# Supplementary material for: Computational Analysis of Transcriptomic and Proteomic Data for Deciphering Molecular Heterogeneity and Drug Responsiveness in Model Human Hepatocellular Carcinoma Cell Lines
Source: Genes (Basel). 2020 Jun 5;11(6):623. doi: 10.3390/genes11060623 (PMC7349788; doi:10.3390/genes11060623)
Supplement: Supplementary file 1 [file genes-11-00623-s001.zip]

Archive with 11 entries (11 files):
- Figure S1.tif
- Figure S2.tif
- Figure S3.tif
- Figure S5.tif
- Figure S8.png
- Figure S9.png
- Supplementary Figure Captions.docx
- Supplementary Tables.xlsx
- Figure S6.tiff
- Figure S7.tiff
- Figure S4.tif
