# Supplementary material for: Computational Analysis of Transcriptomic and Proteomic Data for Deciphering Molecular Heterogeneity and Drug Responsiveness in Model Human Hepatocellular Carcinoma Cell Lines
Source: Genes (Basel). 2020 Jun 5;11(6):623. doi: 10.3390/genes11060623 (PMC7349788; doi:10.3390/genes11060623)
Supplement: Supplementary file 1 [file genes-11-00623-s001.zip › Supplementary Tables.xlsx]

## Sheet: Table S1 - ssGSEA PC1 loadings
Curated Gene Sets	ssGSEA Enrichment Score
REACTOME_RECYCLING_OF_BILE_ACIDS_AND_SALTS	0.5
HUMMERICH_MALIGNANT_SKIN_TUMOR_DN	0.5
WUNDER_INFLAMMATORY_RESPONSE_AND_CHOLESTEROL_DN	0.5
YOSHIOKA_LIVER_CANCER_EARLY_RECURRENCE_DN	0.5
MATZUK_SPERMATOGONIA	0.491543
FUJIWARA_PARK2_IN_LIVER_CANCER_UP	0.487315
MATZUK_CENTRAL_FOR_FEMALE_FERTILITY	0.487315
TURASHVILI_BREAST_CARCINOMA_DUCTAL_VS_LOBULAR_UP	0.485201
HAHTOLA_CTCL_PATHOGENESIS	0.485201
KYNG_RESPONSE_TO_H2O2_VIA_ERCC6_UP	0.485201
GHANDHI_BYSTANDER_IRRADIATION_DN	0.485201
PID_PRL_SIGNALING_EVENTS_PATHWAY	0.483087
BURTON_ADIPOGENESIS_PEAK_AT_24HR	0.483087
HOFFMAN_CLOCK_TARGETS_DN	0.483053
DAZARD_UV_RESPONSE_CLUSTER_G28	0.480973
REACTOME_P130CAS_LINKAGE_TO_MAPK_SIGNALING_FOR_INTEGRINS	0.479901
REACTOME_GRB2_SOS_PROVIDES_LINKAGE_TO_MAPK_SIGNALING_FOR_INTERGRINS_	0.479901
REACTOME_INTEGRIN_ALPHAIIB_BETA3_SIGNALING	0.479901
YAMASHITA_LIVER_CANCER_WITH_EPCAM_UP	0.479891
MURAKAMI_UV_RESPONSE_24HR	0.478858
MURAKAMI_UV_RESPONSE_1HR_DN	0.478858
YAMASHITA_LIVER_CANCER_WITH_EPCAM_DN	0.476744
REACTOME_PLATELET_AGGREGATION_PLUG_FORMATION	0.475969
REACTOME_METABOLISM_OF_POLYAMINES	0.47463
PIONTEK_PKD1_TARGETS_DN	0.474625
REACTOME_MRNA_PROCESSING	0.472516
MARIADASON_RESPONSE_TO_BUTYRATE_CURCUMIN_SULINDAC_TSA_8	0.472516
SU_LIVER	0.470518
CAFFAREL_RESPONSE_TO_THC_8HR_3_UP	0.470402
HESS_TARGETS_OF_HOXA9_AND_MEIS1_UP	0.468324
BOYAULT_LIVER_CANCER_SUBCLASS_G12_UP	0.468324
LI_ADIPOGENESIS_BY_ACTIVATED_PPARG	0.466185
WENG_POR_TARGETS_GLOBAL_DN	0.466173
WENG_POR_DOSAGE	0.466173
SCHMIDT_POR_TARGETS_IN_LIMB_BUD_UP	0.466173
PID_THROMBIN_PAR4_PATHWAY	0.464059
PID_THROMBIN_PAR1_PATHWAY	0.464059
REACTOME_INTRINSIC_PATHWAY	0.464059
SMID_BREAST_CANCER_RELAPSE_IN_LUNG_DN	0.461945
HOEGERKORP_CD44_TARGETS_DIRECT_DN	0.459831
SASAKI_TARGETS_OF_TP73_AND_TP63	0.457717
WATANABE_COLON_CANCER_MSI_VS_MSS_DN	0.456642
REACTOME_ETHANOL_OXIDATION	0.455603
ABDULRAHMAN_KIDNEY_CANCER_VHL_DN	0.455603
KHETCHOUMIAN_TRIM24_TARGETS_DN	0.455603
FRIDMAN_SENESCENCE_DN	0.455603
REACTOME_HDL_MEDIATED_LIPID_TRANSPORT	0.453982
REACTOME_LIPID_DIGESTION_MOBILIZATION_AND_TRANSPORT	0.451567
REACTOME_LIPOPROTEIN_METABOLISM	0.451567
BIOCARTA_GRANULOCYTES_PATHWAY	0.451374
JAZAG_TGFB1_SIGNALING_DN	0.451374
KEGG_ACUTE_MYELOID_LEUKEMIA	0.447146
PID_AR_TF_PATHWAY	0.447146
RUAN_RESPONSE_TO_TROGLITAZONE_UP	0.447146
WANG_CLASSIC_ADIPOGENIC_TARGETS_OF_PPARG	0.447146
TERAO_AOX4_TARGETS_HG_UP	0.447146
VANDESLUIS_COMMD1_TARGETS_GROUP_4_UP	0.445807
ICHIBA_GRAFT_VERSUS_HOST_DISEASE_35D_DN	0.442918
EPPERT_LSC_R	0.440803
DAZARD_UV_RESPONSE_CLUSTER_G3	0.438689
MATZUK_MALE_REPRODUCTION_SERTOLI	0.438304
BIOCARTA_EXTRINSIC_PATHWAY	0.434595
REACTOME_COMMON_PATHWAY	0.434595
REACTOME_FORMATION_OF_FIBRIN_CLOT_CLOTTING_CASCADE	0.434595
GRABARCZYK_BCL11B_TARGETS_DN	0.434461
CHUNG_BLISTER_CYTOTOXICITY_DN	0.434461
ROVERSI_GLIOMA_COPY_NUMBER_UP	0.433447
BIOCARTA_HER2_PATHWAY	0.432347
REACTOME_DOWNREGULATION_OF_ERBB2_ERBB3_SIGNALING	0.432347
BREUHAHN_GROWTH_FACTOR_SIGNALING_IN_LIVER_CANCER	0.432347
TERAMOTO_OPN_TARGETS_CLUSTER_1	0.432347
JEON_SMAD6_TARGETS_DN	0.432347
FINETTI_BREAST_CANCERS_KINOME_BLUE	0.432347
NEBEN_AML_WITH_FLT3_OR_NRAS_UP	0.430233
ZHOU_PANCREATIC_BETA_CELL	0.430233
ZEMBUTSU_SENSITIVITY_TO_VINBLASTINE	0.429236
REACTOME_CHYLOMICRON_MEDIATED_LIPID_TRANSPORT	0.424886
KOBAYASHI_EGFR_SIGNALING_6HR_UP	0.421776
LUDWICZEK_TREATING_IRON_OVERLOAD	0.421661
PID_RXR_VDR_PATHWAY	0.419662
KONDO_PROSTATE_CANCER_WITH_H3K27ME3	0.418527
LOPEZ_MESOTHELIOMA_SURVIVAL_OVERALL_UP	0.41738
ICHIBA_GRAFT_VERSUS_HOST_DISEASE_D7_DN	0.416797
ODONNELL_TFRC_TARGETS_DN	0.415433
ODONNELL_TARGETS_OF_MYC_AND_TFRC_DN	0.415433
BOYERINAS_ONCOFETAL_TARGETS_OF_LET7A1	0.415433
LOPEZ_MESOTELIOMA_SURVIVAL_TIME_DN	0.411205
BIOCARTA_AT1R_PATHWAY	0.407407
ZHANG_GATA6_TARGETS_UP	0.405799
GAZDA_DIAMOND_BLACKFAN_ANEMIA_MYELOID_DN	0.404863
JIANG_AGING_HYPOTHALAMUS_DN	0.404863
JIANG_AGING_CEREBRAL_CORTEX_DN	0.404863
YANG_BREAST_CANCER_ESR1_BULK_UP	0.40381
KLEIN_PRIMARY_EFFUSION_LYMPHOMA_UP	0.400837
ZHAN_MULTIPLE_MYELOMA_DN	0.399963
MIKKELSEN_MEF_ICP_WITH_H3K27ME3	0.396672
GINESTIER_BREAST_CANCER_ZNF217_AMPLIFIED_DN	0.392178
NIKOLSKY_BREAST_CANCER_16Q24_AMPLICON	0.392178
IIZUKA_LIVER_CANCER_PROGRESSION_L0_L1_DN	0.392178
IIZUKA_LIVER_CANCER_PROGRESSION_G2_G3_DN	0.392178
YAO_TEMPORAL_RESPONSE_TO_PROGESTERONE_CLUSTER_13	0.392178
MIKKELSEN_NPC_LCP_WITH_H3K4ME3	0.391727
HOLLEMAN_ASPARAGINASE_RESISTANCE_ALL_UP	0.390063
CUI_TCF21_TARGETS_DN	0.389555
STEGER_ADIPOGENESIS_UP	0.389192
KUROKAWA_LIVER_CANCER_CHEMOTHERAPY_DN	0.387949
FONTAINE_THYROID_TUMOR_UNCERTAIN_MALIGNANCY_UP	0.387949
ABBUD_LIF_SIGNALING_1_UP	0.387244
ROY_WOUND_BLOOD_VESSEL_DN	0.386437
PYEON_HPV_POSITIVE_TUMORS_UP	0.385835
REACTOME_GAMMA_CARBOXYLATION_TRANSPORT_AND_AMINO_TERMINAL_CLEAVAGE_OF_PROTEINS	0.38434
URS_ADIPOCYTE_DIFFERENTIATION_UP	0.382909
NIELSEN_SCHWANNOMA_UP	0.381607
KEGG_ARGININE_AND_PROLINE_METABOLISM	0.380871
APPEL_IMATINIB_RESPONSE	0.380259
LEE_LIVER_CANCER_DENA_DN	0.380246
WHITEFORD_PEDIATRIC_CANCER_MARKERS	0.379493
SETLUR_PROSTATE_CANCER_TMPRSS2_ERG_FUSION_DN	0.378674
PID_HNF3B_PATHWAY	0.377615
FARMER_BREAST_CANCER_CLUSTER_7	0.37315
XU_CREBBP_TARGETS_UP	0.372441
MIKKELSEN_MCV6_ICP_WITH_H3K27ME3	0.372195
NIKOLSKY_BREAST_CANCER_17P11_AMPLICON	0.371036
CLAUS_PGR_POSITIVE_MENINGIOMA_UP	0.371036
ABE_VEGFA_TARGETS_2HR	0.369037
REACTOME_TETRAHYDROBIOPTERIN_BH4_SYNTHESIS_RECYCLING_SALVAGE_AND_REGULATION	0.368922
REACTOME_ENOS_ACTIVATION_AND_REGULATION	0.368922
BARIS_THYROID_CANCER_UP	0.368922
CHEOK_RESPONSE_TO_MERCAPTOPURINE_AND_LD_MTX_DN	0.368922
BOYAULT_LIVER_CANCER_SUBCLASS_G1_DN	0.368582
REACTOME_BILE_ACID_AND_BILE_SALT_METABOLISM	0.363281
HANN_RESISTANCE_TO_BCL2_INHIBITOR_DN	0.361885
REACTOME_METAL_ION_SLC_TRANSPORTERS	0.359631
HSIAO_LIVER_SPECIFIC_GENES	0.359369
MORI_PLASMA_CELL_UP	0.359364
TANG_SENESCENCE_TP53_TARGETS_UP	0.358351
WHITESIDE_CISPLATIN_RESISTANCE_UP	0.35666
BIOCARTA_LAIR_PATHWAY	0.356645
ZEMBUTSU_SENSITIVITY_TO_NIMUSTINE	0.356237
IIZUKA_LIVER_CANCER_PROGRESSION_G2_G3_UP	0.354735
PURBEY_TARGETS_OF_CTBP1_AND_SATB1_DN	0.353071
REACTOME_N_GLYCAN_ANTENNAE_ELONGATION	0.352008
REACTOME_N_GLYCAN_ANTENNAE_ELONGATION_IN_THE_MEDIAL_TRANS_GOLGI	0.352008
KEGG_SULFUR_METABOLISM	0.349894
BREDEMEYER_RAG_SIGNALING_NOT_VIA_ATM_DN	0.349894
BIOCARTA_NUCLEARRS_PATHWAY	0.348013
LUCAS_HNF4A_TARGETS_UP	0.345675
WONG_EMBRYONIC_STEM_CELL_CORE	0.344647
GRAHAM_CML_QUIESCENT_VS_NORMAL_QUIESCENT_UP	0.343811
KEGG_RENIN_ANGIOTENSIN_SYSTEM	0.343224
PID_HNF3A_PATHWAY	0.342613
REACTOME_METABOLISM_OF_VITAMINS_AND_COFACTORS	0.341438
SOTIRIOU_BREAST_CANCER_GRADE_1_VS_3_UP	0.341438
LEE_LIVER_CANCER_ACOX1_DN	0.341159
JIANG_HYPOXIA_CANCER	0.340755
KEGG_PRIMARY_BILE_ACID_BIOSYNTHESIS	0.339323
CAIRO_LIVER_DEVELOPMENT_DN	0.337993
WILLIAMS_ESR2_TARGETS_UP	0.337209
REACTOME_TRANSPORT_TO_THE_GOLGI_AND_SUBSEQUENT_MODIFICATION	0.336939
KEGG_GLYCINE_SERINE_AND_THREONINE_METABOLISM	0.336707
MONTERO_THYROID_CANCER_POOR_SURVIVAL_DN	0.335095
PID_HEDGEHOG_GLI_PATHWAY	0.332981
REACTOME_REGULATION_OF_GENE_EXPRESSION_IN_BETA_CELLS	0.332981
TESAR_JAK_TARGETS_MOUSE_ES_D3_UP	0.332981
REACTOME_XENOBIOTICS	0.330867
ABE_VEGFA_TARGETS_30MIN	0.329178
BIOCARTA_BIOPEPTIDES_PATHWAY	0.32649
YEGNASUBRAMANIAN_PROSTATE_CANCER	0.323988
STONER_ESOPHAGEAL_CARCINOGENESIS_UP	0.32241
HORTON_SREBF_TARGETS	0.32241
BIOCARTA_LECTIN_PATHWAY	0.322164
LIU_LIVER_CANCER	0.321463
HOFFMANN_IMMATURE_TO_MATURE_B_LYMPHOCYTE_DN	0.321404
THILLAINADESAN_ZNF217_TARGETS_DN	0.320296
HOLLEMAN_ASPARAGINASE_RESISTANCE_B_ALL_DN	0.320296
KEGG_RETINOL_METABOLISM	0.320004
WAMUNYOKOLI_OVARIAN_CANCER_GRADES_1_2_UP	0.319781
SHEPARD_BMYB_TARGETS	0.319481
LIANG_HEMATOPOIESIS_STEM_CELL_NUMBER_SMALL_VS_HUGE_UP	0.318628
KANG_DOXORUBICIN_RESISTANCE_UP	0.318182
MMS_MOUSE_LYMPH_HIGH_4HRS_UP	0.318182
ROSS_AML_OF_FAB_M7_TYPE	0.317396
BERTUCCI_INVASIVE_CARCINOMA_DUCTAL_VS_LOBULAR_DN	0.317151
BOQUEST_STEM_CELL_CULTURED_VS_FRESH_DN	0.316902
YAGUE_PRETUMOR_DRUG_RESISTANCE_UP	0.316252
OHGUCHI_LIVER_HNF4A_TARGETS_DN	0.315734
LEE_AGING_NEOCORTEX_DN	0.315567
MIKKELSEN_IPS_ICP_WITH_H3K27ME3	0.315565
HOSHIDA_LIVER_CANCER_SUBCLASS_S2	0.313524
ZEMBUTSU_SENSITIVITY_TO_CISPLATIN	0.313164
RIZ_ERYTHROID_DIFFERENTIATION_HEMGN	0.312929
NAKAYAMA_SOFT_TISSUE_TUMORS_PCA1_DN	0.310612
DAZARD_UV_RESPONSE_CLUSTER_G2	0.310251
MADAN_DPPA4_TARGETS	0.310164
BOCHKIS_FOXA2_TARGETS	0.305818
KENNY_CTNNB1_TARGETS_DN	0.305497
RORIE_TARGETS_OF_EWSR1_FLI1_FUSION_DN	0.305497
LY_AGING_PREMATURE_DN	0.305497
BUCKANOVICH_T_LYMPHOCYTE_HOMING_ON_TUMOR_DN	0.305497
CHANGOLKAR_H2AFY_TARGETS_UP	0.305217
CAIRO_HEPATOBLASTOMA_POOR_SURVIVAL	0.305121
RICKMAN_HEAD_AND_NECK_CANCER_E	0.304641
BHATI_G2M_ARREST_BY_2METHOXYESTRADIOL_DN	0.304108
SAMOLS_TARGETS_OF_KHSV_MIRNAS_UP	0.303383
KEGG_LYSOSOME	0.301752
TONG_INTERACT_WITH_PTTG1	0.301268
CAVARD_LIVER_CANCER_MALIGNANT_VS_BENIGN	0.300454
THEODOROU_MAMMARY_TUMORIGENESIS	0.299154
LEE_LIVER_CANCER_SURVIVAL_UP	0.299038
KAPOSI_LIVER_CANCER_MET_DN	0.298122
KEGG_PORPHYRIN_AND_CHLOROPHYLL_METABOLISM	0.29744
CHARAFE_BREAST_CANCER_LUMINAL_VS_MESENCHYMAL_UP	0.297261
MEISSNER_BRAIN_HCP_WITH_H3_UNMETHYLATED	0.29704
GAVIN_FOXP3_TARGETS_CLUSTER_P6	0.296881
CHIANG_LIVER_CANCER_SUBCLASS_POLYSOMY7_DN	0.296511
WANG_BARRETTS_ESOPHAGUS_AND_ESOPHAGUS_CANCER_UP	0.293963
RUAN_RESPONSE_TO_TNF_UP	0.293649
RUAN_RESPONSE_TO_TNF_TROGLITAZONE_UP	0.293649
PUIFFE_INVASION_INHIBITED_BY_ASCITES_DN	0.292769
LEIN_MIDBRAIN_MARKERS	0.292353
WANG_PROSTATE_CANCER_ANDROGEN_INDEPENDENT	0.29232
BURTON_ADIPOGENESIS_10	0.290698
REACTOME_SYNTHESIS_OF_BILE_ACIDS_AND_BILE_SALTS_VIA_7ALPHA_HYDROXYCHOLESTEROL	0.288984
REACTOME_SYNTHESIS_OF_BILE_ACIDS_AND_BILE_SALTS	0.288984
REACTOME_PEROXISOMAL_LIPID_METABOLISM	0.288984
SMID_BREAST_CANCER_RELAPSE_IN_PLEURA_DN	0.287498
LOPEZ_MESOTHELIOMA_SURVIVAL_WORST_VS_BEST_DN	0.286249
VALK_AML_CLUSTER_3	0.284984
SMID_BREAST_CANCER_RELAPSE_IN_BRAIN_DN	0.284691
KEGG_MATURITY_ONSET_DIABETES_OF_THE_YOUNG	0.284683
REACTOME_REGULATION_OF_BETA_CELL_DEVELOPMENT	0.284683
ZHOU_PANCREATIC_EXOCRINE_PROGENITOR	0.284683
ZHAN_MULTIPLE_MYELOMA_CD1_VS_CD2_DN	0.283843
ONGUSAHA_BRCA1_TARGETS_UP	0.283821
LOPEZ_EPITHELIOID_MESOTHELIOMA	0.283801
AMBROSINI_FLAVOPIRIDOL_TREATMENT_TP53	0.28347
LIEN_BREAST_CARCINOMA_METAPLASTIC_VS_DUCTAL_DN	0.28259
CAIRO_HEPATOBLASTOMA_CLASSES_UP	0.282377
STEARMAN_TUMOR_FIELD_EFFECT_UP	0.28226
BARRIER_COLON_CANCER_RECURRENCE_DN	0.282241
ZHAN_MULTIPLE_MYELOMA_SPIKED	0.282241
MCCLUNG_COCAINE_REWARD_5D	0.282241
BAUS_TFF2_TARGETS_DN	0.281264
VANDESLUIS_COMMD1_TARGETS_GROUP_3_DN	0.280419
KEGG_HISTIDINE_METABOLISM	0.280127
KEGG_PHENYLALANINE_METABOLISM	0.280127
REACTOME_NEUROTRANSMITTER_RELEASE_CYCLE	0.280127
REACTOME_NOREPINEPHRINE_NEUROTRANSMITTER_RELEASE_CYCLE	0.280127
SABATES_COLORECTAL_ADENOMA_SIZE_DN	0.280127
KEGG_ABC_TRANSPORTERS	0.279679
REACTOME_ABC_FAMILY_PROTEINS_MEDIATED_TRANSPORT	0.279679
AIYAR_COBRA1_TARGETS_DN	0.277711
TUOMISTO_TUMOR_SUPPRESSION_BY_COL13A1_DN	0.277028
LEE_LIVER_CANCER_MYC_UP	0.276575
HOFMANN_MYELODYSPLASTIC_SYNDROM_RISK_UP	0.276189
MAHADEVAN_RESPONSE_TO_MP470_DN	0.275899
MANN_RESPONSE_TO_AMIFOSTINE_UP	0.275899
WALLACE_PROSTATE_CANCER_UP	0.275899
CHARAFE_BREAST_CANCER_BASAL_VS_MESENCHYMAL_UP	0.275736
ELLWOOD_MYC_TARGETS_DN	0.275402
OSADA_ASCL1_TARGETS_UP	0.274629
HOEGERKORP_CD44_TARGETS_DIRECT_UP	0.273874
BIERIE_INFLAMMATORY_RESPONSE_TGFB1	0.273528
WOO_LIVER_CANCER_RECURRENCE_DN	0.273102
SMITH_LIVER_CANCER	0.273001
LIM_MAMMARY_LUMINAL_MATURE_UP	0.272745
COLDREN_GEFITINIB_RESISTANCE_DN	0.272553
CERVERA_SDHB_TARGETS_1_DN	0.272332
DARWICHE_SQUAMOUS_CELL_CARCINOMA_DN	0.271785
HEDVAT_ELF4_TARGETS_UP	0.27167
NIKOLSKY_BREAST_CANCER_8Q23_Q24_AMPLICON	0.270511
LIU_CDX2_TARGETS_DN	0.269556
ZAMORA_NOS2_TARGETS_UP	0.269556
WHITESIDE_CISPLATIN_RESISTANCE_DN	0.269556
THUM_SYSTOLIC_HEART_FAILURE_DN	0.26834
KIM_GASTRIC_CANCER_CHEMOSENSITIVITY	0.268293
LEE_LIVER_CANCER_E2F1_DN	0.267968
DAIRKEE_CANCER_PRONE_RESPONSE_BPA	0.267711
HOSHIDA_LIVER_CANCER_SUBCLASS_S3	0.26752
PEPPER_CHRONIC_LYMPHOCYTIC_LEUKEMIA_DN	0.267298
REACTOME_REGULATION_OF_COMPLEMENT_CASCADE	0.266491
REACTOME_CYTOSOLIC_SULFONATION_OF_SMALL_MOLECULES	0.26623
GRUETZMANN_PANCREATIC_CANCER_DN	0.265799
BIOCARTA_CARDIACEGF_PATHWAY	0.264937
MCBRYAN_PUBERTAL_BREAST_5_6WK_DN	0.264074
FLECHNER_BIOPSY_KIDNEY_TRANSPLANT_REJECTED_VS_OK_DN	0.262196
NADLER_OBESITY_DN	0.261171
MAGRANGEAS_MULTIPLE_MYELOMA_IGG_VS_IGA_DN	0.260842
PHESSE_TARGETS_OF_APC_AND_MBD2_DN	0.25922
GINESTIER_BREAST_CANCER_ZNF217_AMPLIFIED_UP	0.258985
SEIDEN_MET_SIGNALING	0.258985
BANDRES_RESPONSE_TO_CARMUSTIN_WITHOUT_MGMT_48HR_UP	0.258985
CHNG_MULTIPLE_MYELOMA_HYPERPLOID_DN	0.258985
REACTOME_COMPLEMENT_CASCADE	0.258943
DOANE_BREAST_CANCER_CLASSES_UP	0.258637
GRAHAM_CML_DIVIDING_VS_NORMAL_DIVIDING_DN	0.258605
SMID_BREAST_CANCER_ERBB2_UP	0.258274
DARWICHE_PAPILLOMA_PROGRESSION_RISK	0.25806
NIKOLSKY_BREAST_CANCER_11Q12_Q14_AMPLICON	0.256871
WOTTON_RUNX_TARGETS_DN	0.256235
KYNG_DNA_DAMAGE_BY_GAMMA_RADIATION	0.256106
DARWICHE_PAPILLOMA_RISK_LOW_DN	0.256102
GERHOLD_RESPONSE_TO_TZD_DN	0.255953
SCHAEFFER_PROSTATE_DEVELOPMENT_AND_CANCER_BOX5_UP	0.25479
PID_ERB_GENOMIC_PATHWAY	0.254757
PID_ERA_GENOMIC_PATHWAY	0.254757
REACTOME_IMMUNOREGULATORY_INTERACTIONS_BETWEEN_A_LYMPHOID_AND_A_NON_LYMPHOID_CELL	0.254757
GROSS_HIF1A_TARGETS_UP	0.254757
SHEN_SMARCA2_TARGETS_DN	0.254653
ACEVEDO_LIVER_CANCER_DN	0.253984
TONKS_TARGETS_OF_RUNX1_RUNX1T1_FUSION_SUSTAINED_IN_GRANULOCYTE_UP	0.253535
SERVITJA_ISLET_HNF1A_TARGETS_DN	0.253261
ZHAN_MULTIPLE_MYELOMA_CD2_UP	0.252643
BAFNA_MUC4_TARGETS_DN	0.252643
WANG_BARRETTS_ESOPHAGUS_UP	0.252198
VERNOCHET_ADIPOGENESIS	0.252198
WONG_MITOCHONDRIA_GENE_MODULE	0.25199
TONKS_TARGETS_OF_RUNX1_RUNX1T1_FUSION_SUSTAINED_IN_MONOCYTE_UP	0.251159
ZHONG_SECRETOME_OF_LUNG_CANCER_AND_MACROPHAGE	0.250818
BIOCARTA_AMI_PATHWAY	0.250703
BIOCARTA_INTRINSIC_PATHWAY	0.250703
ABBUD_LIF_SIGNALING_1_DN	0.250552
OLSSON_E2F3_TARGETS_UP	0.24955
JAZAG_TGFB1_SIGNALING_VIA_SMAD4_DN	0.24867
PID_VEGFR1_2_PATHWAY	0.247795
KAMIKUBO_MYELOID_CEBPA_NETWORK	0.247385
GAUSSMANN_MLL_AF4_FUSION_TARGETS_D_DN	0.246561
REACTOME_PHASE1_FUNCTIONALIZATION_OF_COMPOUNDS	0.246481
REACTOME_MHC_CLASS_II_ANTIGEN_PRESENTATION	0.2463
BYSTROEM_CORRELATED_WITH_IL5_UP	0.2463
YU_MYC_TARGETS_DN	0.2463
WILSON_PROTEASES_AT_TUMOR_BONE_INTERFACE_DN	0.2463
HOFFMANN_SMALL_PRE_BII_TO_IMMATURE_B_LYMPHOCYTE_UP	0.2463
ACEVEDO_NORMAL_TISSUE_ADJACENT_TO_LIVER_TUMOR_UP	0.245398
LABBE_TARGETS_OF_TGFB1_AND_WNT3A_DN	0.243497
LABBE_TGFB1_TARGETS_DN	0.243125
VARELA_ZMPSTE24_TARGETS_DN	0.243043
AIGNER_ZEB1_TARGETS	0.242577
GRAHAM_CML_QUIESCENT_VS_NORMAL_DIVIDING_DN	0.242563
SHETH_LIVER_CANCER_VS_TXNIP_LOSS_PAM6	0.242072
WORSCHECH_TUMOR_EVASION_AND_TOLEROGENICITY_DN	0.242072
REACTOME_TRANSPORT_OF_VITAMINS_NUCLEOSIDES_AND_RELATED_MOLECULES	0.24186
REACTOME_TRANSPORT_OF_ORGANIC_ANIONS	0.24186
PETROVA_ENDOTHELIUM_LYMPHATIC_VS_BLOOD_UP	0.2414
KIM_TIAL1_TARGETS	0.240882
HOFFMANN_SMALL_PRE_BII_TO_IMMATURE_B_LYMPHOCYTE_DN	0.240506
CERIBELLI_PROMOTERS_INACTIVE_AND_BOUND_BY_NFY	0.239958
REACTOME_IRON_UPTAKE_AND_TRANSPORT	0.239881
KEGG_ENDOCYTOSIS	0.239876
PLASARI_NFIC_TARGETS_BASAL_UP	0.238657
KEGG_ASCORBATE_AND_ALDARATE_METABOLISM	0.238088
WENDT_COHESIN_TARGETS_UP	0.237844
BIOCARTA_FIBRINOLYSIS_PATHWAY	0.236534
LEE_LIVER_CANCER_MYC_TGFA_DN	0.236444
PID_REG_GR_PATHWAY	0.235973
REACTOME_SYNTHESIS_OF_BILE_ACIDS_AND_BILE_SALTS_VIA_24_HYDROXYCHOLESTEROL	0.235729
ZHANG_RESPONSE_TO_CANTHARIDIN_DN	0.235729
STEIN_ESRRA_TARGETS_RESPONSIVE_TO_ESTROGEN_DN	0.235729
WANG_RECURRENT_LIVER_CANCER_DN	0.235729
BROWNE_HCMV_INFECTION_14HR_UP	0.235292
HOUSTIS_ROS	0.235073
BOYAULT_LIVER_CANCER_SUBCLASS_G12_DN	0.235011
KANG_FLUOROURACIL_RESISTANCE_DN	0.234284
KEGG_COMPLEMENT_AND_COAGULATION_CASCADES	0.233792
REACTOME_NUCLEAR_RECEPTOR_TRANSCRIPTION_PATHWAY	0.233615
GARGALOVIC_RESPONSE_TO_OXIDIZED_PHOSPHOLIPIDS_RED_DN	0.233615
MATZUK_STEROIDOGENESIS	0.233615
PID_RAC1_PATHWAY	0.233531
REACTOME_LATENT_INFECTION_OF_HOMO_SAPIENS_WITH_MYCOBACTERIUM_TUBERCULOSIS	0.233531
LIAN_LIPA_TARGETS_3M	0.233406
WEST_ADRENOCORTICAL_CARCINOMA_VS_ADENOMA_DN	0.233316
LEE_LIVER_CANCER_CIPROFIBRATE_DN	0.23301
WINNEPENNINCKX_MELANOMA_METASTASIS_DN	0.232841
KONG_E2F1_TARGETS	0.232199
KEGG_PRION_DISEASES	0.231924
GUO_TARGETS_OF_IRS1_AND_IRS2	0.231628
REACTOME_RAP1_SIGNALLING	0.231501
MEISSNER_BRAIN_HCP_WITH_H3K4ME2_AND_H3K27ME3	0.229999
LIU_PROSTATE_CANCER_UP	0.229383
WANG_CISPLATIN_RESPONSE_AND_XPC_UP	0.22917
PIONTEK_PKD1_TARGETS_UP	0.228809
SERVITJA_LIVER_HNF1A_TARGETS_DN	0.228629
KEGG_TYROSINE_METABOLISM	0.227977
XU_GH1_EXOGENOUS_TARGETS_UP	0.227832
HASLINGER_B_CLL_WITH_13Q14_DELETION	0.227273
YANG_MUC2_TARGETS_DUODENUM_3MO_DN	0.227127
REACTOME_AMINO_ACID_TRANSPORT_ACROSS_THE_PLASMA_MEMBRANE	0.226946
REACTOME_TRANSPORT_OF_INORGANIC_CATIONS_ANIONS_AND_AMINO_ACIDS_OLIGOPEPTIDES	0.226946
REACTOME_AMINO_ACID_AND_OLIGOPEPTIDE_SLC_TRANSPORTERS	0.226946
MCBRYAN_PUBERTAL_TGFB1_TARGETS_DN	0.226788
REACTOME_BIOLOGICAL_OXIDATIONS	0.226098
FARMER_BREAST_CANCER_CLUSTER_6	0.225587
BIOCARTA_SPPA_PATHWAY	0.225437
REACTOME_ZINC_TRANSPORTERS	0.225159
MUELLER_METHYLATED_IN_GLIOBLASTOMA	0.22502
WAMUNYOKOLI_OVARIAN_CANCER_LMP_UP	0.224621
CHENG_IMPRINTED_BY_ESTRADIOL	0.22432
VANDESLUIS_COMMD1_TARGETS_GROUP_3_UP	0.224122
NAKAYAMA_SOFT_TISSUE_TUMORS_PCA2_DN	0.223318
TESAR_ALK_TARGETS_EPISC_3D_UP	0.223044
TESAR_ALK_TARGETS_EPISC_4D_UP	0.223044
ZHAN_MULTIPLE_MYELOMA_HP_DN	0.223044
DARWICHE_SKIN_TUMOR_PROMOTER_DN	0.221799
RAO_BOUND_BY_SALL4_ISOFORM_A	0.221016
REN_ALVEOLAR_RHABDOMYOSARCOMA_UP	0.220946
SCHUETZ_BREAST_CANCER_DUCTAL_INVASIVE_DN	0.220531
SCHLOSSER_SERUM_RESPONSE_UP	0.219696
BURTON_ADIPOGENESIS_5	0.219216
VECCHI_GASTRIC_CANCER_ADVANCED_VS_EARLY_DN	0.218339
HOSHIDA_LIVER_CANCER_LATE_RECURRENCE_DN	0.21778
SMID_BREAST_CANCER_LUMINAL_B_UP	0.217692
HOSHIDA_LIVER_CANCER_SURVIVAL_DN	0.217319
CHARAFE_BREAST_CANCER_LUMINAL_VS_BASAL_UP	0.217231
AUNG_GASTRIC_CANCER	0.21676
REACTOME_L1CAM_INTERACTIONS	0.216702
REACTOME_INTERACTION_BETWEEN_L1_AND_ANKYRINS	0.216702
BAELDE_DIABETIC_NEPHROPATHY_UP	0.216023
VANLOO_SP3_TARGETS_DN	0.21508
KEGG_GLYOXYLATE_AND_DICARBOXYLATE_METABOLISM	0.214588
KEGG_ONE_CARBON_POOL_BY_FOLATE	0.214588
RHODES_CANCER_META_SIGNATURE	0.214588
RHODES_UNDIFFERENTIATED_CANCER	0.214588
HU_GENOTOXIC_DAMAGE_4HR	0.214588
HOFFMANN_LARGE_TO_SMALL_PRE_BII_LYMPHOCYTE_UP	0.214588
ACOSTA_PROLIFERATION_INDEPENDENT_MYC_TARGETS_UP	0.213468
GAVIN_FOXP3_TARGETS_CLUSTER_P4	0.213192
SCHAEFFER_PROSTATE_DEVELOPMENT_AND_CANCER_BOX5_DN	0.212928
DARWICHE_PAPILLOMA_RISK_HIGH_DN	0.212847
MEISSNER_NPC_HCP_WITH_H3K4ME3_AND_H3K27ME3	0.212763
MARIADASON_RESPONSE_TO_BUTYRATE_SULINDAC_4	0.212474
FIGUEROA_AML_METHYLATION_CLUSTER_5_DN	0.212079
IWANAGA_CARCINOGENESIS_BY_KRAS_UP	0.212027
TORCHIA_TARGETS_OF_EWSR1_FLI1_FUSION_TOP20_UP	0.210933
LABBE_WNT3A_TARGETS_DN	0.210494
MAYBURD_RESPONSE_TO_L663536_DN	0.210359
TERAMOTO_OPN_TARGETS_CLUSTER_3	0.210359
PETROVA_PROX1_TARGETS_UP	0.210359
BOYAULT_LIVER_CANCER_SUBCLASS_G123_UP	0.210359
WANG_METASTASIS_OF_BREAST_CANCER	0.210215
JISON_SICKLE_CELL_DISEASE_DN	0.210069
HOWLIN_CITED1_TARGETS_2_DN	0.209531
FONTAINE_PAPILLARY_THYROID_CARCINOMA_UP	0.208655
CHEOK_RESPONSE_TO_MERCAPTOPURINE_DN	0.208245
HASLINGER_B_CLL_WITH_MUTATED_VH_GENES	0.208245
MARTINEZ_RESPONSE_TO_TRABECTEDIN	0.208245
ZHAN_LATE_DIFFERENTIATION_GENES_DN	0.208245
GAURNIER_PSMD4_TARGETS	0.208184
ONGUSAHA_TP53_TARGETS	0.208161
MCCLUNG_COCAIN_REWARD_4WK	0.20808
BOYAULT_LIVER_CANCER_SUBCLASS_G23_UP	0.207959
MIKKELSEN_NPC_HCP_WITH_H3K4ME3_AND_H3K27ME3	0.207691
PICCALUGA_ANGIOIMMUNOBLASTIC_LYMPHOMA_DN	0.207644
LUI_THYROID_CANCER_PAX8_PPARG_UP	0.207604
REACTOME_PTM_GAMMA_CARBOXYLATION_HYPUSINE_FORMATION_AND_ARYLSULFATASE_ACTIVATION	0.207369
SHEPARD_BMYB_MORPHOLINO_DN	0.206899
SAENZ_DETOX_PATHWAY_AND_CARCINOGENESIS_DN	0.206861
BENPORATH_ES_CORE_NINE_CORRELATED	0.206725
BOYLAN_MULTIPLE_MYELOMA_PCA1_UP	0.205514
SAKAI_CHRONIC_HEPATITIS_VS_LIVER_CANCER_UP	0.204884
TIEN_INTESTINE_PROBIOTICS_24HR_DN	0.20464
WIERENGA_PML_INTERACTOME	0.204401
BIOCARTA_DC_PATHWAY	0.204017
KIM_ALL_DISORDERS_CALB1_CORR_DN	0.204017
WATTEL_AUTONOMOUS_THYROID_ADENOMA_DN	0.20238
KEGG_STEROID_HORMONE_BIOSYNTHESIS	0.202077
HUMMERICH_BENIGN_SKIN_TUMOR_DN	0.201736
YAO_TEMPORAL_RESPONSE_TO_PROGESTERONE_CLUSTER_8	0.201338
PID_ERBB2_ERBB3_PATHWAY	0.201332
WANG_TNF_TARGETS	0.20128
VALK_AML_CLUSTER_7	0.20094
UEDA_PERIFERAL_CLOCK	0.200781
CONRAD_STEM_CELL	0.200357
LEE_EARLY_T_LYMPHOCYTE_UP	0.199936
BERENJENO_TRANSFORMED_BY_RHOA_REVERSIBLY_UP	0.199789
HUMMERICH_BENIGN_SKIN_TUMOR_UP	0.199789
KEGG_ERBB_SIGNALING_PATHWAY	0.199746
PID_ERBB_NETWORK_PATHWAY	0.199746
REACTOME_SIGNALING_BY_ERBB4	0.199746
REACTOME_PI3K_EVENTS_IN_ERBB2_SIGNALING	0.199746
WEST_ADRENOCORTICAL_TUMOR_MARKERS_DN	0.199574
REACTOME_PEPTIDE_LIGAND_BINDING_RECEPTORS	0.19921
MORI_MATURE_B_LYMPHOCYTE_UP	0.198973
YANG_MUC2_TARGETS_DUODENUM_6MO_DN	0.198843
REACTOME_PHASE_II_CONJUGATION	0.197623
BIOCARTA_PAR1_PATHWAY	0.197541
TIEN_INTESTINE_PROBIOTICS_2HR_UP	0.197094
CHEN_LUNG_CANCER_SURVIVAL	0.196833
BROWNE_HCMV_INFECTION_4HR_DN	0.196423
KEGG_PPAR_SIGNALING_PATHWAY	0.196319
KEGG_PEROXISOME	0.196319
KESHELAVA_MULTIPLE_DRUG_RESISTANCE	0.195513
SINGH_NFE2L2_TARGETS	0.195211
LIU_CDX2_TARGETS_UP	0.194948
BROWNE_HCMV_INFECTION_12HR_UP	0.194644
ISHIDA_TARGETS_OF_SYT_SSX_FUSIONS	0.194322
KOBAYASHI_EGFR_SIGNALING_24HR_UP	0.194308
BEIER_GLIOMA_STEM_CELL_UP	0.193493
YAO_HOXA10_TARGETS_VIA_PROGESTERONE_UP	0.193194
GOUYER_TUMOR_INVASIVENESS	0.193124
SMID_BREAST_CANCER_BASAL_DN	0.193062
BROWNE_HCMV_INFECTION_24HR_UP	0.193008
IVANOVA_HEMATOPOIESIS_MATURE_CELL	0.192244
IGARASHI_ATF4_TARGETS_DN	0.192211
MELLMAN_TUT1_TARGETS_DN	0.192066
NOJIMA_SFRP2_TARGETS_UP	0.191332
BUSA_SAM68_TARGETS_DN	0.191332
HWANG_PROSTATE_CANCER_MARKERS	0.191332
LUND_SILENCED_BY_METHYLATION	0.191332
COLLIS_PRKDC_REGULATORS	0.191332
FLECHNER_PBL_KIDNEY_TRANSPLANT_OK_VS_DONOR_UP	0.191332
CHIBA_RESPONSE_TO_TSA	0.191332
TCGA_GLIOBLASTOMA_COPY_NUMBER_UP	0.191295
FONTAINE_FOLLICULAR_THYROID_ADENOMA_DN	0.191169
FINAK_BREAST_CANCER_SDPP_SIGNATURE	0.190758
PROVENZANI_METASTASIS_UP	0.190694
JAZAERI_BREAST_CANCER_BRCA1_VS_BRCA2_UP	0.190653
WATANABE_RECTAL_CANCER_RADIOTHERAPY_RESPONSIVE_UP	0.190427
KEGG_SYSTEMIC_LUPUS_ERYTHEMATOSUS	0.190421
BIOCARTA_CLASSIC_PATHWAY	0.190421
BIOCARTA_COMP_PATHWAY	0.190421
REACTOME_TRANSPORT_OF_GLUCOSE_AND_OTHER_SUGARS_BILE_SALTS_AND_ORGANIC_ACIDS_METAL_IONS_AND_AMINE_COMPOUNDS	0.190382
KEGG_PROPANOATE_METABOLISM	0.189641
KEGG_O_GLYCAN_BIOSYNTHESIS	0.189218
ZEMBUTSU_SENSITIVITY_TO_FLUOROURACIL	0.189218
CHANGOLKAR_H2AFY_TARGETS_DN	0.189167
KEGG_GLUTATHIONE_METABOLISM	0.188459
MIKKELSEN_ES_LCP_WITH_H3K4ME3	0.187309
JEPSEN_SMRT_TARGETS	0.187183
RIZKI_TUMOR_INVASIVENESS_2D_UP	0.187104
XU_HGF_TARGETS_REPRESSED_BY_AKT1_DN	0.186902
RAY_TUMORIGENESIS_BY_ERBB2_CDC25A_DN	0.186732
CHEBOTAEV_GR_TARGETS_UP	0.186599
MAGRANGEAS_MULTIPLE_MYELOMA_IGLL_VS_IGLK_DN	0.186559
CHIANG_LIVER_CANCER_SUBCLASS_PROLIFERATION_UP	0.186103
NIELSEN_GIST	0.186036
KEGG_N_GLYCAN_BIOSYNTHESIS	0.185147
REACTOME_ASPARAGINE_N_LINKED_GLYCOSYLATION	0.185147
REACTOME_TRANSCRIPTIONAL_REGULATION_OF_WHITE_ADIPOCYTE_DIFFERENTIATION	0.184989
BENPORATH_ES_CORE_NINE	0.184989
ROSS_AML_WITH_AML1_ETO_FUSION	0.184878
WONG_ENDMETRIUM_CANCER_UP	0.184876
LIM_MAMMARY_STEM_CELL_DN	0.183932
WANG_RESPONSE_TO_GSK3_INHIBITOR_SB216763_UP	0.183661
SCHAEFFER_PROSTATE_DEVELOPMENT_AND_CANCER_BOX6_DN	0.183486
BIOCARTA_ACTINY_PATHWAY	0.182875
SAKAI_TUMOR_INFILTRATING_MONOCYTES_UP	0.182875
RUAN_RESPONSE_TO_TNF_DN	0.182773
ADDYA_ERYTHROID_DIFFERENTIATION_BY_HEMIN	0.18246
PID_MYC_REPRESS_PATHWAY	0.182371
HELLER_SILENCED_BY_METHYLATION_DN	0.182314
REACTOME_SLC_MEDIATED_TRANSMEMBRANE_TRANSPORT	0.181739
STOSSI_RESPONSE_TO_ESTRADIOL	0.18154
SHEPARD_CRUSH_AND_BURN_MUTANT_UP	0.181246
GROSS_HYPOXIA_VIA_HIF1A_ONLY	0.180937
TIEN_INTESTINE_PROBIOTICS_6HR_UP	0.180366
REACTOME_CLASS_A1_RHODOPSIN_LIKE_RECEPTORS	0.179602
PID_ARF6_PATHWAY	0.178875
REACTOME_GAP_JUNCTION_TRAFFICKING	0.178647
REACTOME_GAP_JUNCTION_ASSEMBLY	0.178647
PILON_KLF1_TARGETS_UP	0.178307
REACTOME_ABACAVIR_TRANSPORT_AND_METABOLISM	0.178299
CHIANG_LIVER_CANCER_SUBCLASS_INTERFERON_DN	0.178132
HOWLIN_PUBERTAL_MAMMARY_GLAND	0.177956
SUMI_HNF4A_TARGETS	0.177572
SMID_BREAST_CANCER_RELAPSE_IN_LIVER_UP	0.176366
PYEON_CANCER_HEAD_AND_NECK_VS_CERVICAL_UP	0.175722
GROSS_HYPOXIA_VIA_HIF1A_UP	0.175097
LINDGREN_BLADDER_CANCER_CLUSTER_3_UP	0.173805
WUNDER_INFLAMMATORY_RESPONSE_AND_CHOLESTEROL_UP	0.172987
CHYLA_CBFA2T3_TARGETS_DN	0.172743
BARRIER_COLON_CANCER_RECURRENCE_UP	0.172639
WIERENGA_STAT5A_TARGETS_DN	0.17263
REACTOME_CYTOCHROME_P450_ARRANGED_BY_SUBSTRATE_TYPE	0.172445
NUMATA_CSF3_SIGNALING_VIA_STAT3	0.172355
REACTOME_GLUTATHIONE_CONJUGATION	0.171912
WU_HBX_TARGETS_3_DN	0.171912
BONOME_OVARIAN_CANCER_SURVIVAL_OPTIMAL_DEBULKING	0.171491
WATTEL_AUTONOMOUS_THYROID_ADENOMA_UP	0.171255
KEGG_METABOLISM_OF_XENOBIOTICS_BY_CYTOCHROME_P450	0.171115
ZWANG_DOWN_BY_2ND_EGF_PULSE	0.170384
VANDESLUIS_COMMD1_TARGETS_GROUP_4_DN	0.170206
WONG_ENDOMETRIAL_CANCER_LATE	0.17019
BROWNE_HCMV_INFECTION_20HR_UP	0.169781
SESTO_RESPONSE_TO_UV_C0	0.16934
BREDEMEYER_RAG_SIGNALING_NOT_VIA_ATM_UP	0.169134
HOFFMANN_IMMATURE_TO_MATURE_B_LYMPHOCYTE_UP	0.168362
BERENJENO_ROCK_SIGNALING_NOT_VIA_RHOA_UP	0.16836
TOOKER_GEMCITABINE_RESISTANCE_UP	0.168161
VANTVEER_BREAST_CANCER_ESR1_UP	0.168065
KANG_GLIS3_TARGETS	0.167663
WU_SILENCED_BY_METHYLATION_IN_BLADDER_CANCER	0.16734
CHEN_NEUROBLASTOMA_COPY_NUMBER_GAINS	0.167334
BIOCARTA_NFAT_PATHWAY	0.167291
XU_HGF_TARGETS_INDUCED_BY_AKT1_48HR_DN	0.167251
REACTOME_INITIAL_TRIGGERING_OF_COMPLEMENT	0.167134
KEGG_DRUG_METABOLISM_CYTOCHROME_P450	0.167006
NAKAJIMA_EOSINOPHIL	0.166383
PID_RETINOIC_ACID_PATHWAY	0.165962
TRAYNOR_RETT_SYNDROM_DN	0.165405
ZEILSTRA_CD44_TARGETS_UP	0.164713
MUELLER_PLURINET	0.16458
GUILLAUMOND_KLF10_TARGETS_UP	0.164233
VERHAAK_GLIOBLASTOMA_PRONEURAL	0.163643
BIOCARTA_P53HYPOXIA_PATHWAY	0.163224
KANG_GIST_WITH_PDGFRA_DN	0.163102
HAHTOLA_MYCOSIS_FUNGOIDES_UP	0.162811
DELPUECH_FOXO3_TARGETS_DN	0.162113
AGUIRRE_PANCREATIC_CANCER_COPY_NUMBER_UP	0.162088
MURAKAMI_UV_RESPONSE_6HR_DN	0.161957
REACTOME_RESPIRATORY_ELECTRON_TRANSPORT_ATP_SYNTHESIS_BY_CHEMIOSMOTIC_COUPLING_AND_HEAT_PRODUCTION_BY_UNCOUPLING_PROTEINS_	0.161734
MARSON_FOXP3_CORE_DIRECT_TARGETS	0.161734
REACTOME_RESPONSE_TO_ELEVATED_PLATELET_CYTOSOLIC_CA2_	0.161561
BRUECKNER_TARGETS_OF_MIRLET7A3_UP	0.160498
GAL_LEUKEMIC_STEM_CELL_UP	0.159747
LEE_LIVER_CANCER_SURVIVAL_DN	0.15972
TURASHVILI_BREAST_LOBULAR_CARCINOMA_VS_DUCTAL_NORMAL_DN	0.159097
ROYLANCE_BREAST_CANCER_16Q_COPY_NUMBER_UP	0.158819
PARK_TRETINOIN_RESPONSE_AND_PML_RARA_FUSION	0.158484
LEIN_ASTROCYTE_MARKERS	0.158363
YAO_HOXA10_TARGETS_VIA_PROGESTERONE_DN	0.158171
PID_INTEGRIN2_PATHWAY	0.157988
CHIANG_LIVER_CANCER_SUBCLASS_UNANNOTATED_DN	0.157642
PID_NOTCH_PATHWAY	0.157505
MIKKELSEN_IPS_HCP_WITH_H3_UNMETHYLATED	0.157505
MIKKELSEN_ES_HCP_WITH_H3_UNMETHYLATED	0.157505
LENAOUR_DENDRITIC_CELL_MATURATION_UP	0.157504
APPIERTO_RESPONSE_TO_FENRETINIDE_UP	0.157494
KUNINGER_IGF1_VS_PDGFB_TARGETS_UP	0.156942
TONKS_TARGETS_OF_RUNX1_RUNX1T1_FUSION_SUSTAINDED_IN_ERYTHROCYTE_UP	0.156895
AFFAR_YY1_TARGETS_DN	0.156721
KEGG_PENTOSE_AND_GLUCURONATE_INTERCONVERSIONS	0.155657
GAUSSMANN_MLL_AF4_FUSION_TARGETS_G_UP	0.155327
REACTOME_CHEMOKINE_RECEPTORS_BIND_CHEMOKINES	0.154704
MARTORIATI_MDM4_TARGETS_FETAL_LIVER_DN	0.154686
SHETH_LIVER_CANCER_VS_TXNIP_LOSS_PAM3	0.154556
FARMER_BREAST_CANCER_APOCRINE_VS_LUMINAL	0.15438
GAVIN_FOXP3_TARGETS_CLUSTER_P3	0.154363
REACTOME_BILE_SALT_AND_ORGANIC_ANION_SLC_TRANSPORTERS	0.154359
REACTOME_THROMBIN_SIGNALLING_THROUGH_PROTEINASE_ACTIVATED_RECEPTORS_PARS	0.15377
SHEPARD_CRUSH_AND_BURN_MUTANT_DN	0.15366
CHIN_BREAST_CANCER_COPY_NUMBER_DN	0.153277
CLIMENT_BREAST_CANCER_COPY_NUMBER_DN	0.153277
REACTOME_G_ALPHA_I_SIGNALLING_EVENTS	0.153181
GRAHAM_CML_QUIESCENT_VS_NORMAL_DIVIDING_UP	0.15291
OUELLET_OVARIAN_CANCER_INVASIVE_VS_LMP_DN	0.152614
SHETH_LIVER_CANCER_VS_TXNIP_LOSS_PAM4	0.151494
BILBAN_B_CLL_LPL_UP	0.151098
KLEIN_TARGETS_OF_BCR_ABL1_FUSION	0.150627
CASTELLANO_NRAS_TARGETS_UP	0.150474
TERAMOTO_OPN_TARGETS_CLUSTER_6	0.150063
ZHONG_SECRETOME_OF_LUNG_CANCER_AND_FIBROBLAST	0.14994
REACTOME_TRANSMEMBRANE_TRANSPORT_OF_SMALL_MOLECULES	0.149565
PID_MYC_ACTIV_PATHWAY	0.149551
RODWELL_AGING_KIDNEY_NO_BLOOD_DN	0.1495
BOYAULT_LIVER_CANCER_SUBCLASS_G123_DN	0.148896
SCHAEFFER_PROSTATE_DEVELOPMENT_48HR_UP	0.148612
WALLACE_PROSTATE_CANCER_RACE_DN	0.147821
SCHAEFFER_SOX9_TARGETS_IN_PROSTATE_DEVELOPMENT_UP	0.147756
LIAN_LIPA_TARGETS_6M	0.147734
LI_AMPLIFIED_IN_LUNG_CANCER	0.147282
YAO_TEMPORAL_RESPONSE_TO_PROGESTERONE_CLUSTER_2	0.147031
FOSTER_TOLERANT_MACROPHAGE_UP	0.146682
DOANE_RESPONSE_TO_ANDROGEN_UP	0.146478
DORSAM_HOXA9_TARGETS_UP	0.146402
WOOD_EBV_EBNA1_TARGETS_DN	0.14638
KORKOLA_YOLK_SAC_TUMOR	0.146221
FUJII_YBX1_TARGETS_DN	0.14603
RICKMAN_HEAD_AND_NECK_CANCER_D	0.145873
PENG_LEUCINE_DEPRIVATION_UP	0.144543
BYSTRYKH_HEMATOPOIESIS_STEM_CELL_QTL_CIS	0.143966
MOREAUX_MULTIPLE_MYELOMA_BY_TACI_UP	0.143726
ACEVEDO_NORMAL_TISSUE_ADJACENT_TO_LIVER_TUMOR_DN	0.143414
MOOTHA_HUMAN_MITODB_6_2002	0.143346
SCHAEFFER_PROSTATE_DEVELOPMENT_AND_CANCER_BOX6_UP	0.143119
REACTOME_POST_TRANSLATIONAL_PROTEIN_MODIFICATION	0.143083
RODWELL_AGING_KIDNEY_DN	0.143075
KIM_MYCL1_AMPLIFICATION_TARGETS_DN	0.142706
PHESSE_TARGETS_OF_APC_AND_MBD2_UP	0.142521
RICKMAN_TUMOR_DIFFERENTIATED_WELL_VS_POORLY_UP	0.14188
WANG_ADIPOGENIC_GENES_REPRESSED_BY_SIRT1	0.141857
ST_ERK1_ERK2_MAPK_PATHWAY	0.141833
KORKOLA_TERATOMA	0.141589
COULOUARN_TEMPORAL_TGFB1_SIGNATURE_DN	0.141501
HAHTOLA_SEZARY_SYNDROM_DN	0.141351
REACTOME_NEGATIVE_REGULATION_OF_FGFR_SIGNALING	0.141243
REACTOME_INSULIN_RECEPTOR_SIGNALLING_CASCADE	0.141243
REACTOME_SIGNALING_BY_FGFR_IN_DISEASE	0.141243
REACTOME_FRS2_MEDIATED_CASCADE	0.141243
REACTOME_PI_3K_CASCADE	0.141243
REACTOME_DOWNSTREAM_SIGNALING_OF_ACTIVATED_FGFR	0.141243
REACTOME_PHOSPHOLIPASE_C_MEDIATED_CASCADE	0.141243
REACTOME_SHC_MEDIATED_CASCADE	0.141243
REACTOME_SIGNALING_BY_INSULIN_RECEPTOR	0.141243
REACTOME_FGFR_LIGAND_BINDING_AND_ACTIVATION	0.141243
REACTOME_SIGNALING_BY_FGFR	0.141243
REACTOME_PI3K_CASCADE	0.141243
ZHU_CMV_8_HR_DN	0.140907
BOSCO_ALLERGEN_INDUCED_TH2_ASSOCIATED_MODULE	0.140844
PID_EPHRINB_REV_PATHWAY	0.140615
REACTOME_SYNTHESIS_SECRETION_AND_DEACYLATION_OF_GHRELIN	0.140592
MAHADEVAN_IMATINIB_RESISTANCE_DN	0.140592
NIELSEN_GIST_AND_SYNOVIAL_SARCOMA_UP	0.140592
ROVERSI_GLIOMA_COPY_NUMBER_DN	0.140254
VANASSE_BCL2_TARGETS_UP	0.139969
GOZGIT_ESR1_TARGETS_UP	0.139793
NIELSEN_GIST_VS_SYNOVIAL_SARCOMA_DN	0.139468
CADWELL_ATG16L1_TARGETS_UP	0.13907
BOYAULT_LIVER_CANCER_SUBCLASS_G3_DN	0.138965
PARK_TRETINOIN_RESPONSE_AND_RARA_PLZF_FUSION	0.138799
GUENTHER_GROWTH_SPHERICAL_VS_ADHERENT_UP	0.138624
LU_IL4_SIGNALING	0.138569
BENPORATH_ES_1	0.138504
MEISSNER_BRAIN_HCP_WITH_H3K27ME3	0.138492
GAUSSMANN_MLL_AF4_FUSION_TARGETS_E_UP	0.138396
JI_METASTASIS_REPRESSED_BY_STK11	0.138308
DAUER_STAT3_TARGETS_UP	0.138218
HOWLIN_CITED1_TARGETS_1_UP	0.138173
AZARE_NEOPLASTIC_TRANSFORMATION_BY_STAT3_DN	0.138079
BROWNE_HCMV_INFECTION_2HR_UP	0.138066
BRUINS_UVC_RESPONSE_VIA_TP53_GROUP_C	0.137915
BREDEMEYER_RAG_SIGNALING_VIA_ATM_NOT_VIA_NFKB_UP	0.137811
ACEVEDO_LIVER_TUMOR_VS_NORMAL_ADJACENT_TISSUE_DN	0.137431
DANG_MYC_TARGETS_DN	0.13739
NABA_ECM_REGULATORS	0.137246
LEE_LIVER_CANCER_MYC_E2F1_DN	0.137186
KUMAMOTO_RESPONSE_TO_NUTLIN_3A_UP	0.137005
BARIS_THYROID_CANCER_DN	0.136982
PRAMOONJAGO_SOX4_TARGETS_DN	0.136895
REACTOME_METABOLISM_OF_AMINO_ACIDS_AND_DERIVATIVES	0.136708
AKL_HTLV1_INFECTION_DN	0.136415
REACTOME_IL1_SIGNALING	0.136257
MEISSNER_NPC_HCP_WITH_H3_UNMETHYLATED	0.135946
ONDER_CDH1_TARGETS_1_UP	0.135863
RIZKI_TUMOR_INVASIVENESS_3D_DN	0.135279
WILLIAMS_ESR1_TARGETS_DN	0.13503
BILANGES_RAPAMYCIN_SENSITIVE_GENES	0.134249
TSENG_ADIPOGENIC_POTENTIAL_UP	0.1342
KEGG_ETHER_LIPID_METABOLISM	0.134006
NUYTTEN_EZH2_TARGETS_DN	0.133368
LEE_METASTASIS_AND_ALTERNATIVE_SPLICING_UP	0.133114
PETRETTO_HEART_MASS_QTL_CIS_UP	0.133091
SWEET_KRAS_ONCOGENIC_SIGNATURE	0.133064
RODRIGUES_NTN1_TARGETS_DN	0.13294
WANG_THOC1_TARGETS_DN	0.13279
CHIANG_LIVER_CANCER_SUBCLASS_UNANNOTATED_UP	0.13273
PID_P73PATHWAY	0.13259
YANG_BREAST_CANCER_ESR1_DN	0.131816
SEIDEN_ONCOGENESIS_BY_MET	0.130496
REACTOME_HYALURONAN_UPTAKE_AND_DEGRADATION	0.129659
REACTOME_HYALURONAN_METABOLISM	0.129659
DELACROIX_RAR_TARGETS_UP	0.12961
ICHIBA_GRAFT_VERSUS_HOST_DISEASE_35D_UP	0.129509
TONKS_TARGETS_OF_RUNX1_RUNX1T1_FUSION_GRANULOCYTE_UP	0.1293
VALK_AML_CLUSTER_2	0.129095
ROZANOV_MMP14_TARGETS_DN	0.129023
OXFORD_RALA_OR_RALB_TARGETS_DN	0.128886
KYNG_DNA_DAMAGE_UP	0.12876
YAUCH_HEDGEHOG_SIGNALING_PARACRINE_DN	0.12821
DODD_NASOPHARYNGEAL_CARCINOMA_UP	0.128031
PID_HDAC_CLASSIII_PATHWAY	0.127907
NIKOLSKY_BREAST_CANCER_7P15_AMPLICON	0.127907
MATZUK_IMPLANTATION_AND_UTERINE	0.127907
CROMER_TUMORIGENESIS_DN	0.12768
HERNANDEZ_ABERRANT_MITOSIS_BY_DOCETACEL_2NM_UP	0.127674
ZAMORA_NOS2_TARGETS_DN	0.127471
BOYLAN_MULTIPLE_MYELOMA_C_D_DN	0.12741
CHIARETTI_ACUTE_LYMPHOBLASTIC_LEUKEMIA_ZAP70	0.127368
REACTOME_ADAPTIVE_IMMUNE_SYSTEM	0.127351
REACTOME_APOPTOTIC_CLEAVAGE_OF_CELLULAR_PROTEINS	0.127269
REACTOME_CASPASE_MEDIATED_CLEAVAGE_OF_CYTOSKELETAL_PROTEINS	0.127269
REACTOME_APOPTOTIC_EXECUTION_PHASE	0.127269
ABE_INNER_EAR	0.127181
VANASSE_BCL2_TARGETS_DN	0.127083
REACTOME_SIGNALING_BY_ERBB2	0.126932
MOOTHA_MITOCHONDRIA	0.12668
LI_LUNG_CANCER	0.125834
GARGALOVIC_RESPONSE_TO_OXIDIZED_PHOSPHOLIPIDS_GREEN_UP	0.125793
DAZARD_RESPONSE_TO_UV_NHEK_UP	0.125294
RIGGINS_TAMOXIFEN_RESISTANCE_UP	0.12509
MOROSETTI_FACIOSCAPULOHUMERAL_MUSCULAR_DISTROPHY_DN	0.125061
DURCHDEWALD_SKIN_CARCINOGENESIS_UP	0.125033
BILBAN_B_CLL_LPL_DN	0.124912
GRANDVAUX_IRF3_TARGETS_DN	0.124846
YAO_TEMPORAL_RESPONSE_TO_PROGESTERONE_CLUSTER_6	0.124695
PARENT_MTOR_SIGNALING_DN	0.124678
TURASHVILI_BREAST_LOBULAR_CARCINOMA_VS_LOBULAR_NORMAL_UP	0.123656
MASRI_RESISTANCE_TO_TAMOXIFEN_AND_AROMATASE_INHIBITORS_UP	0.123519
CAIRO_HEPATOBLASTOMA_UP	0.122897
WANG_IMMORTALIZED_BY_HOXA9_AND_MEIS1_UP	0.122814
GARY_CD5_TARGETS_UP	0.122585
HOOI_ST7_TARGETS_DN	0.12242
HOFFMANN_LARGE_TO_SMALL_PRE_BII_LYMPHOCYTE_DN	0.122372
YOSHIMURA_MAPK8_TARGETS_UP	0.122359
REACTOME_METABOLISM_OF_LIPIDS_AND_LIPOPROTEINS	0.12211
WANG_TUMOR_INVASIVENESS_DN	0.121929
KEGG_GLYCEROLIPID_METABOLISM	0.121794
MIKKELSEN_MCV6_HCP_WITH_H3K27ME3	0.121751
DELLA_RESPONSE_TO_TSA_AND_BUTYRATE	0.121564
YANG_MUC2_TARGETS_COLON_3MO_DN	0.121564
CAMPS_COLON_CANCER_COPY_NUMBER_DN	0.121564
AIYAR_COBRA1_TARGETS_UP	0.121102
RICKMAN_HEAD_AND_NECK_CANCER_B	0.120822
GERHOLD_ADIPOGENESIS_UP	0.120734
TERAO_AOX4_TARGETS_SKIN_DN	0.119804
KEGG_LINOLEIC_ACID_METABOLISM	0.119661
BROWNE_HCMV_INFECTION_48HR_UP	0.119595
REACTOME_ANTIGEN_ACTIVATES_B_CELL_RECEPTOR_LEADING_TO_GENERATION_OF_SECOND_MESSENGERS	0.119534
LANDIS_ERBB2_BREAST_TUMORS_324_UP	0.119496
CEBALLOS_TARGETS_OF_TP53_AND_MYC_UP	0.119489
YAO_TEMPORAL_RESPONSE_TO_PROGESTERONE_CLUSTER_7	0.11948
YAO_TEMPORAL_RESPONSE_TO_PROGESTERONE_CLUSTER_3	0.11945
MIKKELSEN_NPC_ICP_WITH_H3K27ME3	0.11926
FOURNIER_ACINAR_DEVELOPMENT_LATE_UP	0.118644
PATTERSON_DOCETAXEL_RESISTANCE	0.118615
KEGG_CALCIUM_SIGNALING_PATHWAY	0.118577
MAHAJAN_RESPONSE_TO_IL1A_UP	0.118333
RUIZ_TNC_TARGETS_UP	0.118304
NELSON_RESPONSE_TO_ANDROGEN_DN	0.117803
TORCHIA_TARGETS_OF_EWSR1_FLI1_FUSION_UP	0.117351
REACTOME_TIGHT_JUNCTION_INTERACTIONS	0.117336
CHANG_CORE_SERUM_RESPONSE_DN	0.117327
TAKEDA_TARGETS_OF_NUP98_HOXA9_FUSION_10D_DN	0.117318
YAMAZAKI_TCEB3_TARGETS_DN	0.117012
MIKKELSEN_MEF_HCP_WITH_H3K27ME3	0.116687
KEEN_RESPONSE_TO_ROSIGLITAZONE_DN	0.116345
CHENG_RESPONSE_TO_NICKEL_ACETATE	0.116168
LI_CISPLATIN_RESISTANCE_DN	0.116134
SHEDDEN_LUNG_CANCER_GOOD_SURVIVAL_A12	0.116055
COULOUARN_TEMPORAL_TGFB1_SIGNATURE_UP	0.116049
VALK_AML_WITH_FLT3_ITD	0.115882
ZHANG_BREAST_CANCER_PROGENITORS_UP	0.115774
KIM_RESPONSE_TO_TSA_AND_DECITABINE_UP	0.115248
REN_MIF_TARGETS_DN	0.115222
DUNNE_TARGETS_OF_AML1_MTG8_FUSION_DN	0.11522
TIAN_TNF_SIGNALING_VIA_NFKB	0.114952
MELLMAN_TUT1_TARGETS_UP	0.114675
BOHN_PRIMARY_IMMUNODEFICIENCY_SYNDROM_UP	0.113934
TERAMOTO_OPN_TARGETS_CLUSTER_8	0.113904
ZHAN_MULTIPLE_MYELOMA_CD1_DN	0.113884
SASSON_RESPONSE_TO_GONADOTROPHINS_UP	0.113852
SASSON_RESPONSE_TO_FORSKOLIN_UP	0.113852
REACTOME_O_LINKED_GLYCOSYLATION_OF_MUCINS	0.113731
BIOCARTA_ACE2_PATHWAY	0.113664
REACTOME_METABOLISM_OF_STEROID_HORMONES_AND_VITAMINS_A_AND_D	0.113446
REACTOME_STEROID_HORMONES	0.113446
CHIANG_LIVER_CANCER_SUBCLASS_PROLIFERATION_DN	0.113217
NIKOLSKY_BREAST_CANCER_12Q13_Q21_AMPLICON	0.113158
KEGG_NITROGEN_METABOLISM	0.113108
REACTOME_REVERSIBLE_HYDRATION_OF_CARBON_DIOXIDE	0.113108
FLOTHO_PEDIATRIC_ALL_THERAPY_RESPONSE_DN	0.113108
GOLDRATH_IMMUNE_MEMORY	0.112933
TAKEDA_TARGETS_OF_NUP98_HOXA9_FUSION_3D_DN	0.112916
TERAMOTO_OPN_TARGETS_CLUSTER_7	0.112759
ENGELMANN_CANCER_PROGENITORS_DN	0.112069
HASLINGER_B_CLL_WITH_6Q21_DELETION	0.111894
REACTOME_SIGNALLING_BY_NGF	0.11187
REACTOME_METABOLISM_OF_PROTEINS	0.111826
RICKMAN_HEAD_AND_NECK_CANCER_A	0.111695
NEWMAN_ERCC6_TARGETS_UP	0.111583
BASAKI_YBX1_TARGETS_DN	0.111282
BERENJENO_TRANSFORMED_BY_RHOA_FOREVER_UP	0.110792
ABRAHAM_ALPC_VS_MULTIPLE_MYELOMA_UP	0.110654
HUPER_BREAST_BASAL_VS_LUMINAL_UP	0.110416
TONKS_TARGETS_OF_RUNX1_RUNX1T1_FUSION_HSC_UP	0.110327
WANG_BARRETTS_ESOPHAGUS_DN	0.11017
LEE_LIVER_CANCER_MYC_DN	0.109933
MEISSNER_NPC_HCP_WITH_H3K4ME2_AND_H3K27ME3	0.109911
FAELT_B_CLL_WITH_VH3_21_UP	0.109713
BRIDEAU_IMPRINTED_GENES	0.109556
CREIGHTON_ENDOCRINE_THERAPY_RESISTANCE_3	0.109318
GHANDHI_DIRECT_IRRADIATION_DN	0.109149
HUANG_FOXA2_TARGETS_UP	0.109092
ZHENG_GLIOBLASTOMA_PLASTICITY_UP	0.108985
SCHLOSSER_MYC_TARGETS_REPRESSED_BY_SERUM	0.108942
VALK_AML_WITH_CEBPA	0.108938
GARGALOVIC_RESPONSE_TO_OXIDIZED_PHOSPHOLIPIDS_MAGENTA_DN	0.108879
IRITANI_MAD1_TARGETS_DN	0.108879
SENGUPTA_NASOPHARYNGEAL_CARCINOMA_WITH_LMP1_DN	0.108734
NAKAMURA_CANCER_MICROENVIRONMENT_UP	0.108718
LUI_THYROID_CANCER_PAX8_PPARG_DN	0.108405
BENNETT_SYSTEMIC_LUPUS_ERYTHEMATOSUS	0.108068
GRAHAM_CML_QUIESCENT_VS_CML_DIVIDING_UP	0.107963
WIERENGA_STAT5A_TARGETS_GROUP1	0.107873
NUYTTEN_NIPP1_TARGETS_DN	0.107354
MARSON_FOXP3_TARGETS_DN	0.107224
STEARMAN_LUNG_CANCER_EARLY_VS_LATE_DN	0.107136
ST_GA12_PATHWAY	0.107123
MARTENS_TRETINOIN_RESPONSE_UP	0.106833
SMITH_TERT_TARGETS_UP	0.106827
LUI_THYROID_CANCER_CLUSTER_4	0.106765
CAFFAREL_RESPONSE_TO_THC_24HR_3_DN	0.106765
GENTILE_UV_HIGH_DOSE_UP	0.106765
SARTIPY_BLUNTED_BY_INSULIN_RESISTANCE_DN	0.106765
VANLOO_SP3_TARGETS_UP	0.106765
SWEET_LUNG_CANCER_KRAS_UP	0.106633
KEGG_ARACHIDONIC_ACID_METABOLISM	0.106302
BROWNE_HCMV_INFECTION_30MIN_UP	0.106279
PECE_MAMMARY_STEM_CELL_UP	0.105885
LOCKWOOD_AMPLIFIED_IN_LUNG_CANCER	0.105756
ACEVEDO_LIVER_CANCER_WITH_H3K9ME3_DN	0.105168
SERVITJA_LIVER_HNF1A_TARGETS_UP	0.105008
DELPUECH_FOXO3_TARGETS_UP	0.104691
KEGG_ALDOSTERONE_REGULATED_SODIUM_REABSORPTION	0.104651
PID_NFAT_3PATHWAY	0.104651
PID_MTOR_4PATHWAY	0.104651
PID_FOXO_PATHWAY	0.104651
PID_P38_MK2_PATHWAY	0.104651
PID_INSULIN_GLUCOSE_PATHWAY	0.104651
PID_PI3KCI_AKT_PATHWAY	0.104651
PID_PI3K_PLC_TRK_PATHWAY	0.104651
INAMURA_LUNG_CANCER_SCC_UP	0.104651
SCIAN_CELL_CYCLE_TARGETS_OF_TP53_AND_TP73_UP	0.104651
MARCHINI_TRABECTEDIN_RESISTANCE_UP	0.104447
GAUSSMANN_MLL_AF4_FUSION_TARGETS_A_DN	0.104284
MOHANKUMAR_TLX1_TARGETS_DN	0.104208
KATSANOU_ELAVL1_TARGETS_UP	0.104033
SIG_INSULIN_RECEPTOR_PATHWAY_IN_CARDIAC_MYOCYTES	0.103814
ST_PHOSPHOINOSITIDE_3_KINASE_PATHWAY	0.103814
WILCOX_RESPONSE_TO_PROGESTERONE_UP	0.103495
PID_ARF6_TRAFFICKING_PATHWAY	0.103403
GOTZMANN_EPITHELIAL_TO_MESENCHYMAL_TRANSITION_DN	0.103235
BIOCARTA_SARS_PATHWAY	0.103206
FREDERICK_PRKCI_TARGETS	0.103037
SHAFFER_IRF4_TARGETS_IN_ACTIVATED_DENDRITIC_CELL	0.10284
KEGG_PURINE_METABOLISM	0.102658
REACTOME_PURINE_CATABOLISM	0.102658
REACTOME_PURINE_METABOLISM	0.102658
TSUTSUMI_FBXW8_TARGETS	0.102537
TAKEDA_TARGETS_OF_NUP98_HOXA9_FUSION_16D_DN	0.102536
OHM_EMBRYONIC_CARCINOMA_DN	0.102421
MAGRANGEAS_MULTIPLE_MYELOMA_IGLL_VS_IGLK_UP	0.102114
MORI_MATURE_B_LYMPHOCYTE_DN	0.10169
HOQUE_METHYLATED_IN_CANCER	0.10112
ELVIDGE_HYPOXIA_BY_DMOG_DN	0.100965
HALMOS_CEBPA_TARGETS_UP	0.100941
KEGG_DRUG_METABOLISM_OTHER_ENZYMES	0.100571
LEE_AGING_CEREBELLUM_UP	0.100524
NIKOLSKY_BREAST_CANCER_16P13_AMPLICON	0.100423
ZEMBUTSU_SENSITIVITY_TO_MITOMYCIN	0.100423
BURTON_ADIPOGENESIS_6	0.100102
PEDRIOLI_MIR31_TARGETS_DN	0.100089
MCBRYAN_PUBERTAL_BREAST_5_6WK_UP	0.0998657
ALCALAY_AML_BY_NPM1_LOCALIZATION_DN	0.0997881
KEGG_STARCH_AND_SUCROSE_METABOLISM	0.0994846
REACTOME_GPCR_LIGAND_BINDING	0.0994095
HUANG_DASATINIB_RESISTANCE_DN	0.0991094
BASSO_CD40_SIGNALING_DN	0.0987095
MATZUK_CUMULUS_EXPANSION	0.0985976
BROWN_MYELOID_CELL_DEVELOPMENT_UP	0.0984111
SESTO_RESPONSE_TO_UV_C2	0.0983856
REACTOME_GLUCURONIDATION	0.0983087
BROWNE_HCMV_INFECTION_18HR_UP	0.0982481
RODRIGUES_DCC_TARGETS_DN	0.0980313
FALVELLA_SMOKERS_WITH_LUNG_CANCER	0.0979204
MORI_IMMATURE_B_LYMPHOCYTE_DN	0.0976263
SENGUPTA_EBNA1_ANTICORRELATED	0.0974211
LENAOUR_DENDRITIC_CELL_MATURATION_DN	0.0966537
MCCLUNG_CREB1_TARGETS_DN	0.0965028
PATIL_LIVER_CANCER	0.0962121
WANG_NFKB_TARGETS	0.0961953
BOYLAN_MULTIPLE_MYELOMA_PCA3_UP	0.095942
DELYS_THYROID_CANCER_DN	0.0958496
FERRARI_RESPONSE_TO_FENRETINIDE_UP	0.095409
AMIT_SERUM_RESPONSE_120_MCF10A	0.0952485
ROME_INSULIN_TARGETS_IN_MUSCLE_DN	0.0951018
TERAO_AOX4_TARGETS_SKIN_UP	0.0949827
REACTOME_GPCR_DOWNSTREAM_SIGNALING	0.0949091
GAVIN_FOXP3_TARGETS_CLUSTER_P2	0.0946109
LIM_MAMMARY_LUMINAL_PROGENITOR_UP	0.0945092
ST_GA13_PATHWAY	0.0940803
PID_IGF1_PATHWAY	0.0940803
REACTOME_SPHINGOLIPID_DE_NOVO_BIOSYNTHESIS	0.0940803
SHEN_SMARCA2_TARGETS_UP	0.0940803
REACTOME_INNATE_IMMUNE_SYSTEM	0.0932417
PANGAS_TUMOR_SUPPRESSION_BY_SMAD1_AND_SMAD5_DN	0.093156
KEGG_LEISHMANIA_INFECTION	0.0927594
DELACROIX_RAR_BOUND_ES	0.092638
BLALOCK_ALZHEIMERS_DISEASE_INCIPIENT_UP	0.0922187
KIM_MYC_AMPLIFICATION_TARGETS_DN	0.0921835
BILD_CTNNB1_ONCOGENIC_SIGNATURE	0.0919901
IWANAGA_CARCINOGENESIS_BY_KRAS_DN	0.0919351
HILLION_HMGA1_TARGETS	0.0918891
FARMER_BREAST_CANCER_APOCRINE_VS_BASAL	0.0918102
MCBRYAN_PUBERTAL_BREAST_3_4WK_UP	0.0917964
BROWNE_HCMV_INFECTION_8HR_UP	0.091118
TANAKA_METHYLATED_IN_ESOPHAGEAL_CARCINOMA	0.0909447
BYSTRYKH_HEMATOPOIESIS_STEM_CELL_QTL_TRANS	0.09045
HUMMERICH_SKIN_CANCER_PROGRESSION_UP	0.0903917
DEURIG_T_CELL_PROLYMPHOCYTIC_LEUKEMIA_UP	0.0901776
CASTELLANO_HRAS_AND_NRAS_TARGETS_UP	0.089852
CROONQUIST_NRAS_VS_STROMAL_STIMULATION_UP	0.0897224
IVANOVA_HEMATOPOIESIS_STEM_CELL	0.0896757
TORCHIA_TARGETS_OF_EWSR1_FLI1_FUSION_TOP20_DN	0.0895189
XU_GH1_EXOGENOUS_TARGETS_DN	0.0891774
OHGUCHI_LIVER_HNF4A_TARGETS_UP	0.0890475
KEGG_NEUROACTIVE_LIGAND_RECEPTOR_INTERACTION	0.0888713
DALESSIO_TSA_RESPONSE	0.0883523
DOANE_BREAST_CANCER_ESR1_UP	0.0881455
LEI_HOXC8_TARGETS_DN	0.0877469
SHEPARD_BMYB_MORPHOLINO_UP	0.0868163
NADERI_BREAST_CANCER_PROGNOSIS_DN	0.0863952
VECCHI_GASTRIC_CANCER_EARLY_DN	0.0863923
MARKEY_RB1_CHRONIC_LOF_UP	0.0860178
ZHANG_ANTIVIRAL_RESPONSE_TO_RIBAVIRIN_UP	0.0859594
FEVR_CTNNB1_TARGETS_UP	0.0858619
KIM_MYCN_AMPLIFICATION_TARGETS_UP	0.0857842
BIOCARTA_DEATH_PATHWAY	0.0855463
SHETH_LIVER_CANCER_VS_TXNIP_LOSS_PAM2	0.0854812
LE_EGR2_TARGETS_DN	0.0847015
YAO_TEMPORAL_RESPONSE_TO_PROGESTERONE_CLUSTER_14	0.0846006
REACTOME_ANTIGEN_PROCESSING_CROSS_PRESENTATION	0.0844256
KASLER_HDAC7_TARGETS_1_UP	0.0843943
GAJATE_RESPONSE_TO_TRABECTEDIN_UP	0.0842574
KEGG_GLYCOSAMINOGLYCAN_DEGRADATION	0.0842188
DUTERTRE_ESTRADIOL_RESPONSE_6HR_UP	0.0840861
YAGI_AML_FAB_MARKERS	0.0839527
JOSEPH_RESPONSE_TO_SODIUM_BUTYRATE_UP	0.0837561
FIRESTEIN_PROLIFERATION	0.0836084
MIKKELSEN_ES_HCP_WITH_H3K27ME3	0.0835095
VANTVEER_BREAST_CANCER_BRCA1_DN	0.0833328
ZWANG_TRANSIENTLY_UP_BY_1ST_EGF_PULSE_ONLY	0.0832553
ZHANG_GATA6_TARGETS_DN	0.0832207
ASTON_MAJOR_DEPRESSIVE_DISORDER_DN	0.0831329
MCBRYAN_PUBERTAL_BREAST_3_4WK_DN	0.0831049
REACTOME_PLATELET_ACTIVATION_SIGNALING_AND_AGGREGATION	0.0829655
STEIN_ESRRA_TARGETS_UP	0.0829214
BIOCARTA_ALK_PATHWAY	0.0828778
REACTOME_CS_DS_DEGRADATION	0.0827491
FORTSCHEGGER_PHF8_TARGETS_UP	0.0825345
SCHURINGA_STAT5A_TARGETS_DN	0.0824111
JAEGER_METASTASIS_DN	0.0820523
TSENG_IRS1_TARGETS_UP	0.0819535
SCHRAETS_MLL_TARGETS_DN	0.0819026
BERNARD_PPAPDC1B_TARGETS_DN	0.0817474
SENGUPTA_NASOPHARYNGEAL_CARCINOMA_DN	0.0817082
MCBRYAN_TERMINAL_END_BUD_UP	0.0813953
CALVET_IRINOTECAN_SENSITIVE_VS_RESISTANT_DN	0.0813953
ROSS_AML_WITH_PML_RARA_FUSION	0.0813953
VERRECCHIA_RESPONSE_TO_TGFB1_C3	0.0813953
YAN_ESCAPE_FROM_ANOIKIS	0.0812385
GRADE_COLON_VS_RECTAL_CANCER_DN	0.0811072
KEGG_TRYPTOPHAN_METABOLISM	0.0810506
SABATES_COLORECTAL_ADENOMA_UP	0.0807421
ELVIDGE_HIF2A_TARGETS_UP	0.0802631
LI_WILMS_TUMOR	0.0798872
BENPORATH_ES_WITH_H3K27ME3	0.0796429
BOYAULT_LIVER_CANCER_SUBCLASS_G6_UP	0.0796235
DUTERTRE_ESTRADIOL_RESPONSE_24HR_UP	0.0792343
ELVIDGE_HYPOXIA_DN	0.0789167
LIN_NPAS4_TARGETS_DN	0.0788786
BROWNE_HCMV_INFECTION_16HR_UP	0.0786023
RUTELLA_RESPONSE_TO_CSF2RB_AND_IL4_UP	0.0785019
BYSTRYKH_HEMATOPOIESIS_STEM_CELL_AND_BRAIN_QTL_TRANS	0.0785003
LEE_CALORIE_RESTRICTION_NEOCORTEX_DN	0.0784579
PID_ANGIOPOIETIN_RECEPTOR_PATHWAY	0.0779938
LIU_COMMON_CANCER_GENES	0.077167
LEE_LIVER_CANCER	0.077167
REACTOME_TRIGLYCERIDE_BIOSYNTHESIS	0.0771638
MISSIAGLIA_REGULATED_BY_METHYLATION_UP	0.076767
PID_LKB1_PATHWAY	0.0766229
WARTERS_IR_RESPONSE_5GY	0.0765765
LOPEZ_MBD_TARGETS	0.0765526
TARTE_PLASMA_CELL_VS_PLASMABLAST_UP	0.0764441
PID_CMYB_PATHWAY	0.0763676
YAGI_AML_WITH_T_9_11_TRANSLOCATION	0.0762686
MULLIGHAN_MLL_SIGNATURE_1_DN	0.076184
WELCSH_BRCA1_TARGETS_UP	0.0760954
DELASERNA_MYOD_TARGETS_UP	0.0757819
IWANAGA_CARCINOGENESIS_BY_KRAS_PTEN_UP	0.0757416
PID_UPA_UPAR_PATHWAY	0.0756299
PID_IL1_PATHWAY	0.0755563
REACTOME_PPARA_ACTIVATES_GENE_EXPRESSION	0.075538
LIU_VAV3_PROSTATE_CARCINOGENESIS_DN	0.0755246
REACTOME_CELL_SURFACE_INTERACTIONS_AT_THE_VASCULAR_WALL	0.0755085
SHIRAISHI_PLZF_TARGETS_DN	0.0750529
MYLLYKANGAS_AMPLIFICATION_HOT_SPOT_17	0.0750529
MYLLYKANGAS_AMPLIFICATION_HOT_SPOT_24	0.0750529
RAFFEL_VEGFA_TARGETS_UP	0.0750529
REACTOME_IMMUNE_SYSTEM	0.0750467
KUROZUMI_RESPONSE_TO_ONCOCYTIC_VIRUS	0.0748253
VALK_AML_CLUSTER_4	0.0746192
FRASOR_TAMOXIFEN_RESPONSE_UP	0.0744891
REACTOME_MEMBRANE_TRAFFICKING	0.0742006
MIKKELSEN_MEF_HCP_WITH_H3_UNMETHYLATED	0.0740567
BURTON_ADIPOGENESIS_7	0.0739694
OKUMURA_INFLAMMATORY_RESPONSE_LPS	0.0739294
GRAESSMANN_APOPTOSIS_BY_DOXORUBICIN_UP	0.0738028
TONKS_TARGETS_OF_RUNX1_RUNX1T1_FUSION_ERYTHROCYTE_UP	0.0734126
HELLER_HDAC_TARGETS_SILENCED_BY_METHYLATION_DN	0.0728906
REACTOME_TRYPTOPHAN_CATABOLISM	0.0728518
PARENT_MTOR_SIGNALING_UP	0.072201
GENTILE_UV_RESPONSE_CLUSTER_D9	0.0721763
PODAR_RESPONSE_TO_ADAPHOSTIN_UP	0.0720422
REACTOME_GASTRIN_CREB_SIGNALLING_PATHWAY_VIA_PKC_AND_MAPK	0.0719959
REACTOME_G_ALPHA_Q_SIGNALLING_EVENTS	0.0719959
BOYLAN_MULTIPLE_MYELOMA_D_CLUSTER_UP	0.0719587
TAKEDA_TARGETS_OF_NUP98_HOXA9_FUSION_8D_UP	0.0717099
TARTE_PLASMA_CELL_VS_B_LYMPHOCYTE_UP	0.0716503
KAAB_FAILED_HEART_VENTRICLE_DN	0.0714947
LIU_CMYB_TARGETS_UP	0.0713218
HEDENFALK_BREAST_CANCER_BRACX_UP	0.0712845
RODRIGUES_DCC_TARGETS_UP	0.0708245
RIZKI_TUMOR_INVASIVENESS_3D_UP	0.0705659
CERVERA_SDHB_TARGETS_2	0.0704585
PARK_APL_PATHOGENESIS_DN	0.0704241
LEE_BMP2_TARGETS_UP	0.0703989
BILD_E2F3_ONCOGENIC_SIGNATURE	0.0701229
LEE_LIVER_CANCER_MYC_TGFA_UP	0.0700422
DORN_ADENOVIRUS_INFECTION_32HR_DN	0.0700298
TSENG_ADIPOGENIC_POTENTIAL_DN	0.0699964
KANG_FLUOROURACIL_RESISTANCE_UP	0.069601
LEE_RECENT_THYMIC_EMIGRANT	0.0692804
LIU_SOX4_TARGETS_DN	0.0690517
BOYLAN_MULTIPLE_MYELOMA_C_DN	0.0689339
KASLER_HDAC7_TARGETS_2_DN	0.0688452
YOSHIOKA_LIVER_CANCER_EARLY_RECURRENCE_UP	0.0687895
FUNG_IL2_SIGNALING_2	0.0687104
FUNG_IL2_TARGETS_WITH_STAT5_BINDING_SITES_T1	0.0687104
BANDRES_RESPONSE_TO_CARMUSTIN_MGMT_24HR_DN	0.0687104
LA_MEN1_TARGETS	0.0686843
BOYAULT_LIVER_CANCER_SUBCLASS_G2	0.0685105
BIOCARTA_MAPK_PATHWAY	0.0678388
DAZARD_UV_RESPONSE_CLUSTER_G24	0.0668601
KEGG_HEDGEHOG_SIGNALING_PATHWAY	0.0667843
KIM_MYCL1_AMPLIFICATION_TARGETS_UP	0.0665962
HELLER_SILENCED_BY_METHYLATION_UP	0.0665034
PURBEY_TARGETS_OF_CTBP1_NOT_SATB1_UP	0.0662084
LIAO_METASTASIS	0.0661002
MARIADASON_REGULATED_BY_HISTONE_ACETYLATION_UP	0.0659898
ZHENG_FOXP3_TARGETS_UP	0.0653341
ODONNELL_TFRC_TARGETS_UP	0.0649526
BRUINS_UVC_RESPONSE_VIA_TP53_GROUP_D	0.0648947
ONDER_CDH1_TARGETS_2_DN	0.0648386
GENTLES_LEUKEMIC_STEM_CELL_UP	0.064605
LAIHO_COLORECTAL_CANCER_SERRATED_DN	0.0643176
GINESTIER_BREAST_CANCER_20Q13_AMPLIFICATION_DN	0.0642626
MEISSNER_BRAIN_HCP_WITH_H3K4ME3_AND_H3K27ME3	0.0640329
COATES_MACROPHAGE_M1_VS_M2_UP	0.0638226
ONKEN_UVEAL_MELANOMA_DN	0.0636888
MALONEY_RESPONSE_TO_17AAG_UP	0.0632871
SATO_SILENCED_EPIGENETICALLY_IN_PANCREATIC_CANCER	0.0632804
CHEMNITZ_RESPONSE_TO_PROSTAGLANDIN_E2_DN	0.0632582
SCHLOSSER_SERUM_RESPONSE_AUGMENTED_BY_MYC	0.0632513
BLALOCK_ALZHEIMERS_DISEASE_UP	0.0630959
LI_WILMS_TUMOR_VS_FETAL_KIDNEY_1_UP	0.0630048
BEGUM_TARGETS_OF_PAX3_FOXO1_FUSION_AND_PAX3	0.0628479
BROWNE_HCMV_INFECTION_6HR_UP	0.0627391
WU_ALZHEIMER_DISEASE_DN	0.0623574
MCLACHLAN_DENTAL_CARIES_UP	0.0623571
TSUNODA_CISPLATIN_RESISTANCE_DN	0.0622911
HAMAI_APOPTOSIS_VIA_TRAIL_DN	0.0622511
HAHTOLA_MYCOSIS_FUNGOIDES_SKIN_UP	0.0618569
MIKKELSEN_NPC_HCP_WITH_H3K27ME3	0.061565
COLINA_TARGETS_OF_4EBP1_AND_4EBP2	0.061537
MCDOWELL_ACUTE_LUNG_INJURY_DN	0.0615064
BURTON_ADIPOGENESIS_3	0.0612038
KOKKINAKIS_METHIONINE_DEPRIVATION_96HR_DN	0.0611901
SENGUPTA_NASOPHARYNGEAL_CARCINOMA_WITH_LMP1_UP	0.0611014
PID_A6B1_A6B4_INTEGRIN_PATHWAY	0.0610007
MULLIGHAN_NPM1_SIGNATURE_3_UP	0.0609879
MASSARWEH_RESPONSE_TO_ESTRADIOL	0.060858
GRAESSMANN_RESPONSE_TO_MC_AND_DOXORUBICIN_UP	0.0608319
NGUYEN_NOTCH1_TARGETS_UP	0.0606952
RASHI_RESPONSE_TO_IONIZING_RADIATION_2	0.0605764
REACTOME_FATTY_ACYL_COA_BIOSYNTHESIS	0.0605754
REACTOME_SYNTHESIS_OF_VERY_LONG_CHAIN_FATTY_ACYL_COAS	0.0605754
KYNG_DNA_DAMAGE_BY_GAMMA_AND_UV_RADIATION	0.0604372
PID_HIF1A_PATHWAY	0.0602537
REACTOME_REGULATION_OF_HYPOXIA_INDUCIBLE_FACTOR_HIF_BY_OXYGEN	0.0602537
REACTOME_OXYGEN_DEPENDENT_PROLINE_HYDROXYLATION_OF_HYPOXIA_INDUCIBLE_FACTOR_ALPHA	0.0602537
RAMJAUN_APOPTOSIS_BY_TGFB1_VIA_SMAD4_DN	0.0602537
RAMJAUN_APOPTOSIS_BY_TGFB1_VIA_MAPK1_DN	0.0602537
ZHANG_TLX_TARGETS_36HR_DN	0.0602537
FULCHER_INFLAMMATORY_RESPONSE_LECTIN_VS_LPS_DN	0.0601874
HATADA_METHYLATED_IN_LUNG_CANCER_UP	0.0601683
SCHLESINGER_METHYLATED_DE_NOVO_IN_CANCER	0.0599787
KRIEG_KDM3A_TARGETS_NOT_HYPOXIA	0.059945
HU_GENOTOXIC_DAMAGE_24HR	0.0598544
MATZUK_SPERMATOZOA	0.0597087
MAHADEVAN_RESPONSE_TO_MP470_UP	0.0596844
AUJLA_IL22_AND_IL17A_SIGNALING	0.0596844
YAMASHITA_LIVER_CANCER_STEM_CELL_DN	0.0596715
OSWALD_HEMATOPOIETIC_STEM_CELL_IN_COLLAGEN_GEL_DN	0.0592848
IVANOVA_HEMATOPOIESIS_EARLY_PROGENITOR	0.0591399
DAIRKEE_TERT_TARGETS_DN	0.0590838
ZUCCHI_METASTASIS_DN	0.059025
GYORFFY_DOXORUBICIN_RESISTANCE	0.0588806
SMID_BREAST_CANCER_RELAPSE_IN_BONE_UP	0.0587147
KIM_MYC_AMPLIFICATION_TARGETS_UP	0.0585432
HERNANDEZ_ABERRANT_MITOSIS_BY_DOCETACEL_4NM_UP	0.0584772
PLASARI_TGFB1_TARGETS_10HR_DN	0.0581367
CORRE_MULTIPLE_MYELOMA_DN	0.0579203
CAIRO_HEPATOBLASTOMA_DN	0.057669
SCHLINGEMANN_SKIN_CARCINOGENESIS_TPA_DN	0.0575609
RICKMAN_TUMOR_DIFFERENTIATED_WELL_VS_MODERATELY_UP	0.0571614
BARRIER_CANCER_RELAPSE_NORMAL_SAMPLE_UP	0.0567063
SCHURINGA_STAT5A_TARGETS_UP	0.0566952
RODRIGUES_NTN1_TARGETS_UP	0.0566424
WANG_RESPONSE_TO_BEXAROTENE_UP	0.0560634
CREIGHTON_ENDOCRINE_THERAPY_RESISTANCE_5	0.055586
LEIN_CHOROID_PLEXUS_MARKERS	0.0553567
KIM_GERMINAL_CENTER_T_HELPER_UP	0.0552438
MCBRYAN_PUBERTAL_BREAST_4_5WK_UP	0.0552035
YAGI_AML_WITH_T_8_21_TRANSLOCATION	0.0549719
RODRIGUES_THYROID_CARCINOMA_POORLY_DIFFERENTIATED_DN	0.0548467
SABATES_COLORECTAL_ADENOMA_DN	0.0548425
PUIFFE_INVASION_INHIBITED_BY_ASCITES_UP	0.0544479
ENK_UV_RESPONSE_KERATINOCYTE_UP	0.0542498
MILICIC_FAMILIAL_ADENOMATOUS_POLYPOSIS_DN	0.0541893
BIOCARTA_FMLP_PATHWAY	0.0539112
BIOCARTA_RAC1_PATHWAY	0.0539112
VILIMAS_NOTCH1_TARGETS_DN	0.0539112
HOFMANN_MYELODYSPLASTIC_SYNDROM_LOW_RISK_DN	0.0537168
VETTER_TARGETS_OF_PRKCA_AND_ETS1_DN	0.0535641
KIM_LRRC3B_TARGETS	0.0534298
GAZDA_DIAMOND_BLACKFAN_ANEMIA_ERYTHROID_DN	0.0532351
IVANOVSKA_MIR106B_TARGETS	0.0529237
ROME_INSULIN_TARGETS_IN_MUSCLE_UP	0.0528054
STAMBOLSKY_RESPONSE_TO_VITAMIN_D3_UP	0.0526105
BILANGES_SERUM_SENSITIVE_GENES	0.0523095
LEE_AGING_MUSCLE_UP	0.0520876
HAN_JNK_SINGALING_DN	0.0520554
CASORELLI_ACUTE_PROMYELOCYTIC_LEUKEMIA_DN	0.0520467
PIEPOLI_LGI1_TARGETS_UP	0.0520357
REACTOME_REGULATION_OF_ORNITHINE_DECARBOXYLASE_ODC	0.0519795
WORSCHECH_TUMOR_REJECTION_UP	0.0517182
KYNG_NORMAL_AGING_DN	0.0516101
SIG_PIP3_SIGNALING_IN_CARDIAC_MYOCTES	0.0513845
JECHLINGER_EPITHELIAL_TO_MESENCHYMAL_TRANSITION_DN	0.0513447
HELLER_HDAC_TARGETS_UP	0.0512069
SHETH_LIVER_CANCER_VS_TXNIP_LOSS_PAM1	0.0510702
CAIRO_HEPATOBLASTOMA_CLASSES_DN	0.0506588
MIKKELSEN_IPS_LCP_WITH_H3K4ME3	0.0505855
MARTINEZ_RB1_AND_TP53_TARGETS_UP	0.050496
IVANOVA_HEMATOPOIESIS_INTERMEDIATE_PROGENITOR	0.0504097
CHEN_LVAD_SUPPORT_OF_FAILING_HEART_UP	0.0500641
ZHANG_TLX_TARGETS_60HR_DN	0.0500401
WANG_TARGETS_OF_MLL_CBP_FUSION_UP	0.0500198
TONKS_TARGETS_OF_RUNX1_RUNX1T1_FUSION_ERYTHROCYTE_DN	0.0498383
KAYO_CALORIE_RESTRICTION_MUSCLE_DN	0.049787
LASTOWSKA_NEUROBLASTOMA_COPY_NUMBER_UP	0.0492984
HALMOS_CEBPA_TARGETS_DN	0.0491856
GUO_HEX_TARGETS_DN	0.0491846
EPPERT_HSC_R	0.049108
WOOD_EBV_EBNA1_TARGETS_UP	0.0489188
NABA_MATRISOME_ASSOCIATED	0.0488807
LEE_LIVER_CANCER_E2F1_UP	0.0487473
LU_AGING_BRAIN_DN	0.0484269
RUAN_RESPONSE_TO_TNF_TROGLITAZONE_DN	0.0483861
NAKAMURA_TUMOR_ZONE_PERIPHERAL_VS_CENTRAL_DN	0.0483326
MARTORIATI_MDM4_TARGETS_NEUROEPITHELIUM_DN	0.0482218
COLDREN_GEFITINIB_RESISTANCE_UP	0.0482067
SMID_BREAST_CANCER_LUMINAL_A_UP	0.0481247
BENPORATH_PRC2_TARGETS	0.0480296
YAO_TEMPORAL_RESPONSE_TO_PROGESTERONE_CLUSTER_9	0.0478083
LI_INDUCED_T_TO_NATURAL_KILLER_DN	0.0477525
KIM_ALL_DISORDERS_OLIGODENDROCYTE_NUMBER_CORR_UP	0.0477303
BIOCARTA_AKAPCENTROSOME_PATHWAY	0.0475687
TERAO_AOX4_TARGETS_HG_DN	0.0475687
MCBRYAN_PUBERTAL_BREAST_6_7WK_UP	0.0474737
NOUSHMEHR_GBM_SILENCED_BY_METHYLATION	0.0474381
CROONQUIST_NRAS_SIGNALING_UP	0.0474163
UZONYI_RESPONSE_TO_LEUKOTRIENE_AND_THROMBIN	0.0471031
KYNG_WERNER_SYNDROM_DN	0.0467977
YAO_TEMPORAL_RESPONSE_TO_PROGESTERONE_CLUSTER_17	0.0467974
GRAHAM_CML_DIVIDING_VS_NORMAL_DIVIDING_UP	0.0467427
REACTOME_FATTY_ACID_TRIACYLGLYCEROL_AND_KETONE_BODY_METABOLISM	0.046698
APPIERTO_RESPONSE_TO_FENRETINIDE_DN	0.0464044
GARGALOVIC_RESPONSE_TO_OXIDIZED_PHOSPHOLIPIDS_RED_UP	0.0463706
DUTTA_APOPTOSIS_VIA_NFKB	0.04611
WHITFIELD_CELL_CYCLE_S	0.045987
RIGGI_EWING_SARCOMA_PROGENITOR_UP	0.0459681
LEIN_NEURON_MARKERS	0.0457159
HUMMEL_BURKITTS_LYMPHOMA_DN	0.0456188
NING_CHRONIC_OBSTRUCTIVE_PULMONARY_DISEASE_DN	0.0455046
ROSS_LEUKEMIA_WITH_MLL_FUSIONS	0.0454776
BRUINS_UVC_RESPONSE_VIA_TP53_GROUP_A	0.0454714
REACTOME_NGF_SIGNALLING_VIA_TRKA_FROM_THE_PLASMA_MEMBRANE	0.0454545
REACTOME_NUCLEAR_EVENTS_KINASE_AND_TRANSCRIPTION_FACTOR_ACTIVATION	0.0454545
REACTOME_ERKS_ARE_INACTIVATED	0.0454545
REACTOME_ERK_MAPK_TARGETS	0.0454545
FOURNIER_ACINAR_DEVELOPMENT_LATE_DN	0.0454545
SCHRAMM_INHBA_TARGETS_UP	0.0454545
LEE_SP4_THYMOCYTE	0.0454545
BAKKER_FOXO3_TARGETS_UP	0.0454545
BILANGES_SERUM_SENSITIVE_VIA_TSC1	0.0454545
LIU_IL13_MEMORY_MODEL_DN	0.0454545
SMID_BREAST_CANCER_RELAPSE_IN_BONE_DN	0.0452439
MCCABE_BOUND_BY_HOXC6	0.0442867
BIDUS_METASTASIS_DN	0.0442348
ZHAN_MULTIPLE_MYELOMA_MF_UP	0.0442103
NIKOLSKY_BREAST_CANCER_7Q21_Q22_AMPLICON	0.0441804
REACTOME_SIGNALING_BY_BMP	0.0440939
MCBRYAN_PUBERTAL_BREAST_4_5WK_DN	0.0438372
REACTOME_SIGNALING_BY_GPCR	0.043804
SANA_RESPONSE_TO_IFNG_UP	0.043704
REACTOME_CLASS_I_MHC_MEDIATED_ANTIGEN_PROCESSING_PRESENTATION	0.0437035
LEE_LIVER_CANCER_MYC_E2F1_UP	0.0433919
MARTINEZ_TP53_TARGETS_UP	0.0427961
KEGG_CYTOKINE_CYTOKINE_RECEPTOR_INTERACTION	0.0421721
WINTER_HYPOXIA_DN	0.0417637
ACEVEDO_FGFR1_TARGETS_IN_PROSTATE_CANCER_MODEL_UP	0.0417564
RIGGINS_TAMOXIFEN_RESISTANCE_DN	0.041561
LABBE_WNT3A_TARGETS_UP	0.0415274
WANG_TUMOR_INVASIVENESS_UP	0.0414939
MARTINEZ_RB1_TARGETS_UP	0.041184
FLECHNER_BIOPSY_KIDNEY_TRANSPLANT_REJECTED_VS_OK_UP	0.0411661
HOFMANN_CELL_LYMPHOMA_DN	0.0407693
WANG_MLL_TARGETS	0.040554
GOLDRATH_ANTIGEN_RESPONSE	0.0404078
SATO_SILENCED_BY_METHYLATION_IN_PANCREATIC_CANCER_2	0.040139
GROSS_HYPOXIA_VIA_ELK3_ONLY_UP	0.0401353
PEREZ_TP53_AND_TP63_TARGETS	0.0399998
ZHENG_IL22_SIGNALING_UP	0.0397605
BENPORATH_SUZ12_TARGETS	0.0397351
JOSEPH_RESPONSE_TO_SODIUM_BUTYRATE_DN	0.0395401
SATO_SILENCED_BY_METHYLATION_IN_PANCREATIC_CANCER_1	0.0395296
MANTOVANI_NFKB_TARGETS_UP	0.0394639
KEGG_LEUKOCYTE_TRANSENDOTHELIAL_MIGRATION	0.0393676
GRADE_COLON_CANCER_DN	0.0391101
TAVAZOIE_METASTASIS	0.0391047
GREGORY_SYNTHETIC_LETHAL_WITH_IMATINIB	0.0386934
CHIANG_LIVER_CANCER_SUBCLASS_CTNNB1_UP	0.038596
HELLER_HDAC_TARGETS_SILENCED_BY_METHYLATION_UP	0.0384874
KATSANOU_ELAVL1_TARGETS_DN	0.0381902
MIYAGAWA_TARGETS_OF_EWSR1_ETS_FUSIONS_UP	0.0378071
MULLIGHAN_NPM1_MUTATED_SIGNATURE_2_UP	0.0373864
ENGELMANN_CANCER_PROGENITORS_UP	0.0370667
GARGALOVIC_RESPONSE_TO_OXIDIZED_PHOSPHOLIPIDS_BLACK_UP	0.0369979
BONOME_OVARIAN_CANCER_POOR_SURVIVAL_UP	0.0369496
ZHANG_TLX_TARGETS_60HR_UP	0.0369035
STEIN_ESRRA_TARGETS_RESPONSIVE_TO_ESTROGEN_UP	0.0368444
KONDO_EZH2_TARGETS	0.0368374
PEREZ_TP53_TARGETS	0.0365394
YAO_TEMPORAL_RESPONSE_TO_PROGESTERONE_CLUSTER_0	0.036161
MEISSNER_NPC_HCP_WITH_H3K4ME2	0.0359847
SPIRA_SMOKERS_LUNG_CANCER_UP	0.0359419
WACKER_HYPOXIA_TARGETS_OF_VHL	0.0358281
WINZEN_DEGRADED_VIA_KHSRP	0.0357662
LEE_LIVER_CANCER_ACOX1_UP	0.0357172
AMIT_SERUM_RESPONSE_480_MCF10A	0.0354304
BIOCARTA_P53_PATHWAY	0.0348837
SABATES_COLORECTAL_ADENOMA_SIZE_UP	0.0348837
LAU_APOPTOSIS_CDKN2A_DN	0.0348837
WILSON_PROTEASES_AT_TUMOR_BONE_INTERFACE_UP	0.0348837
ZWANG_TRANSIENTLY_UP_BY_2ND_EGF_PULSE_ONLY	0.0348757
SCHAEFFER_PROSTATE_DEVELOPMENT_6HR_DN	0.0348247
SATO_SILENCED_BY_DEACETYLATION_IN_PANCREATIC_CANCER	0.034773
MASSARWEH_TAMOXIFEN_RESISTANCE_UP	0.0346316
RADMACHER_AML_PROGNOSIS	0.0343081
CROONQUIST_IL6_DEPRIVATION_UP	0.0340842
TURASHVILI_BREAST_DUCTAL_CARCINOMA_VS_LOBULAR_NORMAL_DN	0.0338949
OUELLET_CULTURED_OVARIAN_CANCER_INVASIVE_VS_LMP_DN	0.0338195
YOSHIMURA_MAPK8_TARGETS_DN	0.0337202
ZHANG_BREAST_CANCER_PROGENITORS_DN	0.0336954
EPPERT_PROGENITOR	0.0333327
ZHAN_MULTIPLE_MYELOMA_CD2_DN	0.0330632
KEGG_GLYCOSPHINGOLIPID_BIOSYNTHESIS_LACTO_AND_NEOLACTO_SERIES	0.0327696
GARGALOVIC_RESPONSE_TO_OXIDIZED_PHOSPHOLIPIDS_YELLOW_DN	0.0327696
ALONSO_METASTASIS_UP	0.0327345
GOZGIT_ESR1_TARGETS_DN	0.0327198
NABA_ECM_GLYCOPROTEINS	0.0325922
HOLLMANN_APOPTOSIS_VIA_CD40_DN	0.0325715
LANDIS_ERBB2_BREAST_PRENEOPLASTIC_DN	0.0325431
CORRE_MULTIPLE_MYELOMA_UP	0.0323563
ZHENG_GLIOBLASTOMA_PLASTICITY_DN	0.0322628
WEST_ADRENOCORTICAL_TUMOR_DN	0.0322287
WIERENGA_STAT5A_TARGETS_UP	0.0321953
RUTELLA_RESPONSE_TO_HGF_UP	0.0321913
PACHER_TARGETS_OF_IGF1_AND_IGF2_UP	0.0321397
REACTOME_SPHINGOLIPID_METABOLISM	0.0320243
SUZUKI_RESPONSE_TO_TSA_AND_DECITABINE_1A	0.0317844
REACTOME_HEMOSTASIS	0.0317061
SMID_BREAST_CANCER_RELAPSE_IN_BRAIN_UP	0.0315745
PYEON_CANCER_HEAD_AND_NECK_VS_CERVICAL_DN	0.031567
REACTOME_SIGNALING_BY_ILS	0.0314851
YAMASHITA_LIVER_CANCER_STEM_CELL_UP	0.0314334
DAZARD_RESPONSE_TO_UV_NHEK_DN	0.0314196
KUMAR_TARGETS_OF_MLL_AF9_FUSION	0.0311985
RUTELLA_RESPONSE_TO_HGF_VS_CSF2RB_AND_IL4_DN	0.0311433
MORI_LARGE_PRE_BII_LYMPHOCYTE_DN	0.0310308
RUTELLA_RESPONSE_TO_HGF_VS_CSF2RB_AND_IL4_UP	0.0309792
PEREZ_TP63_TARGETS	0.0306994
OUELLET_OVARIAN_CANCER_INVASIVE_VS_LMP_UP	0.0306845
KEGG_EPITHELIAL_CELL_SIGNALING_IN_HELICOBACTER_PYLORI_INFECTION	0.0306554
TOMIDA_METASTASIS_UP	0.0306554
FUJIWARA_PARK2_HEPATOCYTE_PROLIFERATION_UP	0.0306554
FUJIWARA_PARK2_IN_LIVER_CANCER_DN	0.0306554
ZHOU_TNF_SIGNALING_30MIN	0.0306554
BROWNE_HCMV_INFECTION_1HR_UP	0.0306554
PID_IL6_7_PATHWAY	0.0305164
STEIN_ESRRA_TARGETS	0.0302736
VERHAAK_AML_WITH_NPM1_MUTATED_UP	0.0302367
SHEDDEN_LUNG_CANCER_GOOD_SURVIVAL_A4	0.0299509
OXFORD_RALB_TARGETS_UP	0.0299309
KEGG_REGULATION_OF_ACTIN_CYTOSKELETON	0.0299136
LUI_THYROID_CANCER_CLUSTER_1	0.0295852
CHANG_IMMORTALIZED_BY_HPV31_DN	0.0295726
TAVOR_CEBPA_TARGETS_UP	0.029563
TARTE_PLASMA_CELL_VS_PLASMABLAST_DN	0.0292734
TORCHIA_TARGETS_OF_EWSR1_FLI1_FUSION_DN	0.0292538
CASORELLI_APL_SECONDARY_VS_DE_NOVO_UP	0.029248
KEGG_NICOTINATE_AND_NICOTINAMIDE_METABOLISM	0.0291134
MOHANKUMAR_TLX1_TARGETS_UP	0.0289353
FEVR_CTNNB1_TARGETS_DN	0.0287707
BOSCO_TH1_CYTOTOXIC_MODULE	0.0286669
STEIN_ESR1_TARGETS	0.0285541
KAMMINGA_SENESCENCE	0.0285412
TIEN_INTESTINE_PROBIOTICS_6HR_DN	0.0284697
RUTELLA_RESPONSE_TO_HGF_DN	0.0282748
CHEN_LIVER_METABOLISM_QTL_CIS	0.0282611
SYED_ESTRADIOL_RESPONSE	0.0281701
PID_RB_1PATHWAY	0.0280388
PID_BMP_PATHWAY	0.0279966
MULLIGHAN_MLL_SIGNATURE_1_UP	0.027976
MENSE_HYPOXIA_UP	0.0279447
BROWNE_HCMV_INFECTION_1HR_DN	0.0278379
DEMAGALHAES_AGING_UP	0.0276702
WAKABAYASHI_ADIPOGENESIS_PPARG_RXRA_BOUND_8D	0.027516
MIKKELSEN_MEF_ICP_WITH_H3K4ME3_AND_H3K27ME3	0.0274241
MONNIER_POSTRADIATION_TUMOR_ESCAPE_UP	0.0273944
NELSON_RESPONSE_TO_ANDROGEN_UP	0.0273552
SARRIO_EPITHELIAL_MESENCHYMAL_TRANSITION_DN	0.0272357
PASQUALUCCI_LYMPHOMA_BY_GC_STAGE_UP	0.0271429
KASLER_HDAC7_TARGETS_1_DN	0.0268019
GU_PDEF_TARGETS_DN	0.0266237
KEGG_PARKINSONS_DISEASE	0.0264271
GAUSSMANN_MLL_AF4_FUSION_TARGETS_C_DN	0.0264271
MUNSHI_MULTIPLE_MYELOMA_DN	0.0264271
ABRAHAM_ALPC_VS_MULTIPLE_MYELOMA_DN	0.0264271
MULLIGHAN_MLL_SIGNATURE_2_DN	0.0262544
FRASOR_RESPONSE_TO_ESTRADIOL_UP	0.0262184
AMUNDSON_GAMMA_RADIATION_RESISTANCE	0.0261342
PURBEY_TARGETS_OF_CTBP1_NOT_SATB1_DN	0.0260006
BOSCO_EPITHELIAL_DIFFERENTIATION_MODULE	0.0259911
REACTOME_TRANSMISSION_ACROSS_CHEMICAL_SYNAPSES	0.0257727
CUI_TCF21_TARGETS_2_DN	0.0255138
ACOSTA_PROLIFERATION_INDEPENDENT_MYC_TARGETS_DN	0.025372
KEGG_HEMATOPOIETIC_CELL_LINEAGE	0.0250161
KEGG_GLYCEROPHOSPHOLIPID_METABOLISM	0.0248894
REACTOME_SYNTHESIS_OF_PA	0.0248894
MEISSNER_ES_ICP_WITH_H3K4ME3	0.0246818
MEISSNER_NPC_ICP_WITH_H3_UNMETHYLATED	0.0246818
MEISSNER_BRAIN_ICP_WITH_H3K4ME3	0.0246818
FERREIRA_EWINGS_SARCOMA_UNSTABLE_VS_STABLE_DN	0.0245858
BAKKER_FOXO3_TARGETS_DN	0.0245361
REACTOME_TANDEM_PORE_DOMAIN_POTASSIUM_CHANNELS	0.0243129
WANG_RECURRENT_LIVER_CANCER_UP	0.0243129
TAKEDA_TARGETS_OF_NUP98_HOXA9_FUSION_8D_DN	0.0243042
PUJANA_CHEK2_PCC_NETWORK	0.024211
LEE_METASTASIS_AND_ALTERNATIVE_SPLICING_DN	0.0241921
CHYLA_CBFA2T3_TARGETS_UP	0.0241908
GARGALOVIC_RESPONSE_TO_OXIDIZED_PHOSPHOLIPIDS_BLUE_DN	0.024054
DIAZ_CHRONIC_MEYLOGENOUS_LEUKEMIA_UP	0.0239584
BENPORATH_MYC_MAX_TARGETS	0.0233592
LIU_VAV3_PROSTATE_CARCINOGENESIS_UP	0.0232613
JACKSON_DNMT1_TARGETS_DN	0.0232166
KAAB_HEART_ATRIUM_VS_VENTRICLE_DN	0.0231493
NADLER_HYPERGLYCEMIA_AT_OBESITY	0.0231263
RAMALHO_STEMNESS_UP	0.0229388
PENG_RAPAMYCIN_RESPONSE_UP	0.0223593
HAHTOLA_CTCL_CUTANEOUS	0.0219433
PLASARI_TGFB1_SIGNALING_VIA_NFIC_10HR_UP	0.0217218
VERHAAK_GLIOBLASTOMA_CLASSICAL	0.0216802
BRUINS_UVC_RESPONSE_EARLY_LATE	0.0216629
FARMER_BREAST_CANCER_BASAL_VS_LULMINAL	0.021467
HERNANDEZ_MITOTIC_ARREST_BY_DOCETAXEL_1_UP	0.021407
MATSUDA_NATURAL_KILLER_DIFFERENTIATION	0.021092
HAMAI_APOPTOSIS_VIA_TRAIL_UP	0.0206912
SIMBULAN_PARP1_TARGETS_UP	0.020598
REACTOME_TCA_CYCLE_AND_RESPIRATORY_ELECTRON_TRANSPORT	0.0205871
LINDGREN_BLADDER_CANCER_CLUSTER_1_DN	0.0202586
RODRIGUES_THYROID_CARCINOMA_ANAPLASTIC_DN	0.0201593
REACTOME_IRAK1_RECRUITS_IKK_COMPLEX	0.0200846
ZHOU_INFLAMMATORY_RESPONSE_FIMA_DN	0.0197013
CHANG_IMMORTALIZED_BY_HPV31_UP	0.0195569
SCHAEFFER_PROSTATE_DEVELOPMENT_AND_CANCER_BOX4_UP	0.0193794
CONCANNON_APOPTOSIS_BY_EPOXOMICIN_UP	0.0189196
PLASARI_TGFB1_SIGNALING_VIA_NFIC_10HR_DN	0.0184124
POOLA_INVASIVE_BREAST_CANCER_DN	0.0181828
GARGALOVIC_RESPONSE_TO_OXIDIZED_PHOSPHOLIPIDS_TURQUOISE_DN	0.0180581
JAATINEN_HEMATOPOIETIC_STEM_CELL_DN	0.0179972
HUTTMANN_B_CLL_POOR_SURVIVAL_UP	0.0179427
REACTOME_INTEGRIN_CELL_SURFACE_INTERACTIONS	0.0177117
NATSUME_RESPONSE_TO_INTERFERON_BETA_DN	0.0175548
GRAESSMANN_RESPONSE_TO_MC_AND_DOXORUBICIN_DN	0.0172792
RASHI_RESPONSE_TO_IONIZING_RADIATION_1	0.0172162
BOYLAN_MULTIPLE_MYELOMA_C_CLUSTER_DN	0.0170973
YORDY_RECIPROCAL_REGULATION_BY_ETS1_AND_SP100_DN	0.0167916
AMIT_EGF_RESPONSE_120_MCF10A	0.0165468
DACOSTA_ERCC3_ALLELE_XPCS_VS_TTD_DN	0.0163786
BOQUEST_STEM_CELL_CULTURED_VS_FRESH_UP	0.0163529
KEGG_UBIQUITIN_MEDIATED_PROTEOLYSIS	0.0163422
BOQUEST_STEM_CELL_DN	0.0161447
BYSTROEM_CORRELATED_WITH_IL5_DN	0.0161188
PID_ERBB1_DOWNSTREAM_PATHWAY	0.0158985
MIKKELSEN_MCV6_LCP_WITH_H3K4ME3	0.0158576
KEGG_SPLICEOSOME	0.0158562
KEGG_ANTIGEN_PROCESSING_AND_PRESENTATION	0.0158562
REACTOME_MEIOSIS	0.0158562
REACTOME_CHROMOSOME_MAINTENANCE	0.0158562
REACTOME_MEIOTIC_SYNAPSIS	0.0158562
CAFFAREL_RESPONSE_TO_THC_DN	0.0158562
CAFFAREL_RESPONSE_TO_THC_8HR_5_DN	0.0158562
MORI_SMALL_PRE_BII_LYMPHOCYTE_UP	0.0158562
MATZUK_SPERMATOCYTE	0.0158562
FERRARI_RESPONSE_TO_FENRETINIDE_DN	0.0158562
REACTOME_GLYCEROPHOSPHOLIPID_BIOSYNTHESIS	0.0156186
SANSOM_APC_TARGETS_DN	0.0154029
KOHOUTEK_CCNT1_TARGETS	0.0153707
KAAB_FAILED_HEART_ATRIUM_DN	0.015055
ENK_UV_RESPONSE_EPIDERMIS_DN	0.0150188
NAKAJIMA_MAST_CELL	0.0149811
KRIGE_RESPONSE_TO_TOSEDOSTAT_24HR_UP	0.0140614
KIM_BIPOLAR_DISORDER_OLIGODENDROCYTE_DENSITY_CORR_UP	0.0140109
LIU_SOX4_TARGETS_UP	0.0137982
BIOCARTA_IL12_PATHWAY	0.0137421
BIOCARTA_NKCELLS_PATHWAY	0.0137421
BIOCARTA_TH1TH2_PATHWAY	0.0137421
PID_IL27_PATHWAY	0.0137421
DEBOSSCHER_NFKB_TARGETS_REPRESSED_BY_GLUCOCORTICOIDS	0.0137421
HOFMANN_CELL_LYMPHOMA_UP	0.0137421
WEIGEL_OXIDATIVE_STRESS_BY_HNE_AND_H2O2	0.0137421
PID_P38_ALPHA_BETA_DOWNSTREAM_PATHWAY	0.0136581
DURAND_STROMA_NS_UP	0.013651
PID_INTEGRIN3_PATHWAY	0.0133774
MIKKELSEN_ES_ICP_WITH_H3K4ME3	0.0133499
LINDGREN_BLADDER_CANCER_CLUSTER_2A_DN	0.0127262
DELACROIX_RAR_TARGETS_DN	0.0127009
HAHTOLA_SEZARY_SYNDROM_UP	0.0126486
ACEVEDO_LIVER_CANCER_WITH_H3K27ME3_DN	0.0124903
WATANABE_COLON_CANCER_MSI_VS_MSS_UP	0.0124851
BHAT_ESR1_TARGETS_NOT_VIA_AKT1_UP	0.01244
HOLLEMAN_VINCRISTINE_RESISTANCE_B_ALL_UP	0.0121296
FUJII_YBX1_TARGETS_UP	0.0118613
SCHWAB_TARGETS_OF_BMYB_POLYMORPHIC_VARIANTS_DN	0.0116279
OUYANG_PROSTATE_CANCER_MARKERS	0.0115548
VERHAAK_AML_WITH_NPM1_MUTATED_DN	0.0115482
ALCALAY_AML_BY_NPM1_LOCALIZATION_UP	0.0110778
MOREAUX_B_LYMPHOCYTE_MATURATION_BY_TACI_UP	0.0107617
BOHN_PRIMARY_IMMUNODEFICIENCY_SYNDROM_DN	0.0107313
HUANG_FOXA2_TARGETS_DN	0.0104127
BUCKANOVICH_T_LYMPHOCYTE_HOMING_ON_TUMOR_UP	0.0102599
NEBEN_AML_WITH_FLT3_OR_NRAS_DN	0.0102428
LEE_BMP2_TARGETS_DN	0.0102035
PID_LYSOPHOSPHOLIPID_PATHWAY	0.0101687
TAKEDA_TARGETS_OF_NUP98_HOXA9_FUSION_10D_UP	0.0101577
CHUANG_OXIDATIVE_STRESS_RESPONSE_UP	0.0100686
MORI_EMU_MYC_LYMPHOMA_BY_ONSET_TIME_UP	0.00989886
CHUNG_BLISTER_CYTOTOXICITY_UP	0.00975641
POMEROY_MEDULLOBLASTOMA_PROGNOSIS_DN	0.00967343
MANTOVANI_VIRAL_GPCR_SIGNALING_UP	0.00963568
ZHAN_MULTIPLE_MYELOMA_CD1_AND_CD2_UP	0.00951374
DACOSTA_ERCC3_ALLELE_XPCS_VS_TTD_UP	0.00948541
CHIANG_LIVER_CANCER_SUBCLASS_INTERFERON_UP	0.00926423
NOUZOVA_METHYLATED_IN_APL	0.00894557
DIAZ_CHRONIC_MEYLOGENOUS_LEUKEMIA_DN	0.00892016
BIOCARTA_KERATINOCYTE_PATHWAY	0.00885395
FURUKAWA_DUSP6_TARGETS_PCI35_DN	0.00873258
MORI_PLASMA_CELL_DN	0.00854626
BROWNE_HCMV_INFECTION_30MIN_DN	0.00854375
FRASOR_RESPONSE_TO_ESTRADIOL_DN	0.00843323
CHANDRAN_METASTASIS_UP	0.0081158
CREIGHTON_ENDOCRINE_THERAPY_RESISTANCE_4	0.00801045
WANG_CLIM2_TARGETS_UP	0.00799527
KYNG_RESPONSE_TO_H2O2	0.0078686
WESTON_VEGFA_TARGETS_3HR	0.00783786
KORKOLA_EMBRYONIC_CARCINOMA_VS_SEMINOMA_DN	0.00777832
TSENG_IRS1_TARGETS_DN	0.00770204
MAINA_VHL_TARGETS_UP	0.00753764
EBAUER_TARGETS_OF_PAX3_FOXO1_FUSION_DN	0.00751473
KRIGE_RESPONSE_TO_TOSEDOSTAT_6HR_DN	0.0074939
BIOCARTA_MPR_PATHWAY	0.00739958
PLASARI_NFIC_TARGETS_BASAL_DN	0.00735767
LIAN_NEUTROPHIL_GRANULE_CONSTITUENTS	0.00702572
SMID_BREAST_CANCER_BASAL_UP	0.00652993
VART_KSHV_INFECTION_ANGIOGENIC_MARKERS_UP	0.00648413
CHO_NR4A1_TARGETS	0.00627626
LIN_SILENCED_BY_TUMOR_MICROENVIRONMENT	0.00617189
IVANOVA_HEMATOPOIESIS_STEM_CELL_AND_PROGENITOR	0.00613633
DELACROIX_RARG_BOUND_MEF	0.00605507
CHIANG_LIVER_CANCER_SUBCLASS_POLYSOMY7_UP	0.00595295
HOELZEL_NF1_TARGETS_DN	0.00561971
WANG_TARGETS_OF_MLL_CBP_FUSION_DN	0.00528541
BORCZUK_MALIGNANT_MESOTHELIOMA_DN	0.00492545
MAHADEVAN_IMATINIB_RESISTANCE_UP	0.00487903
DAVIES_MULTIPLE_MYELOMA_VS_MGUS_DN	0.0047666
SEMENZA_HIF1_TARGETS	0.00472551
KAYO_AGING_MUSCLE_UP	0.00461054
WEI_MYCN_TARGETS_WITH_E_BOX	0.00458602
ACEVEDO_METHYLATED_IN_LIVER_CANCER_DN	0.00443774
GAUSSMANN_MLL_AF4_FUSION_TARGETS_G_DN	0.00435146
SMID_BREAST_CANCER_NORMAL_LIKE_UP	0.00423445
ACEVEDO_LIVER_CANCER_UP	0.00407409
BENPORATH_OCT4_TARGETS	0.0039708
BOYLAN_MULTIPLE_MYELOMA_D_UP	0.00389367
WEINMANN_ADAPTATION_TO_HYPOXIA_UP	0.00376421
CHIANG_LIVER_CANCER_SUBCLASS_CTNNB1_DN	0.0035862
RICKMAN_HEAD_AND_NECK_CANCER_C	0.00357266
KRASNOSELSKAYA_ILF3_TARGETS_UP	0.00353136
HECKER_IFNB1_TARGETS	0.00339835
WEIGEL_OXIDATIVE_STRESS_RESPONSE	0.00331914
ZHAN_MULTIPLE_MYELOMA_PR_DN	0.00320694
GRAESSMANN_APOPTOSIS_BY_SERUM_DEPRIVATION_DN	0.00284161
HUANG_GATA2_TARGETS_DN	0.0027395
ACEVEDO_FGFR1_TARGETS_IN_PROSTATE_CANCER_MODEL_DN	0.00247792
NAGASHIMA_NRG1_SIGNALING_UP	0.0024395
MARTENS_TRETINOIN_RESPONSE_DN	0.00243885
GEORGES_TARGETS_OF_MIR192_AND_MIR215	0.00228629
MASSARWEH_TAMOXIFEN_RESISTANCE_DN	0.00225563
WHITFIELD_CELL_CYCLE_G2_M	0.00223284
SAFFORD_T_LYMPHOCYTE_ANERGY	0.00208693
DORN_ADENOVIRUS_INFECTION_12HR_DN	0.00205835
GINESTIER_BREAST_CANCER_20Q13_AMPLIFICATION_UP	0.00195052
GROSS_ELK3_TARGETS_DN	0.00176355
VALK_AML_CLUSTER_15	0.00176218
RICKMAN_TUMOR_DIFFERENTIATED_WELL_VS_MODERATELY_DN	0.00171489
MISSIAGLIA_REGULATED_BY_METHYLATION_DN	0.00158729
CHIBA_RESPONSE_TO_TSA_UP	0.00148573
BROWNE_HCMV_INFECTION_10HR_UP	0.00116294
TURASHVILI_BREAST_DUCTAL_CARCINOMA_VS_DUCTAL_NORMAL_DN	0.001153
AGARWAL_AKT_PATHWAY_TARGETS	0.00105708
SIMBULAN_PARP1_TARGETS_DN	0.00105708
CROONQUIST_IL6_DEPRIVATION_DN	0.00105708
HUMMERICH_SKIN_CANCER_PROGRESSION_DN	0.00098901
COATES_MACROPHAGE_M1_VS_M2_DN	0.000958185
REACTOME_GENERIC_TRANSCRIPTION_PATHWAY	0.000921921
LE_SKI_TARGETS_UP	0.000873765
VERRECCHIA_RESPONSE_TO_TGFB1_C2	0.000605511
BENPORATH_EED_TARGETS	0.000604134
MAHAJAN_RESPONSE_TO_IL1A_DN	0.000566621
SMID_BREAST_CANCER_LUMINAL_B_DN	-5.8397e-05
TOYOTA_TARGETS_OF_MIR34B_AND_MIR34C	-0.000517519
IIZUKA_LIVER_CANCER_PROGRESSION_L1_G1_UP	-0.000656808
OSWALD_HEMATOPOIETIC_STEM_CELL_IN_COLLAGEN_GEL_UP	-0.000811203
REACTOME_GLYCOSPHINGOLIPID_METABOLISM	-0.00104126
REACTOME_THE_ACTIVATION_OF_ARYLSULFATASES	-0.00104126
BOYAULT_LIVER_CANCER_SUBCLASS_G56_DN	-0.00105708
HERNANDEZ_MITOTIC_ARREST_BY_DOCETAXEL_1_DN	-0.0014343
PID_ALPHA_SYNUCLEIN_PATHWAY	-0.00171179
KEGG_CHEMOKINE_SIGNALING_PATHWAY	-0.0018763
BERTUCCI_MEDULLARY_VS_DUCTAL_BREAST_CANCER_UP	-0.00198239
PID_E2F_PATHWAY	-0.00215178
FERRANDO_T_ALL_WITH_MLL_ENL_FUSION_UP	-0.00234237
DAZARD_UV_RESPONSE_CLUSTER_G1	-0.0028188
STAMBOLSKY_TARGETS_OF_MUTATED_TP53_DN	-0.00306285
GAL_LEUKEMIC_STEM_CELL_DN	-0.00314753
KORKOLA_CHORIOCARCINOMA_UP	-0.00317125
SCHLINGEMANN_SKIN_CARCINOGENESIS_TPA_UP	-0.00317125
BURTON_ADIPOGENESIS_PEAK_AT_0HR	-0.0032109
HELLER_HDAC_TARGETS_DN	-0.00336717
WEST_ADRENOCORTICAL_TUMOR_UP	-0.00342516
REACTOME_TRAF6_MEDIATED_INDUCTION_OF_NFKB_AND_MAP_KINASES_UPON_TLR7_8_OR_9_ACTIVATION	-0.00375411
MARKEY_RB1_CHRONIC_LOF_DN	-0.00387465
RAO_BOUND_BY_SALL4_ISOFORM_B	-0.00391146
MARZEC_IL2_SIGNALING_UP	-0.00403886
NABA_MATRISOME	-0.00411979
IZADPANAH_STEM_CELL_ADIPOSE_VS_BONE_DN	-0.0046574
IGLESIAS_E2F_TARGETS_UP	-0.00465878
TAKEDA_TARGETS_OF_NUP98_HOXA9_FUSION_3D_UP	-0.00468946
REACTOME_METABOLISM_OF_NUCLEOTIDES	-0.00473983
SWEET_LUNG_CANCER_KRAS_DN	-0.00478849
REACTOME_SIGNALING_BY_THE_B_CELL_RECEPTOR_BCR	-0.00494166
VALK_AML_CLUSTER_13	-0.00501373
BLALOCK_ALZHEIMERS_DISEASE_INCIPIENT_DN	-0.00519505
ASGHARZADEH_NEUROBLASTOMA_POOR_SURVIVAL_DN	-0.00528541
YAGI_AML_WITH_11Q23_REARRANGED	-0.00544491
TIEN_INTESTINE_PROBIOTICS_2HR_DN	-0.00557268
ZHOU_INFLAMMATORY_RESPONSE_LIVE_DN	-0.00578531
HUMMEL_BURKITTS_LYMPHOMA_UP	-0.00581483
KAYO_CALORIE_RESTRICTION_MUSCLE_UP	-0.00584031
FERREIRA_EWINGS_SARCOMA_UNSTABLE_VS_STABLE_UP	-0.00592315
OHM_METHYLATED_IN_ADULT_CANCERS	-0.00603183
HUMMERICH_MALIGNANT_SKIN_TUMOR_UP	-0.0060338
NIKOLSKY_BREAST_CANCER_20Q12_Q13_AMPLICON	-0.00612252
RIZ_ERYTHROID_DIFFERENTIATION_6HR	-0.00622042
KIM_MYCN_AMPLIFICATION_TARGETS_DN	-0.00665987
KEGG_CYSTEINE_AND_METHIONINE_METABOLISM	-0.00739958
KORKOLA_YOLK_SAC_TUMOR_UP	-0.00739958
GROSS_HIF1A_TARGETS_DN	-0.00739958
MOOTHA_GLUCONEOGENESIS	-0.00739958
SHEDDEN_LUNG_CANCER_POOR_SURVIVAL_A6	-0.00745715
WANG_LMO4_TARGETS_UP	-0.0074851
CUI_TCF21_TARGETS_UP	-0.00758565
GAUTSCHI_SRC_SIGNALING	-0.0078056
PEDERSEN_METASTASIS_BY_ERBB2_ISOFORM_5	-0.00803068
BLALOCK_ALZHEIMERS_DISEASE_DN	-0.00832662
REACTOME_CHONDROITIN_SULFATE_BIOSYNTHESIS	-0.00847157
SANSOM_APC_TARGETS_UP	-0.0087111
KRIGE_RESPONSE_TO_TOSEDOSTAT_24HR_DN	-0.00880336
KRIGE_RESPONSE_TO_TOSEDOSTAT_6HR_UP	-0.00892738
WHITFIELD_CELL_CYCLE_G2	-0.00901205
NIELSEN_GIST_AND_SYNOVIAL_SARCOMA_DN	-0.00936154
BAE_BRCA1_TARGETS_UP	-0.00939529
CHOW_RASSF1_TARGETS_DN	-0.00951374
CHIARADONNA_NEOPLASTIC_TRANSFORMATION_KRAS_CDC25_UP	-0.00971482
RICKMAN_TUMOR_DIFFERENTIATED_MODERATELY_VS_POORLY_UP	-0.00998359
PID_HIF1_TFPATHWAY	-0.0102834
XU_GH1_AUTOCRINE_TARGETS_UP	-0.0103524
YANG_BREAST_CANCER_ESR1_UP	-0.0103841
LEE_CALORIE_RESTRICTION_NEOCORTEX_UP	-0.0105163
DORN_ADENOVIRUS_INFECTION_24HR_DN	-0.0106239
DORN_ADENOVIRUS_INFECTION_48HR_DN	-0.0106239
RASHI_RESPONSE_TO_IONIZING_RADIATION_6	-0.0109457
GOLDRATH_HOMEOSTATIC_PROLIFERATION	-0.0110907
KOKKINAKIS_METHIONINE_DEPRIVATION_48HR_UP	-0.0111741
DIRMEIER_LMP1_RESPONSE_EARLY	-0.0112533
PEART_HDAC_PROLIFERATION_CLUSTER_UP	-0.0116279
PID_P53_DOWNSTREAM_PATHWAY	-0.0116867
MONNIER_POSTRADIATION_TUMOR_ESCAPE_DN	-0.0118642
DORN_ADENOVIRUS_INFECTION_24HR_UP	-0.0122098
DORN_ADENOVIRUS_INFECTION_32HR_UP	-0.0122098
DORN_ADENOVIRUS_INFECTION_48HR_UP	-0.0122098
ZHONG_SECRETOME_OF_LUNG_CANCER_AND_ENDOTHELIUM	-0.0123439
LEE_LIVER_CANCER_CIPROFIBRATE_UP	-0.0124445
WEIGEL_OXIDATIVE_STRESS_BY_HNE_AND_TBH	-0.0125465
COLIN_PILOCYTIC_ASTROCYTOMA_VS_GLIOBLASTOMA_DN	-0.012653
ROVERSI_GLIOMA_LOH_REGIONS	-0.0128312
LIANG_SILENCED_BY_METHYLATION_2	-0.013205
ODONNELL_TARGETS_OF_MYC_AND_TFRC_UP	-0.0133404
KEGG_FATTY_ACID_METABOLISM	-0.0137421
KEGG_ADIPOCYTOKINE_SIGNALING_PATHWAY	-0.0137421
ZHAN_MULTIPLE_MYELOMA_MF_DN	-0.0139405
MCMURRAY_TP53_HRAS_COOPERATION_RESPONSE_DN	-0.0141087
IVANOVA_HEMATOPOIESIS_LATE_PROGENITOR	-0.0141322
SHIPP_DLBCL_CURED_VS_FATAL_UP	-0.0146041
LANDIS_ERBB2_BREAST_TUMORS_65_DN	-0.0146575
CHAUHAN_RESPONSE_TO_METHOXYESTRADIOL_DN	-0.0146665
KANNAN_TP53_TARGETS_UP	-0.0148055
ZWANG_EGF_PERSISTENTLY_UP	-0.0148091
WU_HBX_TARGETS_1_DN	-0.0148246
DAWSON_METHYLATED_IN_LYMPHOMA_TCL1	-0.0149117
VERHAAK_GLIOBLASTOMA_NEURAL	-0.0151745
FIGUEROA_AML_METHYLATION_CLUSTER_1_DN	-0.0153696
FIGUEROA_AML_METHYLATION_CLUSTER_3_DN	-0.0153696
ZHOU_TNF_SIGNALING_4HR	-0.0158428
RUAN_RESPONSE_TO_TROGLITAZONE_DN	-0.0158562
SESTO_RESPONSE_TO_UV_C7	-0.0159185
REACTOME_TRIF_MEDIATED_TLR3_SIGNALING	-0.0159244
REACTOME_MAP_KINASE_ACTIVATION_IN_TLR_CASCADE	-0.0159244
REACTOME_MAPK_TARGETS_NUCLEAR_EVENTS_MEDIATED_BY_MAP_KINASES	-0.0159244
RUTELLA_RESPONSE_TO_CSF2RB_AND_IL4_DN	-0.0159871
VART_KSHV_INFECTION_ANGIOGENIC_MARKERS_DN	-0.0162802
TONKS_TARGETS_OF_RUNX1_RUNX1T1_FUSION_HSC_DN	-0.0162988
SHIPP_DLBCL_VS_FOLLICULAR_LYMPHOMA_UP	-0.016411
KINSEY_TARGETS_OF_EWSR1_FLII_FUSION_UP	-0.0165928
GRESHOCK_CANCER_COPY_NUMBER_UP	-0.0166656
BORLAK_LIVER_CANCER_EGF_UP	-0.016676
SHIN_B_CELL_LYMPHOMA_CLUSTER_8	-0.0173364
BECKER_TAMOXIFEN_RESISTANCE_DN	-0.0173514
THUM_SYSTOLIC_HEART_FAILURE_UP	-0.0176422
KEGG_PYRUVATE_METABOLISM	-0.0179509
GARGALOVIC_RESPONSE_TO_OXIDIZED_PHOSPHOLIPIDS_GREY_DN	-0.0179527
PID_TAP63_PATHWAY	-0.0179758
TSAI_RESPONSE_TO_IONIZING_RADIATION	-0.0183009
REACTOME_REGULATION_OF_INSULIN_LIKE_GROWTH_FACTOR_IGF_ACTIVITY_BY_INSULIN_LIKE_GROWTH_FACTOR_BINDING_PROTEINS_IGFBPS	-0.0185431
MULLIGHAN_MLL_SIGNATURE_2_UP	-0.0186469
WANG_ESOPHAGUS_CANCER_VS_NORMAL_DN	-0.0186567
ACEVEDO_LIVER_TUMOR_VS_NORMAL_ADJACENT_TISSUE_UP	-0.0187134
NAKAYAMA_FRA2_TARGETS	-0.0188721
IVANOVA_HEMATOPOIESIS_STEM_CELL_LONG_TERM	-0.0189748
ENK_UV_RESPONSE_EPIDERMIS_UP	-0.0190758
REACTOME_PHOSPHOLIPID_METABOLISM	-0.0193164
PEDERSEN_METASTASIS_BY_ERBB2_ISOFORM_7	-0.0197342
NIKOLSKY_MUTATED_AND_AMPLIFIED_IN_BREAST_CANCER	-0.0200846
ZHOU_CELL_CYCLE_GENES_IN_IR_RESPONSE_6HR	-0.0200846
ZHOU_CELL_CYCLE_GENES_IN_IR_RESPONSE_24HR	-0.0200846
BURTON_ADIPOGENESIS_4	-0.0201722
POOLA_INVASIVE_BREAST_CANCER_UP	-0.0202559
PID_BCR_5PATHWAY	-0.0203859
GABRIELY_MIR21_TARGETS	-0.0204812
FIGUEROA_AML_METHYLATION_CLUSTER_6_UP	-0.0204988
LAU_APOPTOSIS_CDKN2A_UP	-0.0205445
GOBERT_OLIGODENDROCYTE_DIFFERENTIATION_DN	-0.020602
STARK_PREFRONTAL_CORTEX_22Q11_DELETION_UP	-0.0208885
MALONEY_RESPONSE_TO_17AAG_DN	-0.021166
MCGARVEY_SILENCED_BY_METHYLATION_IN_COLON_CANCER	-0.0213151
WAMUNYOKOLI_OVARIAN_CANCER_GRADES_1_2_DN	-0.0213885
LIU_VMYB_TARGETS_UP	-0.0217995
NAISHIRO_CTNNB1_TARGETS_WITH_LEF1_MOTIF	-0.0218033
SOTIRIOU_BREAST_CANCER_GRADE_1_VS_3_DN	-0.021961
LEE_DIFFERENTIATING_T_LYMPHOCYTE	-0.0220371
CUI_TCF21_TARGETS_2_UP	-0.022155
BRUNO_HEMATOPOIESIS	-0.0222093
ZHU_SKIL_TARGETS_UP	-0.0225194
PEDERSEN_METASTASIS_BY_ERBB2_ISOFORM_4	-0.0226107
RASHI_RESPONSE_TO_IONIZING_RADIATION_5	-0.0227507
SENESE_HDAC1_AND_HDAC2_TARGETS_UP	-0.0229171
MALIK_REPRESSED_BY_ESTROGEN	-0.0229909
ZHOU_INFLAMMATORY_RESPONSE_FIMA_UP	-0.0230238
JUBAN_TARGETS_OF_SPI1_AND_FLI1_UP	-0.0230467
NIELSEN_SYNOVIAL_SARCOMA_DN	-0.0232541
SHIPP_DLBCL_VS_FOLLICULAR_LYMPHOMA_DN	-0.02333
WHITFIELD_CELL_CYCLE_G1_S	-0.0237165
TENEDINI_MEGAKARYOCYTE_MARKERS	-0.0237741
GAUSSMANN_MLL_AF4_FUSION_TARGETS_B_DN	-0.0239194
PEDERSEN_METASTASIS_BY_ERBB2_ISOFORM_6	-0.0241855
FLECHNER_BIOPSY_KIDNEY_TRANSPLANT_OK_VS_DONOR_UP	-0.0242647
REACTOME_CREATION_OF_C4_AND_C2_ACTIVATORS	-0.0243129
KEGG_B_CELL_RECEPTOR_SIGNALING_PATHWAY	-0.0249051
PID_AURORA_B_PATHWAY	-0.0253459
BIOCARTA_CTCF_PATHWAY	-0.0254775
BIOCARTA_TOB1_PATHWAY	-0.0254775
PID_TGFBR_PATHWAY	-0.0254775
RODRIGUES_THYROID_CARCINOMA_POORLY_DIFFERENTIATED_UP	-0.0255001
SENESE_HDAC3_TARGETS_DN	-0.0256828
GRAESSMANN_APOPTOSIS_BY_SERUM_DEPRIVATION_UP	-0.0256884
STEGER_ADIPOGENESIS_DN	-0.0257273
FOSTER_KDM1A_TARGETS_UP	-0.0258275
SANSOM_WNT_PATHWAY_REQUIRE_MYC	-0.0258982
MULLIGHAN_NPM1_MUTATED_SIGNATURE_1_UP	-0.0259558
RAMASWAMY_METASTASIS_DN	-0.0259723
NADLER_OBESITY_UP	-0.0259944
PID_SYNDECAN_4_PATHWAY	-0.0261471
KEGG_TIGHT_JUNCTION	-0.0263346
GOUYER_TATI_TARGETS_UP	-0.0263417
ZHENG_FOXP3_TARGETS_IN_T_LYMPHOCYTE_UP	-0.0264271
REACTOME_CHONDROITIN_SULFATE_DERMATAN_SULFATE_METABOLISM	-0.0264673
ALONSO_METASTASIS_EMT_UP	-0.0265455
PID_INTEGRIN5_PATHWAY	-0.0267879
FIGUEROA_AML_METHYLATION_CLUSTER_6_DN	-0.0269165
KUMAR_PATHOGEN_LOAD_BY_MACROPHAGES	-0.0269238
VALK_AML_CLUSTER_1	-0.0269691
SCHAEFFER_PROSTATE_DEVELOPMENT_12HR_UP	-0.0270941
BRACHAT_RESPONSE_TO_CAMPTOTHECIN_DN	-0.0274948
MARTINEZ_TP53_TARGETS_DN	-0.0275816
MOOTHA_PGC	-0.0284179
SAMOLS_TARGETS_OF_KHSV_MIRNAS_DN	-0.0284196
ZHAN_V2_LATE_DIFFERENTIATION_GENES	-0.0285412
MIKHAYLOVA_OXIDATIVE_STRESS_RESPONSE_VIA_VHL_DN	-0.0285412
WANG_METASTASIS_OF_BREAST_CANCER_ESR1_DN	-0.0285906
BROWNE_HCMV_INFECTION_16HR_DN	-0.0289575
MARTINEZ_RB1_TARGETS_DN	-0.0290589
TONKS_TARGETS_OF_RUNX1_RUNX1T1_FUSION_MONOCYTE_UP	-0.0291721
VANTVEER_BREAST_CANCER_ESR1_DN	-0.029204
ENK_UV_RESPONSE_KERATINOCYTE_DN	-0.0293898
DURAND_STROMA_S_UP	-0.0295385
REACTOME_DIABETES_PATHWAYS	-0.0296895
KYNG_WERNER_SYNDROM_AND_NORMAL_AGING_DN	-0.0298578
NATSUME_RESPONSE_TO_INTERFERON_BETA_UP	-0.0299463
BURTON_ADIPOGENESIS_9	-0.0300036
SPIELMAN_LYMPHOBLAST_EUROPEAN_VS_ASIAN_UP	-0.0301165
KEGG_BUTANOATE_METABOLISM	-0.0303549
SAKAI_CHRONIC_HEPATITIS_VS_LIVER_CANCER_DN	-0.0304274
POS_HISTAMINE_RESPONSE_NETWORK	-0.030432
VANHARANTA_UTERINE_FIBROID_DN	-0.0305783
VICENT_METASTASIS_UP	-0.0306459
BIOCARTA_EPHA4_PATHWAY	-0.0306554
BIOCARTA_ECM_PATHWAY	-0.0306554
BIOCARTA_IL7_PATHWAY	-0.0306554
BIOCARTA_INTEGRIN_PATHWAY	-0.0306554
BIOCARTA_TCRA_PATHWAY	-0.0306554
PID_TCR_PATHWAY	-0.0306554
PID_PTP1B_PATHWAY	-0.0306554
PID_P38_ALPHA_BETA_PATHWAY	-0.0306554
PID_CD8_TCR_PATHWAY	-0.0306554
PID_TXA2PATHWAY	-0.0306554
PID_PI3KCI_PATHWAY	-0.0306554
PID_EPHA_FWDPATHWAY	-0.0306554
PID_ECADHERIN_KERATINOCYTE_PATHWAY	-0.0306554
PID_NEPHRIN_NEPH1_PATHWAY	-0.0306554
PID_SYNDECAN_3_PATHWAY	-0.0306554
REACTOME_SIGNALING_BY_SCF_KIT	-0.0306554
REACTOME_REGULATION_OF_KIT_SIGNALING	-0.0306554
REACTOME_PECAM1_INTERACTIONS	-0.0306554
REACTOME_CD28_CO_STIMULATION	-0.0306554
REACTOME_CD28_DEPENDENT_VAV1_PATHWAY	-0.0306554
REACTOME_COSTIMULATION_BY_THE_CD28_FAMILY	-0.0306554
REACTOME_CD28_DEPENDENT_PI3K_AKT_SIGNALING	-0.0306554
REACTOME_CTLA4_INHIBITORY_SIGNALING	-0.0306554
REACTOME_REGULATION_OF_SIGNALING_BY_CBL	-0.0306554
REACTOME_NEPHRIN_INTERACTIONS	-0.0306554
REACTOME_IL_3_5_AND_GM_CSF_SIGNALING	-0.0306554
REACTOME_THE_ROLE_OF_NEF_IN_HIV1_REPLICATION_AND_DISEASE_PATHOGENESIS	-0.0306554
DING_LUNG_CANCER_MUTATED_FREQUENTLY	-0.0306554
YIH_RESPONSE_TO_ARSENITE_C3	-0.0306554
KOINUMA_COLON_CANCER_MSI_DN	-0.0308056
EPPERT_CE_HSC_LSC	-0.0310363
VANTVEER_BREAST_CANCER_METASTASIS_DN	-0.0310725
CHIBA_RESPONSE_TO_TSA_DN	-0.0310907
PUJANA_BRCA1_PCC_NETWORK	-0.031097
BENPORATH_CYCLING_GENES	-0.0312039
BUYTAERT_PHOTODYNAMIC_THERAPY_STRESS_UP	-0.0313042
GAVIN_FOXP3_TARGETS_CLUSTER_T7	-0.0313195
BASSO_HAIRY_CELL_LEUKEMIA_DN	-0.0316849
BROWN_MYELOID_CELL_DEVELOPMENT_DN	-0.0317607
BONOME_OVARIAN_CANCER_SURVIVAL_SUBOPTIMAL_DEBULKING	-0.0318224
ROZANOV_MMP14_TARGETS_UP	-0.0322164
MENSSEN_MYC_TARGETS	-0.0324966
BACOLOD_RESISTANCE_TO_ALKYLATING_AGENTS_UP	-0.0324987
PID_IL12_2PATHWAY	-0.0326889
PID_IL12_STAT4_PATHWAY	-0.0326889
KEGG_VASCULAR_SMOOTH_MUSCLE_CONTRACTION	-0.0327217
LINDGREN_BLADDER_CANCER_WITH_LOH_IN_CHR9Q	-0.0327696
SCHAEFFER_PROSTATE_DEVELOPMENT_AND_CANCER_BOX1_UP	-0.0327696
SCHAEFFER_PROSTATE_DEVELOPMENT_AND_CANCER_BOX2_DN	-0.0327696
QI_PLASMACYTOMA_UP	-0.032854
KEGG_CYTOSOLIC_DNA_SENSING_PATHWAY	-0.0329308
KLEIN_PRIMARY_EFFUSION_LYMPHOMA_DN	-0.0329527
LIU_PROSTATE_CANCER_DN	-0.0330314
JAATINEN_HEMATOPOIETIC_STEM_CELL_UP	-0.0330367
MARSON_BOUND_BY_FOXP3_STIMULATED	-0.0330857
KAAB_HEART_ATRIUM_VS_VENTRICLE_UP	-0.0332292
MARZEC_IL2_SIGNALING_DN	-0.0333046
LINDSTEDT_DENDRITIC_CELL_MATURATION_A	-0.0333075
DAUER_STAT3_TARGETS_DN	-0.0333627
LINDGREN_BLADDER_CANCER_CLUSTER_3_DN	-0.0336133
STAMBOLSKY_TARGETS_OF_MUTATED_TP53_UP	-0.0338666
YAO_TEMPORAL_RESPONSE_TO_PROGESTERONE_CLUSTER_1	-0.0339033
GNATENKO_PLATELET_SIGNATURE	-0.0339037
DAZARD_RESPONSE_TO_UV_SCC_UP	-0.0341902
REACTOME_ACYL_CHAIN_REMODELLING_OF_PI	-0.0344199
REACTOME_ACYL_CHAIN_REMODELLING_OF_PC	-0.0344199
REACTOME_ACYL_CHAIN_REMODELLING_OF_PE	-0.0344199
KUMAR_AUTOPHAGY_NETWORK	-0.0348837
RATTENBACHER_BOUND_BY_CELF1	-0.0349174
SENESE_HDAC3_TARGETS_UP	-0.0350197
RICKMAN_METASTASIS_UP	-0.0350771
HERNANDEZ_MITOTIC_ARREST_BY_DOCETAXEL_2_DN	-0.035151
FIGUEROA_AML_METHYLATION_CLUSTER_4_UP	-0.0351516
LANDIS_ERBB2_BREAST_TUMORS_324_DN	-0.0351589
GAUSSMANN_MLL_AF4_FUSION_TARGETS_F_UP	-0.0354261
BECKER_TAMOXIFEN_RESISTANCE_UP	-0.0359468
BHATTACHARYA_EMBRYONIC_STEM_CELL	-0.0360457
HADDAD_T_LYMPHOCYTE_AND_NK_PROGENITOR_DN	-0.0361102
KIM_ALL_DISORDERS_OLIGODENDROCYTE_NUMBER_CORR_DN	-0.036453
GRAHAM_CML_QUIESCENT_VS_NORMAL_QUIESCENT_DN	-0.0366657
ZHU_SKIL_TARGETS_DN	-0.036798
BRACHAT_RESPONSE_TO_METHOTREXATE_DN	-0.0369979
MARIADASON_RESPONSE_TO_BUTYRATE_SULINDAC_6	-0.0369979
AFFAR_YY1_TARGETS_UP	-0.0371149
GOUYER_TATI_TARGETS_DN	-0.0371475
ONDER_CDH1_TARGETS_3_DN	-0.0372863
KEGG_CELL_ADHESION_MOLECULES_CAMS	-0.0375463
SANA_TNF_SIGNALING_UP	-0.0377905
NAKAMURA_LUNG_CANCER	-0.03788
CHICAS_RB1_TARGETS_GROWING	-0.0380425
BALDWIN_PRKCI_TARGETS_UP	-0.0381253
GRABARCZYK_BCL11B_TARGETS_UP	-0.0381622
LIU_NASOPHARYNGEAL_CARCINOMA	-0.0382219
LINSLEY_MIR16_TARGETS	-0.0384021
SMIRNOV_RESPONSE_TO_IR_2HR_UP	-0.0384493
NABA_SECRETED_FACTORS	-0.0385712
ZWANG_CLASS_3_TRANSIENTLY_INDUCED_BY_EGF	-0.0386129
MARTINEZ_RB1_AND_TP53_TARGETS_DN	-0.038844
ZHAN_MULTIPLE_MYELOMA_MS_UP	-0.0388655
BILANGES_SERUM_SENSITIVE_VIA_TSC2	-0.0391121
BURTON_ADIPOGENESIS_2	-0.0391515
LU_AGING_BRAIN_UP	-0.0395362
BOYLAN_MULTIPLE_MYELOMA_PCA3_DN	-0.0395597
WANG_NEOPLASTIC_TRANSFORMATION_BY_CCND1_MYC	-0.0396024
HILLION_HMGA1B_TARGETS	-0.0396546
UEDA_CENTRAL_CLOCK	-0.0399299
WU_HBX_TARGETS_2_UP	-0.0400368
HINATA_NFKB_TARGETS_KERATINOCYTE_DN	-0.0401987
DOUGLAS_BMI1_TARGETS_DN	-0.0402014
REACTOME_SEMA3A_PAK_DEPENDENT_AXON_REPULSION	-0.0402054
REACTOME_SEMA3A_PLEXIN_REPULSION_SIGNALING_BY_INHIBITING_INTEGRIN_ADHESION	-0.0402054
REACTOME_BASIGIN_INTERACTIONS	-0.0404276
MISHRA_CARCINOMA_ASSOCIATED_FIBROBLAST_DN	-0.0405367
WILENSKY_RESPONSE_TO_DARAPLADIB	-0.0408524
BILD_HRAS_ONCOGENIC_SIGNATURE	-0.0410497
MCDOWELL_ACUTE_LUNG_INJURY_UP	-0.0411988
REACTOME_TRANS_GOLGI_NETWORK_VESICLE_BUDDING	-0.0412262
REACTOME_GOLGI_ASSOCIATED_VESICLE_BIOGENESIS	-0.0412262
LANDIS_ERBB2_BREAST_TUMORS_65_UP	-0.0412262
IWANAGA_CARCINOGENESIS_BY_KRAS_PTEN_DN	-0.0413373
LU_EZH2_TARGETS_UP	-0.041656
PILON_KLF1_TARGETS_DN	-0.0418274
SMIRNOV_RESPONSE_TO_IR_6HR_DN	-0.041953
DEURIG_T_CELL_PROLYMPHOCYTIC_LEUKEMIA_DN	-0.0419966
HADDAD_T_LYMPHOCYTE_AND_NK_PROGENITOR_UP	-0.042212
DUNNE_TARGETS_OF_AML1_MTG8_FUSION_UP	-0.0422941
MARKEY_RB1_ACUTE_LOF_UP	-0.0423038
LINDSTEDT_DENDRITIC_CELL_MATURATION_B	-0.0423493
HAN_SATB1_TARGETS_DN	-0.042477
BEGUM_TARGETS_OF_PAX3_FOXO1_FUSION_UP	-0.0425259
BERENJENO_TRANSFORMED_BY_RHOA_DN	-0.0425659
MATTHEWS_SKIN_CARCINOGENESIS_VIA_JUN	-0.0425858
HERNANDEZ_MITOTIC_ARREST_BY_DOCETAXEL_2_UP	-0.0429076
KRIEG_HYPOXIA_VIA_KDM3A	-0.0429322
BEIER_GLIOMA_STEM_CELL_DN	-0.0432866
NIELSEN_SCHWANNOMA_DN	-0.0433183
DAVICIONI_MOLECULAR_ARMS_VS_ERMS_DN	-0.0433556
DORN_ADENOVIRUS_INFECTION_12HR_UP	-0.0433698
PLASARI_TGFB1_SIGNALING_VIA_NFIC_1HR_DN	-0.0433791
FOURNIER_ACINAR_DEVELOPMENT_EARLY_UP	-0.0435287
GAUSSMANN_MLL_AF4_FUSION_TARGETS_C_UP	-0.0436954
HUANG_GATA2_TARGETS_UP	-0.0437286
KIM_ALL_DISORDERS_CALB1_CORR_UP	-0.043736
BOQUEST_STEM_CELL_UP	-0.0439205
HUPER_BREAST_BASAL_VS_LUMINAL_DN	-0.0441317
CADWELL_ATG16L1_TARGETS_DN	-0.0445623
ZHAN_MULTIPLE_MYELOMA_UP	-0.0446391
WANG_HCP_PROSTATE_CANCER	-0.044919
REACTOME_CYTOKINE_SIGNALING_IN_IMMUNE_SYSTEM	-0.0450794
TSUDA_ALVEOLAR_SOFT_PART_SARCOMA	-0.0454545
KYNG_WERNER_SYNDROM_AND_NORMAL_AGING_UP	-0.0454545
LIM_MAMMARY_LUMINAL_PROGENITOR_DN	-0.0454545
[truncated: 1,515 more rows]

## Sheet: Table S2 - ssGSEA Cell Lines
Curated Gene Sets	SNU449	JHH7	SNU761	LI7	HLF	JHH4	JHH1	JHH5	HUH7	SNU423	SNU387	SNU475	JHH6	SKHEP1	SNU886	SNU878	HEP3B217	PLCPRF5	HEPG2	HUH1	JHH2
SU_LIVER	-0.186589	-0.026644	-0.101095	-0.135163	-0.206449	-0.195006	-0.184957	-0.00256969	0.00796536	-0.228574	-0.217685	-0.214112	-0.193013	-0.216237	-0.148488	-0.048822	-0.0592632	-0.109366	0.0538443	0.0331761	-0.205453
ABBUD_LIF_SIGNALING_1_DN	0.123941	0.22713	0.123385	0.163186	0.118546	0.116761	0.157228	0.206118	0.235198	0.118769	0.143123	0.147986	0.189411	0.161778	0.157162	0.201235	0.18988	0.168576	0.223366	0.194347	0.144761
ABBUD_LIF_SIGNALING_1_UP	0.0325581	0.0986037	0.120645	0.114938	-0.00154567	0.0629942	0.050814	0.138067	0.10753	0.0305194	0.0959068	0.0763974	0.0306834	0.0077543	0.0985951	0.134455	0.0702344	0.0966358	0.10885	0.150389	0.0893067
ABBUD_LIF_SIGNALING_2_DN	-0.169897	-0.0659539	-0.0468183	-0.0636576	-0.114891	-0.0438641	-0.0431166	-0.185909	-0.0188931	-0.0577245	0.00933624	0.025021	0.00700251	-0.0326495	-0.0310774	-0.181586	0.0265034	0.0200633	-0.140721	-0.0797811	-0.0648465
ABBUD_LIF_SIGNALING_2_UP	0.15487	0.0433406	0.108294	0.126354	0.131826	0.141383	0.0705971	0.0977644	0.0811392	0.122898	0.158129	0.178127	0.158737	0.0599826	0.205968	0.217712	0.0193291	0.198659	0.0299685	0.169881	0.17315
ABDELMOHSEN_ELAVL4_TARGETS	0.207292	0.216738	0.228654	0.223156	0.21279	0.223274	0.18264	0.208831	0.207201	0.231105	0.243804	0.245148	0.246467	0.227383	0.24501	0.219187	0.196931	0.20097	0.214307	0.199222	0.243705
ABDULRAHMAN_KIDNEY_CANCER_VHL_DN	0.283648	0.184182	0.305452	0.235116	0.221741	0.227414	0.233879	0.173605	0.221905	0.192747	0.222602	0.308431	0.180374	0.159746	0.263273	0.29205	0.176341	0.222804	0.222023	0.194358	0.228195
ABDULRAHMAN_KIDNEY_CANCER_VHL_UP	0.0534838	0.133587	0.151642	0.224197	0.148816	0.161636	0.225379	0.0875625	0.0647121	0.241506	0.108533	0.134242	0.121722	0.108836	0.123785	0.110147	0.0735701	0.0617695	0.101903	0.128978	0.333587
ABE_INNER_EAR	0.0881431	0.100543	0.0738009	0.126334	0.0515055	0.106796	0.0621068	0.114799	0.122169	0.0812137	0.124053	0.156346	0.0502856	0.063777	0.083073	0.104849	0.115881	0.075892	0.116887	0.0563463	0.119296
ABE_VEGFA_TARGETS	-0.052203	0.0188714	-0.00765965	-0.0427412	-0.0230757	-0.0568349	-0.0492288	-0.0351525	-0.00256042	0.00989859	-0.00909917	-0.0374182	-0.00794286	-0.0105497	0.0193293	-0.0098104	0.00370563	0.0378125	-0.024389	-0.0947219	0.0447876
ABE_VEGFA_TARGETS_2HR	0.0655478	0.0705063	0.0952303	0.0590737	0.0590927	0.0480498	0.0672557	0.0766912	0.0710389	0.0707052	0.105087	0.0364618	0.0826221	0.0617683	0.106207	0.0887191	0.107962	0.0969636	0.0780754	0.0960719	0.104483
ABE_VEGFA_TARGETS_30MIN	-0.0237086	0.0118753	-0.0257199	0.00666115	-0.0445967	-0.0426657	-0.0102832	0.00335532	0.0656025	-0.0113578	-0.0238758	0.0134794	-0.0258492	-0.0342865	0.0461435	0.00742013	0.0527711	0.0659541	0.0223331	0.0089902	0.0174856
ABRAHAM_ALPC_VS_MULTIPLE_MYELOMA_DN	0.310859	0.270655	0.300555	0.330894	0.348176	0.320824	0.327094	0.318468	0.309486	0.349641	0.313566	0.343145	0.294696	0.333058	0.340692	0.326935	0.317595	0.317297	0.277935	0.293795	0.29936
ABRAHAM_ALPC_VS_MULTIPLE_MYELOMA_UP	0.139265	0.14348	0.160135	0.159928	0.116084	0.17373	0.121191	0.16337	0.17312	0.151741	0.191516	0.226191	0.126942	0.153428	0.238484	0.263454	0.153017	0.191453	0.189397	0.173496	0.200117
ABRAMSON_INTERACT_WITH_AIRE	0.387808	0.419382	0.368143	0.391106	0.394159	0.394465	0.386328	0.392238	0.399871	0.390009	0.382618	0.388525	0.374989	0.397358	0.388149	0.383269	0.424713	0.381749	0.39724	0.397189	0.367614
ACEVEDO_FGFR1_TARGETS_IN_PROSTATE_CANCER_MODEL_DN	-0.0278584	-0.0571091	-0.0285743	-0.0404425	-0.0417167	-0.0490155	-0.0422868	-0.0759814	-0.0209782	-0.0134606	-0.0308001	0.00396815	-0.0467595	-0.0289447	-0.031691	-0.016583	-0.0543487	-0.0503387	-0.0566348	-0.0452273	-0.0245433
ACEVEDO_FGFR1_TARGETS_IN_PROSTATE_CANCER_MODEL_UP	0.102607	0.0734701	0.131437	0.134535	0.0857265	0.0936922	0.0891765	0.0979843	0.0891043	0.0895187	0.101477	0.0829807	0.104889	0.103626	0.115084	0.127731	0.08529	0.106998	0.0841159	0.0851292	0.110032
ACEVEDO_LIVER_CANCER_DN	0.132769	0.182005	0.17305	0.159067	0.118539	0.12497	0.149132	0.189466	0.201666	0.125197	0.134063	0.128483	0.12957	0.1197	0.156345	0.166905	0.178621	0.167527	0.214766	0.181165	0.146115
ACEVEDO_LIVER_CANCER_UP	0.309264	0.301666	0.308915	0.316516	0.305785	0.308502	0.299215	0.306405	0.304604	0.308727	0.311654	0.326783	0.305947	0.307515	0.311825	0.32462	0.304939	0.307403	0.301649	0.306858	0.302974
ACEVEDO_LIVER_CANCER_WITH_H3K27ME3_DN	0.00156222	0.00119703	0.011574	-0.0139555	0.00239706	0.0125399	-0.00361802	-0.0136609	0.0187024	-0.000911728	-0.0153007	0.0185733	-0.000506689	-0.00206868	-0.00194056	0.00462387	-0.0100802	0.00176462	-0.026072	-0.00461375	-0.00707972
ACEVEDO_LIVER_CANCER_WITH_H3K27ME3_UP	-0.0868294	-0.0995196	-0.0936055	-0.0755313	-0.0654812	-0.0912685	-0.0882063	-0.120829	-0.0994795	-0.080695	-0.0769569	-0.0424604	-0.0971428	-0.058421	-0.0832538	-0.0812995	-0.106344	-0.104128	-0.15626	-0.125024	-0.0810272
ACEVEDO_LIVER_CANCER_WITH_H3K9ME3_DN	0.0655925	0.0736888	0.0733343	0.0906968	0.090632	0.0781946	0.0809557	0.08741	0.0862173	0.0678372	0.0688859	0.0722962	0.0980446	0.0909748	0.0778471	0.0895806	0.0728674	0.085456	0.040882	0.0868817	0.0710988
ACEVEDO_LIVER_CANCER_WITH_H3K9ME3_UP	-0.0829646	-0.134962	-0.0769019	-0.0777855	-0.0966099	-0.0805109	-0.0750562	-0.118847	-0.110285	-0.0887566	-0.110164	-0.106161	-0.0969425	-0.0546011	-0.0754621	-0.0630211	-0.115171	-0.113128	-0.157338	-0.132075	-0.0971725
ACEVEDO_LIVER_TUMOR_VS_NORMAL_ADJACENT_TISSUE_DN	0.0736149	0.111493	0.125021	0.0892877	0.0577502	0.0722094	0.0958346	0.107122	0.131963	0.0674785	0.0719415	0.0557583	0.0767215	0.0705345	0.103593	0.103123	0.119688	0.105671	0.146311	0.100542	0.0930358
ACEVEDO_LIVER_TUMOR_VS_NORMAL_ADJACENT_TISSUE_UP	0.337827	0.335194	0.325734	0.339898	0.333064	0.333479	0.332186	0.33628	0.331952	0.334792	0.334897	0.343889	0.328037	0.333391	0.328484	0.341985	0.329494	0.337697	0.334935	0.334051	0.324347
ACEVEDO_METHYLATED_IN_LIVER_CANCER_DN	-0.042862	-0.0350142	-0.0434768	-0.0352891	-0.0276575	-0.0424933	-0.0477837	-0.0473891	-0.0499166	-0.0329276	-0.0440501	-0.0405879	-0.037568	-0.0302445	-0.0375034	-0.034524	-0.0377992	-0.043822	-0.0526174	-0.0479131	-0.0408097
ACEVEDO_NORMAL_TISSUE_ADJACENT_TO_LIVER_TUMOR_DN	0.211962	0.247329	0.228853	0.230353	0.206739	0.209904	0.221216	0.245831	0.249454	0.207457	0.216309	0.21147	0.206089	0.198989	0.230039	0.237027	0.225261	0.230164	0.27241	0.245872	0.224871
ACEVEDO_NORMAL_TISSUE_ADJACENT_TO_LIVER_TUMOR_UP	0.244706	0.285644	0.285654	0.27515	0.234259	0.255855	0.263996	0.279634	0.285609	0.239974	0.242932	0.258784	0.252104	0.235312	0.273544	0.292072	0.28035	0.272897	0.282447	0.27284	0.248372
ACOSTA_PROLIFERATION_INDEPENDENT_MYC_TARGETS_DN	0.121149	0.123017	0.156457	0.138524	0.124515	0.137482	0.158295	0.120522	0.131327	0.132312	0.156287	0.169172	0.142194	0.100863	0.14801	0.14323	0.118624	0.158034	0.15247	0.148234	0.184155
ACOSTA_PROLIFERATION_INDEPENDENT_MYC_TARGETS_UP	0.228095	0.261629	0.212275	0.237087	0.219055	0.223962	0.258244	0.261053	0.235053	0.212057	0.217712	0.218183	0.230935	0.223996	0.215201	0.229431	0.238528	0.244935	0.258105	0.262945	0.216837
ADDYA_ERYTHROID_DIFFERENTIATION_BY_HEMIN	0.203619	0.207785	0.210296	0.240362	0.198275	0.19765	0.214386	0.244725	0.235052	0.201533	0.231202	0.258163	0.237703	0.219804	0.233291	0.270381	0.21516	0.259649	0.228874	0.256788	0.246057
AFFAR_YY1_TARGETS_DN	0.135468	0.156742	0.121788	0.155688	0.146949	0.149044	0.129353	0.148938	0.169674	0.158502	0.153296	0.156772	0.1377	0.14814	0.150633	0.153194	0.153986	0.137328	0.140995	0.151652	0.120561
AFFAR_YY1_TARGETS_UP	-0.00461445	-0.0241203	0.0101777	0.00516359	-0.0120847	0.00555789	0.0482009	-0.00974341	0.0179205	0.0286294	0.00826891	0.0335501	-0.0109312	0.00458398	0.0137419	0.0195637	0.00416599	0.00519905	0.00640108	0.0016876	0.0226996
AGARWAL_AKT_PATHWAY_TARGETS	-0.0357485	-0.172248	-0.0578105	-0.0382286	0.028906	0.0590687	-0.0391972	-0.0514591	-0.139761	0.170609	0.139026	0.0881054	0.0883236	0.00959008	0.172599	0.114012	-0.118752	-0.14685	-0.0119949	-0.0518436	0.0142129
AGUIRRE_PANCREATIC_CANCER_COPY_NUMBER_DN	0.211151	0.250293	0.2159	0.238426	0.239419	0.242777	0.235288	0.232414	0.235272	0.228574	0.241271	0.221812	0.225264	0.227137	0.244005	0.240395	0.23232	0.213711	0.223565	0.212708	0.240962
AGUIRRE_PANCREATIC_CANCER_COPY_NUMBER_UP	0.26167	0.248184	0.242184	0.25464	0.241399	0.268914	0.264448	0.253575	0.237072	0.231913	0.229926	0.247529	0.230134	0.236928	0.251485	0.240405	0.235651	0.257084	0.251342	0.249492	0.260149
AIGNER_ZEB1_TARGETS	-0.0217378	0.0280962	0.0675059	0.0084323	-0.158428	0.0262934	0.237668	0.0883671	0.0556124	-0.078322	-0.0219326	-0.0600137	-0.00750785	-0.0427962	-0.022375	0.0510272	0.112814	0.0051639	0.0613892	0.0336335	-0.00990687
AIYAR_COBRA1_TARGETS_DN	0.257584	0.316318	0.269698	0.314048	0.199739	0.278749	0.294162	0.348976	0.288515	0.23518	0.239902	0.239353	0.244008	0.202012	0.274513	0.315074	0.291188	0.283405	0.296787	0.318623	0.234746
AIYAR_COBRA1_TARGETS_UP	0.175807	0.166267	0.211781	0.217062	0.183278	0.182147	0.189085	0.15278	0.209171	0.192083	0.223583	0.21822	0.178956	0.15799	0.255734	0.246708	0.167494	0.185231	0.207515	0.201105	0.237314
AKL_HTLV1_INFECTION_DN	0.0823975	0.116553	0.106564	0.142671	0.0958745	0.120006	0.0729738	0.118195	0.16744	0.132638	0.139781	0.120511	0.124102	0.125507	0.138292	0.142339	0.126866	0.120341	0.126338	0.0870984	0.0979852
AKL_HTLV1_INFECTION_UP	0.384573	0.378397	0.383974	0.40792	0.332802	0.399614	0.41296	0.383222	0.377878	0.374594	0.356079	0.382863	0.377917	0.380893	0.384184	0.405869	0.395461	0.363351	0.384639	0.344172	0.329459
ALCALA_APOPTOSIS	0.284569	0.272651	0.306858	0.289837	0.287985	0.284439	0.292064	0.298779	0.28438	0.289322	0.284675	0.301735	0.275818	0.290174	0.296334	0.297039	0.272569	0.276967	0.298211	0.28505	0.273938
ALCALAY_AML_BY_NPM1_LOCALIZATION_DN	0.175365	0.171204	0.162122	0.186908	0.167909	0.16861	0.153178	0.158104	0.167285	0.165816	0.177724	0.171729	0.162203	0.164231	0.183807	0.199206	0.177449	0.166677	0.179083	0.146935	0.159432
ALCALAY_AML_BY_NPM1_LOCALIZATION_UP	0.113522	0.126923	0.141678	0.167776	0.0944139	0.104063	0.122122	0.123696	0.132176	0.116292	0.111922	0.155709	0.134587	0.118536	0.132812	0.128654	0.132528	0.139239	0.108363	0.120986	0.132095
ALFANO_MYC_TARGETS	0.247901	0.204607	0.249097	0.226149	0.23655	0.251748	0.223343	0.211849	0.220639	0.261725	0.257413	0.249631	0.240265	0.257659	0.257029	0.250369	0.219517	0.22135	0.220897	0.225191	0.24986
ALONSO_METASTASIS_DN	-0.0468291	-0.0593718	-0.0293712	-0.0522945	-0.0158424	0.0333871	-0.0313722	-0.0689862	-0.0304759	-0.0606026	-0.0151832	-0.0273529	-0.0269429	-0.0418392	-0.0259083	-0.0330238	-0.0407794	-0.0188353	-0.0588261	-0.0505529	-0.00477001
ALONSO_METASTASIS_EMT_DN	-0.0570229	-0.236315	-0.207795	-0.0983266	-0.0310696	-0.00386039	-0.120804	-0.229669	-0.111771	-0.148055	-0.0173549	-0.10292	-0.0608789	-0.00849734	-0.120238	-0.121995	-0.0855685	-0.0611868	-0.264589	-0.122671	-0.0766718
ALONSO_METASTASIS_EMT_UP	0.361577	0.267749	0.315058	0.303046	0.299086	0.341153	0.27547	0.255688	0.316565	0.359299	0.397864	0.369132	0.347584	0.311554	0.371104	0.358467	0.283289	0.278046	0.306919	0.263234	0.355294
ALONSO_METASTASIS_NEURAL_UP	0.249653	0.252334	0.265108	0.255713	0.306926	0.29258	0.197035	0.22728	0.226701	0.287958	0.290651	0.292931	0.245339	0.299206	0.317753	0.266216	0.183826	0.199275	0.206316	0.219108	0.265732
ALONSO_METASTASIS_UP	0.353371	0.33851	0.35011	0.360118	0.354647	0.349177	0.336214	0.337883	0.352507	0.367118	0.376846	0.366926	0.348778	0.357919	0.368162	0.367566	0.34108	0.345502	0.348817	0.340136	0.356012
ALTEMEIER_RESPONSE_TO_LPS_WITH_MECHANICAL_VENTILATION	-0.00953354	-0.0197059	0.0668638	0.0120122	0.02958	0.028605	-0.00398193	-0.0149636	0.0186137	0.0324164	0.0490055	0.0283486	0.0472605	0.0323496	0.033377	0.0489917	-0.0117845	0.05142	-0.00503285	0.032201	0.104477
AMBROSINI_FLAVOPIRIDOL_TREATMENT_TP53	0.0972163	0.106307	0.109232	0.106697	0.0720008	0.0808955	0.102524	0.0934079	0.0988055	0.0758912	0.094976	0.0929913	0.0681967	0.0761031	0.108807	0.100503	0.0884197	0.118847	0.112235	0.0809694	0.103092
AMIT_DELAYED_EARLY_GENES	0.235515	0.189476	0.284073	0.245001	0.238097	0.248328	0.266243	0.221742	0.215382	0.22404	0.275	0.271309	0.24632	0.230823	0.292118	0.264205	0.261637	0.320766	0.225487	0.250466	0.351779
AMIT_EGF_RESPONSE_120_HELA	0.192312	0.13514	0.207898	0.162056	0.202735	0.194659	0.179309	0.150383	0.172533	0.206139	0.216273	0.174154	0.218439	0.226924	0.212097	0.174743	0.179945	0.203014	0.1649	0.173297	0.250675
AMIT_EGF_RESPONSE_120_MCF10A	0.244553	0.216367	0.235776	0.218758	0.244111	0.258618	0.197262	0.236881	0.221244	0.25816	0.255594	0.195887	0.254694	0.306806	0.229971	0.196261	0.234748	0.246868	0.221998	0.246327	0.33864
AMIT_EGF_RESPONSE_20_HELA	0.0820014	0.0750649	0.184712	0.118483	0.0982407	0.148756	0.166502	0.130774	0.150031	0.174487	0.24408	0.187415	0.200812	0.150065	0.212546	0.166431	0.16697	0.244983	0.0975429	0.116549	0.249837
AMIT_EGF_RESPONSE_20_MCF10A	0.202256	0.191761	0.217056	0.213699	0.192952	0.211568	0.18869	0.195888	0.22605	0.207434	0.255334	0.235571	0.196743	0.196019	0.226012	0.220212	0.264238	0.199728	0.224968	0.247799	0.303895
AMIT_EGF_RESPONSE_240_HELA	0.213626	0.192824	0.20671	0.220535	0.253512	0.234399	0.157622	0.199114	0.215562	0.265284	0.27425	0.254472	0.266711	0.228488	0.264099	0.214739	0.216421	0.176497	0.197016	0.221516	0.269602
AMIT_EGF_RESPONSE_240_MCF10A	0.160987	0.0960806	0.237264	0.207049	0.190097	0.201971	0.142456	0.119251	0.203403	0.224079	0.205361	0.242572	0.279545	0.199855	0.23547	0.184798	0.199584	0.198859	0.0630643	0.178957	0.245796
AMIT_EGF_RESPONSE_40_HELA	0.182134	0.176314	0.216261	0.212471	0.203821	0.202658	0.232626	0.181399	0.209437	0.213894	0.229623	0.232124	0.198338	0.188936	0.236395	0.216695	0.220347	0.268149	0.191922	0.198161	0.27539
AMIT_EGF_RESPONSE_40_MCF10A	0.262742	0.196127	0.301519	0.292667	0.27833	0.285689	0.312904	0.248691	0.282619	0.301844	0.333788	0.320931	0.309925	0.289694	0.333648	0.300662	0.271439	0.337139	0.195211	0.254346	0.33728
AMIT_EGF_RESPONSE_480_HELA	0.21824	0.161245	0.238096	0.197662	0.236726	0.228102	0.212268	0.185628	0.189955	0.266867	0.27149	0.22899	0.231353	0.230877	0.265045	0.214709	0.183379	0.181079	0.182406	0.203126	0.28566
AMIT_EGF_RESPONSE_480_MCF10A	0.138684	0.152003	0.17767	0.184271	0.207003	0.214718	0.113068	0.145883	0.152902	0.259828	0.281568	0.192073	0.214671	0.249844	0.251413	0.206407	0.160918	0.152289	0.140806	0.176906	0.26984
AMIT_EGF_RESPONSE_60_HELA	0.238519	0.21218	0.308658	0.240018	0.256785	0.241492	0.211078	0.211849	0.22699	0.289953	0.291711	0.27406	0.272573	0.272628	0.31342	0.274443	0.252395	0.296101	0.218483	0.226544	0.319092
AMIT_EGF_RESPONSE_60_MCF10A	0.21881	0.162488	0.270397	0.184631	0.225688	0.229257	0.2056	0.174654	0.208264	0.253959	0.258651	0.224916	0.253938	0.237501	0.244351	0.204981	0.213813	0.220191	0.169613	0.213803	0.339999
AMIT_SERUM_RESPONSE_120_MCF10A	0.216464	0.194541	0.265357	0.202104	0.218003	0.217237	0.208183	0.194452	0.203413	0.25257	0.249156	0.222913	0.231825	0.220988	0.244064	0.21537	0.224993	0.228396	0.169685	0.225606	0.269402
AMIT_SERUM_RESPONSE_20_MCF10A	0.173472	0.165541	0.130344	0.180449	0.164139	0.187584	0.125815	0.174406	0.173645	0.161437	0.179384	0.15364	0.181713	0.17826	0.193235	0.187712	0.182108	0.191951	0.169777	0.161558	0.202693
AMIT_SERUM_RESPONSE_240_MCF10A	0.155382	0.0788022	0.219834	0.160062	0.179832	0.192779	0.119045	0.120569	0.16272	0.216872	0.217981	0.150709	0.215877	0.202273	0.216407	0.17074	0.166064	0.129375	0.131385	0.166065	0.249078
AMIT_SERUM_RESPONSE_40_MCF10A	0.141547	0.0970462	0.167246	0.162854	0.159597	0.153153	0.175677	0.125624	0.17769	0.161435	0.20568	0.1986	0.177679	0.191878	0.211444	0.201083	0.146272	0.276518	0.0912586	0.14748	0.257026
AMIT_SERUM_RESPONSE_480_MCF10A	0.210433	0.180707	0.192499	0.192255	0.228407	0.18967	0.225954	0.195573	0.176746	0.211412	0.210512	0.185613	0.186421	0.199707	0.199185	0.186795	0.17276	0.182818	0.165722	0.18733	0.218075
AMIT_SERUM_RESPONSE_60_MCF10A	0.191701	0.157899	0.245864	0.174139	0.175761	0.182054	0.121996	0.146136	0.20895	0.208545	0.223828	0.207632	0.202778	0.183566	0.244608	0.179851	0.203624	0.218726	0.143851	0.181771	0.290555
AMUNDSON_DNA_DAMAGE_RESPONSE_TP53	0.121148	0.108738	0.191968	0.170662	0.112557	0.13451	0.303829	0.11115	0.0874675	0.170704	0.18605	0.162176	0.180869	0.223077	0.233002	0.142813	0.130605	0.123592	0.182175	0.114578	0.163259
AMUNDSON_GAMMA_RADIATION_RESISTANCE	-0.0862377	-0.0826849	-0.0769928	-0.108845	-0.0695177	-0.0640334	-0.0588344	-0.106485	-0.0842504	-0.0802257	-0.037353	0.025705	-0.027053	-0.101357	-0.0265828	0.00679535	-0.0855227	-0.0218672	-0.0312802	-0.0448547	-0.0832046
AMUNDSON_GAMMA_RADIATION_RESPONSE	0.346577	0.372776	0.333359	0.355976	0.389789	0.368419	0.341024	0.357978	0.363398	0.379714	0.377884	0.377357	0.340325	0.3427	0.372724	0.336736	0.372414	0.356551	0.35062	0.343185	0.326272
AMUNDSON_GENOTOXIC_SIGNATURE	0.178762	0.161763	0.170025	0.174432	0.172354	0.167976	0.180495	0.15146	0.171711	0.194422	0.181249	0.185579	0.170808	0.17479	0.211101	0.182309	0.155516	0.180044	0.161092	0.141949	0.198434
AMUNDSON_POOR_SURVIVAL_AFTER_GAMMA_RADIATION_2G	0.224804	0.193165	0.201753	0.210899	0.208002	0.204592	0.211741	0.182887	0.19483	0.215026	0.229175	0.2247	0.211896	0.218265	0.219541	0.210613	0.202627	0.200158	0.192435	0.197935	0.210574
AMUNDSON_POOR_SURVIVAL_AFTER_GAMMA_RADIATION_8G	0.221222	0.148387	0.185003	0.183426	0.212954	0.193888	0.184475	0.143178	0.163647	0.211725	0.2202	0.212117	0.196826	0.212054	0.215806	0.196403	0.174465	0.156001	0.151525	0.14707	0.210824
AMUNDSON_RESPONSE_TO_ARSENITE	0.237915	0.229462	0.23374	0.234698	0.24997	0.231607	0.222452	0.217165	0.246025	0.254545	0.251683	0.250159	0.24995	0.241997	0.252453	0.248666	0.236827	0.247503	0.231134	0.25125	0.245409
ANASTASSIOU_CANCER_MESENCHYMAL_TRANSITION_SIGNATURE	0.0453725	-0.162703	-0.0232434	-0.134055	-0.075765	-0.00960807	-0.06118	-0.192231	-0.0395053	0.139045	0.181228	0.180734	0.0534233	0.0225859	0.125377	0.0547644	-0.120677	-0.144716	-0.137817	-0.130594	0.0943929
APPEL_IMATINIB_RESPONSE	0.190441	0.190904	0.251817	0.228253	0.145353	0.208982	0.223701	0.227521	0.211071	0.171764	0.200675	0.211114	0.160428	0.157845	0.28615	0.271467	0.240868	0.237282	0.235653	0.246595	0.238543
APPIERTO_RESPONSE_TO_FENRETINIDE_DN	0.32161	0.287935	0.296989	0.31963	0.321618	0.308858	0.306679	0.296743	0.297246	0.315623	0.328983	0.312417	0.298027	0.310892	0.332297	0.325531	0.291414	0.320511	0.304035	0.303632	0.30753
APPIERTO_RESPONSE_TO_FENRETINIDE_UP	0.235797	0.204834	0.232321	0.230943	0.231356	0.199424	0.225547	0.231917	0.221969	0.216355	0.223622	0.265493	0.225163	0.228145	0.230541	0.260331	0.247379	0.252374	0.202752	0.238176	0.249374
APRELIKOVA_BRCA1_TARGETS	0.314842	0.278105	0.23524	0.288344	0.269438	0.280287	0.295503	0.242274	0.31135	0.298379	0.301227	0.357804	0.252407	0.301735	0.298365	0.306182	0.278536	0.296463	0.292999	0.278716	0.290694
ASGHARZADEH_NEUROBLASTOMA_POOR_SURVIVAL_DN	0.0440997	0.0476361	0.01468	0.0341427	0.0262853	0.0328015	0.0333723	0.0275936	0.0343097	0.0299668	0.0354134	0.0377656	0.0349301	0.0409579	0.0262481	0.00572928	0.0310079	0.0195512	-0.00759477	0.00974942	0.0494755
ASTIER_INTEGRIN_SIGNALING	0.143822	0.1219	0.142648	0.149756	0.104892	0.138055	0.142182	0.124708	0.117636	0.114187	0.127704	0.135589	0.12877	0.0933969	0.13896	0.144865	0.130387	0.133159	0.141304	0.141098	0.141323
ASTON_MAJOR_DEPRESSIVE_DISORDER_DN	0.10497	0.119393	0.106228	0.121725	0.0929715	0.10786	0.117884	0.102353	0.115646	0.10603	0.110136	0.119257	0.106398	0.124016	0.118613	0.123846	0.113233	0.111161	0.10258	0.117263	0.108184
ASTON_MAJOR_DEPRESSIVE_DISORDER_UP	0.0848281	0.0430168	0.0620537	0.0839658	0.0991502	0.0365835	0.114266	0.0310688	0.101834	0.0896157	0.0847842	0.0816179	0.0570261	0.074825	0.0787662	0.0283632	0.0898568	0.0946595	0.0580438	0.0325685	0.0928477
AUJLA_IL22_AND_IL17A_SIGNALING	-0.252088	-0.285744	-0.130235	-0.276288	-0.213439	-0.197716	-0.286721	-0.232356	-0.122868	-0.252126	-0.233193	-0.310769	-0.183474	-0.167504	-0.257942	-0.135845	-0.0443988	-0.0191836	-0.308631	-0.250365	-0.026637
AUNG_GASTRIC_CANCER	0.0962223	0.122371	0.122832	0.129542	0.0823488	0.121809	0.0967014	0.156511	0.105866	0.097857	0.0954816	0.1031	0.115292	0.100582	0.132583	0.129216	0.139948	0.127604	0.128534	0.119314	0.0902714
AZARE_NEOPLASTIC_TRANSFORMATION_BY_STAT3_DN	0.0583852	0.0571869	0.167839	0.00547269	0.0785857	0.0156465	0.111094	0.0332124	0.119163	0.0575886	0.0780264	0.0851371	0.096003	0.0907518	0.0963156	0.0311306	0.169902	0.151249	0.184135	0.0644236	0.0862355
AZARE_NEOPLASTIC_TRANSFORMATION_BY_STAT3_UP	0.0993079	0.0554976	0.127971	0.105571	0.108118	0.141827	0.0667376	0.0692516	0.0947856	0.182101	0.203787	0.169652	0.18907	0.137452	0.189362	0.182669	0.0809963	0.0713582	0.0721457	0.131495	0.200047
AZARE_STAT3_TARGETS	0.188788	0.143002	0.180918	0.212433	0.207257	0.212433	0.115315	0.177078	0.166756	0.234679	0.241876	0.259208	0.185734	0.188527	0.226696	0.201974	0.185883	0.112032	0.144384	0.176415	0.260187
BACOLOD_RESISTANCE_TO_ALKYLATING_AGENTS_DN	0.256482	0.273147	0.24695	0.272215	0.237547	0.263368	0.246257	0.267144	0.26324	0.25816	0.252057	0.244117	0.260785	0.251086	0.270855	0.262739	0.24727	0.233395	0.245508	0.245813	0.232082
BACOLOD_RESISTANCE_TO_ALKYLATING_AGENTS_UP	0.177746	0.161936	0.169777	0.236853	0.143754	0.23988	0.188788	0.175067	0.1857	0.194854	0.187513	0.21944	0.171253	0.198512	0.162428	0.25659	0.167014	0.206949	0.122986	0.140729	0.203625
BAE_BRCA1_TARGETS_DN	0.21337	0.181543	0.21975	0.195522	0.197661	0.219954	0.210022	0.207475	0.201009	0.208132	0.222505	0.197062	0.23471	0.226952	0.221847	0.215562	0.240983	0.177237	0.224622	0.205173	0.210288
BAE_BRCA1_TARGETS_UP	0.274764	0.240366	0.295805	0.2949	0.234495	0.283732	0.308268	0.28547	0.296414	0.279494	0.283887	0.283371	0.28356	0.276971	0.304599	0.300434	0.26803	0.282348	0.279549	0.274126	0.292598
BAELDE_DIABETIC_NEPHROPATHY_DN	0.235796	0.200578	0.238063	0.235263	0.233731	0.230173	0.231787	0.19017	0.220486	0.247065	0.260611	0.269691	0.24716	0.250965	0.25808	0.256719	0.215557	0.222916	0.198622	0.212262	0.253839
BAELDE_DIABETIC_NEPHROPATHY_UP	0.0250637	0.0378003	0.00373839	0.0389451	-0.0281831	0.0172454	0.04682	0.0332121	0.0491356	-0.0205	0.0148791	0.0114268	0.0100773	-0.01771	0.00344668	0.0640307	0.0115225	0.013792	0.0856443	0.0372319	0.0311962
BAFNA_MUC4_TARGETS_DN	0.000323913	-0.0351414	0.0809649	0.0764571	-0.0166548	-0.0191775	0.0993125	-0.00159718	0.0599758	-0.0215032	0.0087351	-0.00298749	-0.0441728	-0.0323089	-0.00840227	0.0684342	0.0691844	0.0648512	0.0398566	0.0204591	0.0469555
BAFNA_MUC4_TARGETS_UP	0.137838	0.127607	0.161641	0.128592	0.169184	0.159635	0.304453	0.168018	0.151758	0.178314	0.150435	0.143091	0.170508	0.107953	0.117241	0.110964	0.128443	0.0928301	0.0577124	0.106294	0.202328
BAKER_HEMATOPOESIS_STAT1_TARGETS	0.0623205	0.0496869	0.07063	0.06009	0.124057	0.115717	0.00369371	0.0610427	0.0100905	0.19611	0.173682	0.161381	0.203672	0.135675	0.17104	0.0991348	0.0296814	-0.0159393	0.0535988	0.0347863	0.130096
BAKER_HEMATOPOESIS_STAT5_TARGETS	0.208265	0.172579	0.202131	0.147467	0.199521	0.16793	0.306003	0.16129	0.123717	0.185864	0.230524	0.211209	0.229565	0.234892	0.184751	0.175878	0.195478	0.183436	0.209089	0.169151	0.198392
BAKER_HEMATOPOIESIS_STAT3_TARGETS	0.211162	0.153259	0.195172	0.192749	0.231055	0.208844	0.2632	0.162715	0.146383	0.307718	0.309207	0.263235	0.246395	0.251608	0.268638	0.232371	0.17404	0.168536	0.217425	0.16691	0.289453
BAKKER_FOXO3_TARGETS_DN	0.145528	0.149119	0.134223	0.153052	0.151674	0.153126	0.151242	0.152222	0.146391	0.14161	0.154795	0.157458	0.149546	0.136201	0.14289	0.152382	0.140928	0.143358	0.141753	0.155796	0.165911
BAKKER_FOXO3_TARGETS_UP	0.138505	0.141069	0.167241	0.150393	0.169753	0.126865	0.145222	0.12542	0.15665	0.154739	0.15229	0.15671	0.176707	0.145847	0.189531	0.164903	0.135503	0.164671	0.119431	0.132628	0.185728
BALDWIN_PRKCI_TARGETS_UP	0.244199	0.241336	0.253295	0.237301	0.200478	0.214429	0.22946	0.183364	0.204951	0.222312	0.218661	0.253061	0.21774	0.220412	0.279303	0.244109	0.205463	0.216219	0.199662	0.19826	0.241872
BALLIF_DEVELOPMENTAL_DISABILITY_P16_P12_DELETION	-0.0901122	-0.0320161	-0.0388006	-0.0978019	-0.0743905	-0.0784249	-0.0587072	-0.0237969	-0.0913777	-0.0719201	-0.0715052	-0.103147	-0.126094	-0.11737	-0.0653129	-0.056333	-0.0414168	-0.0433233	-0.000383969	0.00757461	-0.0296995
BANDRES_RESPONSE_TO_CARMUSTIN_MGMT_24HR_DN	0.060792	0.108059	0.0883987	0.113094	0.012843	0.079585	0.0997962	0.0930818	0.0854218	0.0437415	0.0658766	0.0418041	0.0617999	0.0508072	0.0447339	0.0680644	0.085748	0.0550735	0.0861056	0.0597246	0.0965001
BANDRES_RESPONSE_TO_CARMUSTIN_MGMT_24HR_UP	0.274417	0.238672	0.281795	0.251401	0.304822	0.281614	0.275356	0.232561	0.281936	0.297111	0.290527	0.288425	0.285968	0.279372	0.25116	0.225588	0.240239	0.251897	0.244946	0.264327	0.305999
BANDRES_RESPONSE_TO_CARMUSTIN_MGMT_48HR_DN	0.0223476	0.0201013	0.0348504	0.0315185	0.0217462	0.0428419	0.0558778	0.0187734	0.0149195	0.0347846	0.0294361	0.0454034	0.0262818	0.0189059	0.0311447	0.0291888	0.00896533	0.0204668	0.0325681	0.0192344	0.0564131
BANDRES_RESPONSE_TO_CARMUSTIN_MGMT_48HR_UP	0.124645	0.0637992	0.134245	0.107807	0.148026	0.104176	0.0756858	0.0446616	0.0785987	0.150307	0.0981725	0.0963558	0.112066	0.131571	0.11552	0.0801861	0.0694533	0.0943825	0.0703486	0.05501	0.13854
BANDRES_RESPONSE_TO_CARMUSTIN_WITHOUT_MGMT_24HR_DN	0.245737	0.222237	0.241303	0.238282	0.193731	0.241027	0.240119	0.243024	0.213155	0.237482	0.255164	0.243297	0.220217	0.215156	0.221294	0.196089	0.201471	0.210237	0.232795	0.179603	0.255178
BANDRES_RESPONSE_TO_CARMUSTIN_WITHOUT_MGMT_24HR_UP	0.086973	0.0487156	0.0852564	0.0689394	0.119047	0.0777855	0.079679	0.0530958	0.0846382	0.12302	0.112149	0.0941678	0.0953859	0.0792191	0.0604141	0.0726976	0.0480503	0.0743778	0.0607873	0.0606757	0.099113
BANDRES_RESPONSE_TO_CARMUSTIN_WITHOUT_MGMT_48HR_DN	0.118038	0.0659584	0.118846	0.146163	0.0843058	0.13353	0.130576	0.0730296	0.0718827	0.147593	0.11306	0.158435	0.175735	0.108971	0.155663	0.0885765	0.0576626	0.0618097	0.0637696	0.0508579	0.188794
BANDRES_RESPONSE_TO_CARMUSTIN_WITHOUT_MGMT_48HR_UP	0.0451206	0.0771609	0.0691802	0.0375421	0.0665239	0.051374	0.0104234	0.0795044	0.0888631	0.0334636	0.0422707	0.0633055	0.0664869	0.0490763	0.020563	0.0625255	0.0434545	0.0237654	0.0977907	0.0832854	0.0820301
BARIS_THYROID_CANCER_DN	0.253629	0.232532	0.257265	0.261848	0.21628	0.246012	0.234048	0.252048	0.232405	0.236011	0.264201	0.247651	0.26085	0.250123	0.268112	0.265633	0.244557	0.251829	0.24935	0.221292	0.259031
BARIS_THYROID_CANCER_UP	0.28807	0.312749	0.30612	0.329373	0.283289	0.269493	0.304859	0.336219	0.3199	0.275609	0.284257	0.291549	0.299312	0.290591	0.314999	0.324346	0.324688	0.312392	0.312955	0.324577	0.287493
BARRIER_CANCER_RELAPSE_NORMAL_SAMPLE_DN	0.221302	0.163097	0.250534	0.182357	0.201676	0.218031	0.198176	0.198805	0.202322	0.221032	0.230373	0.221258	0.205979	0.189087	0.221918	0.188096	0.22262	0.208617	0.197578	0.196933	0.263125
BARRIER_CANCER_RELAPSE_NORMAL_SAMPLE_UP	0.0339999	0.105634	0.0211476	0.113262	0.0504774	0.0526509	0.0365366	0.0592659	0.0659177	0.0588989	0.0639454	0.0777435	0.056845	0.0318826	0.0739096	0.143337	0.0557771	0.0358839	0.0351332	0.0773379	0.0440463
BARRIER_CANCER_RELAPSE_TUMOR_SAMPLE_DN	-0.139119	-0.0743641	-0.0983673	-0.109177	-0.109594	-0.114145	-0.127096	-0.119068	-0.0836094	-0.136949	-0.120913	-0.126795	-0.135518	-0.145405	-0.102439	-0.155697	-0.0735345	-0.0878261	-0.10818	-0.098232	-0.124967
BARRIER_CANCER_RELAPSE_TUMOR_SAMPLE_UP	0.369422	0.338346	0.358185	0.368915	0.363383	0.334481	0.365922	0.339778	0.377295	0.366549	0.364836	0.378152	0.386232	0.37661	0.336345	0.368212	0.354171	0.394655	0.335092	0.365129	0.389199
BARRIER_COLON_CANCER_RECURRENCE_DN	0.136829	0.171425	0.154594	0.111483	0.132117	0.139118	0.183165	0.169617	0.160999	0.140936	0.152897	0.195158	0.168969	0.121108	0.181523	0.179348	0.136723	0.189066	0.174684	0.179445	0.159639
BARRIER_COLON_CANCER_RECURRENCE_UP	0.269226	0.286332	0.292815	0.320652	0.26383	0.275144	0.26923	0.288439	0.298323	0.261206	0.276179	0.264747	0.2766	0.265229	0.271095	0.290638	0.260961	0.284194	0.297418	0.288283	0.267628
BASAKI_YBX1_TARGETS_DN	0.162247	0.171298	0.197386	0.217697	0.134517	0.184725	0.188059	0.182774	0.185369	0.147836	0.159043	0.171182	0.17371	0.151825	0.184874	0.203574	0.176468	0.165675	0.164863	0.16646	0.174054
BASAKI_YBX1_TARGETS_UP	0.338073	0.291914	0.313576	0.319472	0.367772	0.335835	0.317833	0.284404	0.318079	0.374829	0.359531	0.342775	0.335656	0.351249	0.354602	0.326122	0.306518	0.310228	0.287096	0.313386	0.321332
BASSO_B_LYMPHOCYTE_NETWORK	0.325572	0.308207	0.320668	0.339492	0.340405	0.320255	0.325628	0.325711	0.323514	0.337826	0.34571	0.338608	0.337637	0.340597	0.345041	0.35144	0.319108	0.317003	0.329358	0.339656	0.329564
BASSO_CD40_SIGNALING_DN	0.015443	0.0629561	0.00712362	0.0265413	0.00804771	0.00515468	0.0340867	0.035122	0.0291561	-0.00284639	0.0138059	0.0251124	-0.00429927	0.00836189	0.00996253	0.0390665	0.0171513	0.0156468	0.0231239	0.0219943	0.0135591
BASSO_CD40_SIGNALING_UP	0.0600442	0.000462915	0.103524	0.069126	0.0581195	0.0705712	0.0361817	-0.00021698	0.00882391	0.0883369	0.101325	0.0682337	0.109384	0.0950184	0.108494	0.0850102	0.065111	0.0702221	0.0353368	0.0757661	0.149362
BASSO_HAIRY_CELL_LEUKEMIA_DN	0.175279	0.115283	0.186054	0.199612	0.188357	0.201033	0.163519	0.107508	0.150774	0.163785	0.188251	0.180875	0.185202	0.194085	0.197127	0.18384	0.133933	0.160462	0.0983305	0.148655	0.196236
BASSO_HAIRY_CELL_LEUKEMIA_UP	0.224781	0.0624334	0.239105	0.0896227	0.141445	0.173896	0.0354339	0.0489905	0.0268475	0.113777	0.096981	0.168811	0.192676	0.109753	0.124929	0.1034	0.0977508	0.0687016	-0.00467224	0.128892	0.182733
BAUS_TFF2_TARGETS_DN	0.102367	0.194636	0.154088	0.132301	-0.0075291	0.106368	0.274473	0.187662	0.238413	0.107553	0.119884	0.0843957	0.14356	0.172155	0.156898	0.147421	0.148753	0.0984221	0.203501	0.164643	0.147538
BAUS_TFF2_TARGETS_UP	0.0152187	0.0619604	0.057724	0.0445842	0.0608105	0.0685573	-0.0298471	0.0753862	0.0199365	0.0705116	0.0697264	0.0926301	0.019491	0.0832777	0.0735109	0.0569924	-0.0248111	0.105134	0.0862478	0.0472401	0.0348414
BECKER_TAMOXIFEN_RESISTANCE_DN	0.188182	0.179792	0.138637	0.186277	0.168147	0.212401	0.105128	0.14329	0.194287	0.198944	0.214502	0.216082	0.196917	0.188162	0.202967	0.223261	0.197629	0.196929	0.147791	0.145074	0.184411
BECKER_TAMOXIFEN_RESISTANCE_UP	0.179984	0.168969	0.155228	0.159413	0.200621	0.194961	0.215339	0.158273	0.1556	0.179658	0.176877	0.249667	0.166493	0.145382	0.201917	0.254111	0.115775	0.244937	0.187756	0.179435	0.225372
BEGUM_TARGETS_OF_PAX3_FOXO1_FUSION_AND_PAX3	0.0656246	0.0101369	0.101055	0.158936	-0.0684167	0.060347	0.162429	0.0426507	0.181848	0.0675414	0.093481	0.142964	0.0584477	-0.0190952	0.121371	0.0885608	0.18717	0.101387	0.0241569	0.136812	0.14904
BEGUM_TARGETS_OF_PAX3_FOXO1_FUSION_DN	0.16893	0.0647591	0.206992	0.104921	0.156721	0.161206	0.149865	0.0674235	0.078839	0.234251	0.243368	0.174357	0.162394	0.133876	0.230474	0.132272	0.0800068	0.040166	0.0881364	0.0781303	0.198514
BEGUM_TARGETS_OF_PAX3_FOXO1_FUSION_UP	0.0496047	0.0199255	-0.0386814	0.0496198	0.0422076	0.0362644	-0.0146823	-0.0479976	0.048901	0.0576812	0.0489692	0.0995338	0.020959	0.0408755	0.0467983	0.0684113	0.0135078	0.00231916	-0.0124321	-0.0381874	0.0325033
BEIER_GLIOMA_STEM_CELL_DN	0.173828	0.122418	0.176182	0.165687	0.159221	0.149566	0.167749	0.112547	0.113573	0.170782	0.199353	0.167157	0.162377	0.171652	0.197328	0.171013	0.116067	0.126031	0.120827	0.145899	0.208527
BEIER_GLIOMA_STEM_CELL_UP	-0.025072	-0.000727821	0.0144086	0.0233019	-0.0535269	-0.0196116	0.0274953	0.00605929	0.0353095	-0.0402658	-0.0748803	-0.020067	0.000623102	-0.0294872	-0.0241257	0.0336715	0.0863804	0.00883231	0.0644833	-0.0494052	-0.0321711
BENNETT_SYSTEMIC_LUPUS_ERYTHEMATOSUS	0.0397881	0.104335	0.0923277	0.102542	0.0913096	0.122291	0.0799333	0.0517447	0.0257011	0.103035	0.145609	0.198449	0.0893481	0.059405	0.132386	0.163296	-0.00100686	0.109721	0.111684	0.0893077	0.100707
BENPORATH_CYCLING_GENES	0.271755	0.278349	0.250288	0.272492	0.288768	0.279895	0.257281	0.266423	0.277142	0.285381	0.284253	0.28182	0.284371	0.283704	0.281178	0.265935	0.281453	0.268012	0.260688	0.262642	0.248736
BENPORATH_EED_TARGETS	-0.115231	-0.121401	-0.128912	-0.103574	-0.126266	-0.132171	-0.122236	-0.133566	-0.133002	-0.10638	-0.124917	-0.0966599	-0.115156	-0.109099	-0.116583	-0.116742	-0.135459	-0.123555	-0.140022	-0.13526	-0.118923
BENPORATH_ES_1	0.222364	0.253493	0.198061	0.241574	0.222249	0.236113	0.226447	0.242031	0.250025	0.217002	0.196762	0.216695	0.211391	0.231971	0.212376	0.225681	0.255652	0.236514	0.232492	0.224159	0.189566
BENPORATH_ES_2	0.0903783	0.11768	0.0245004	0.0802896	0.096585	0.0574328	0.0651949	0.0919264	0.119481	0.0617372	0.0486239	0.042749	0.0366212	0.0568103	0.0465642	0.0476651	0.10557	0.103998	0.0971151	0.0769022	0.00635066
BENPORATH_ES_CORE_NINE	0.156668	0.249464	0.165659	0.179386	0.141914	0.103974	0.165411	0.161803	0.178062	0.127235	0.140117	0.104326	0.131096	0.178785	0.159817	0.141854	0.217403	0.1686	0.140421	0.164368	0.217182
BENPORATH_ES_CORE_NINE_CORRELATED	0.167529	0.188933	0.167611	0.176411	0.172843	0.167678	0.164788	0.173669	0.170339	0.187323	0.1776	0.181433	0.187548	0.175691	0.17316	0.162733	0.184225	0.17538	0.144179	0.160955	0.181962
BENPORATH_ES_WITH_H3K27ME3	-0.175483	-0.16956	-0.18039	-0.158854	-0.194177	-0.186289	-0.176912	-0.187899	-0.188741	-0.170753	-0.183042	-0.163094	-0.17365	-0.164498	-0.173024	-0.165851	-0.187204	-0.181687	-0.185574	-0.191838	-0.172683
BENPORATH_MYC_MAX_TARGETS	0.299989	0.308093	0.290189	0.298274	0.308549	0.302791	0.306238	0.305086	0.306832	0.308554	0.304779	0.303341	0.29739	0.306488	0.302334	0.298184	0.300834	0.306734	0.304338	0.305145	0.293425
BENPORATH_MYC_TARGETS_WITH_EBOX	0.235621	0.242405	0.236954	0.228364	0.24754	0.243901	0.24461	0.252113	0.247329	0.238796	0.242723	0.246392	0.229704	0.236586	0.240993	0.241207	0.249942	0.256813	0.245927	0.258112	0.236738
BENPORATH_NANOG_TARGETS	0.241806	0.242356	0.240404	0.238994	0.243304	0.254267	0.235242	0.240535	0.247779	0.248298	0.247102	0.246346	0.24534	0.24236	0.248635	0.238899	0.249135	0.238015	0.231408	0.234941	0.248504
BENPORATH_NOS_TARGETS	0.133713	0.153529	0.14631	0.164573	0.132031	0.157016	0.132238	0.138959	0.156211	0.157221	0.153208	0.155415	0.160165	0.144567	0.172519	0.148969	0.165085	0.126478	0.121718	0.122069	0.163202
BENPORATH_OCT4_TARGETS	0.160192	0.174543	0.165789	0.179127	0.153884	0.173825	0.156384	0.167722	0.180204	0.17979	0.168637	0.177522	0.173727	0.16181	0.183412	0.170291	0.181819	0.149051	0.151039	0.154374	0.179117
BENPORATH_PRC2_TARGETS	-0.206567	-0.198999	-0.222792	-0.190985	-0.216888	-0.217351	-0.202165	-0.219913	-0.218763	-0.203568	-0.218517	-0.185858	-0.203686	-0.189371	-0.206874	-0.208615	-0.221193	-0.216565	-0.222593	-0.2256	-0.20992
BENPORATH_PROLIFERATION	0.378236	0.402822	0.34819	0.390865	0.395872	0.383665	0.362596	0.391535	0.389999	0.38401	0.382959	0.397312	0.377939	0.383316	0.383805	0.390518	0.389782	0.39427	0.366378	0.382203	0.350144
BENPORATH_SOX2_TARGETS	0.231772	0.234521	0.224195	0.231433	0.229624	0.243735	0.230568	0.228456	0.234261	0.238723	0.233114	0.236018	0.232817	0.227436	0.240367	0.231324	0.241416	0.226572	0.218175	0.221469	0.2416
BENPORATH_SUZ12_TARGETS	-0.150928	-0.157361	-0.158054	-0.140711	-0.175998	-0.172602	-0.159642	-0.172354	-0.168317	-0.141303	-0.157918	-0.139821	-0.147686	-0.145404	-0.151925	-0.147263	-0.176772	-0.174362	-0.178844	-0.167558	-0.14523
BERENJENO_ROCK_SIGNALING_NOT_VIA_RHOA_DN	0.319548	0.220704	0.313715	0.281724	0.309366	0.293157	0.293235	0.208868	0.284356	0.326501	0.320952	0.358224	0.343937	0.323049	0.348241	0.29015	0.24157	0.264587	0.207826	0.234847	0.309117
BERENJENO_ROCK_SIGNALING_NOT_VIA_RHOA_UP	0.0376868	0.0242726	0.0674604	0.110958	0.00128775	0.0457237	0.105108	0.0920912	0.0690427	0.0408482	0.0805447	0.101083	0.106592	-0.0433804	0.0568777	0.14043	0.0436829	0.0632209	0.0846292	0.123893	0.0497884
BERENJENO_TRANSFORMED_BY_RHOA_DN	0.213079	0.18359	0.222514	0.203525	0.195712	0.197197	0.206667	0.167043	0.211767	0.216395	0.241431	0.251972	0.201552	0.204022	0.227463	0.226716	0.180029	0.189946	0.186356	0.185487	0.245038
BERENJENO_TRANSFORMED_BY_RHOA_FOREVER_DN	0.298461	0.0611412	0.270449	0.203376	0.233062	0.215717	0.121757	0.144333	0.203136	0.270881	0.266483	0.273247	0.209114	0.286223	0.26317	0.248986	0.260727	0.2073	0.111378	0.163596	0.292676
BERENJENO_TRANSFORMED_BY_RHOA_FOREVER_UP	0.125844	0.153727	0.21884	0.186753	0.103224	0.0966952	0.141922	0.179594	0.197217	0.0847072	0.156496	0.148297	0.0863195	0.140985	0.179202	0.144448	0.119247	0.10094	0.15531	0.178656	0.155179
BERENJENO_TRANSFORMED_BY_RHOA_REVERSIBLY_DN	0.275244	0.105882	0.245152	0.187832	0.25817	0.250794	0.107242	0.0800469	0.195733	0.309614	0.275367	0.259567	0.265433	0.221602	0.224835	0.136364	0.142937	0.134292	0.162243	0.141236	0.283671
BERENJENO_TRANSFORMED_BY_RHOA_REVERSIBLY_UP	0.275777	0.268115	0.284718	0.311472	0.242147	0.278306	0.215198	0.294656	0.271148	0.267094	0.268024	0.358788	0.291661	0.226467	0.31022	0.35426	0.239129	0.26345	0.267643	0.340832	0.251574
BERENJENO_TRANSFORMED_BY_RHOA_UP	0.330484	0.32412	0.307262	0.32953	0.34712	0.328677	0.300346	0.32186	0.330309	0.350565	0.337619	0.321863	0.326343	0.340307	0.331979	0.317415	0.329702	0.316849	0.312928	0.32406	0.3142
BERGER_MBD2_TARGETS	-0.300146	-0.274752	-0.375661	-0.336087	-0.34124	-0.36161	-0.151042	-0.220969	-0.286828	-0.350707	-0.280411	-0.338932	-0.293232	-0.325727	-0.305379	-0.288172	-0.361263	-0.318403	-0.229996	-0.34205	-0.232836
BERNARD_PPAPDC1B_TARGETS_DN	0.0919831	0.0773449	0.14157	0.115253	0.0716878	0.112528	0.080895	0.0898827	0.107447	0.087197	0.088472	0.0762135	0.0995535	0.076707	0.107154	0.138153	0.107329	0.0702269	0.0942137	0.0962284	0.111327
BERNARD_PPAPDC1B_TARGETS_UP	0.227658	0.228355	0.231833	0.234039	0.261077	0.270308	0.248495	0.247014	0.226681	0.252108	0.246034	0.252879	0.250321	0.262588	0.24712	0.260758	0.228826	0.245782	0.237022	0.228138	0.234882
BERTUCCI_INVASIVE_CARCINOMA_DUCTAL_VS_LOBULAR_DN	-0.0921309	-0.0343822	-0.105659	-0.0825	-0.0913195	-0.104298	-0.0463345	-0.0586572	-0.0435623	-0.062757	-0.0640893	-0.0514506	-0.0999535	-0.0734528	-0.0992605	-0.0318187	-0.0652776	-0.0504148	-0.0257556	-0.0201594	-0.141503
BERTUCCI_INVASIVE_CARCINOMA_DUCTAL_VS_LOBULAR_UP	0.187164	0.177025	0.170139	0.171535	0.142463	0.142576	0.233435	0.19059	0.158154	0.1911	0.146352	0.157208	0.121179	0.182732	0.192708	0.160942	0.18641	0.175734	0.188875	0.143114	0.162247
BERTUCCI_MEDULLARY_VS_DUCTAL_BREAST_CANCER_DN	0.119906	0.0162977	0.0927911	0.029777	0.0812772	0.0904817	0.0774406	0.00765132	0.0715685	0.109072	0.126125	0.1508	0.0964102	0.0997202	0.0823868	0.0644139	0.0513677	0.0296924	0.0302627	0.0338855	0.125696
BERTUCCI_MEDULLARY_VS_DUCTAL_BREAST_CANCER_UP	0.150141	0.16608	0.168894	0.191486	0.180376	0.17813	0.156268	0.160758	0.150671	0.178836	0.179386	0.184033	0.186888	0.186569	0.196397	0.198821	0.150888	0.184044	0.160205	0.188387	0.160512
BHAT_ESR1_TARGETS_NOT_VIA_AKT1_DN	0.109289	0.0835177	0.1385	0.123393	0.079453	0.112701	0.13862	0.0855963	0.106531	0.120319	0.12383	0.11524	0.149651	0.0939796	0.131555	0.128152	0.110422	0.0917586	0.0865563	0.101178	0.155878
BHAT_ESR1_TARGETS_NOT_VIA_AKT1_UP	0.0653074	0.0461255	0.0632315	0.0677315	0.0398515	0.0523628	0.0630803	0.0699292	0.0426922	0.0523109	0.0623961	0.0574008	0.0740439	0.0485437	0.0776217	0.0787785	0.0643912	0.0592126	0.0624956	0.0796862	0.0711694
BHAT_ESR1_TARGETS_VIA_AKT1_DN	0.12663	0.0676967	0.136398	0.10416	0.0808551	0.113335	0.149327	0.0654176	0.0945194	0.115217	0.12848	0.121036	0.13218	0.0914295	0.122753	0.120102	0.0987188	0.0797826	0.0749624	0.0832125	0.148601
BHAT_ESR1_TARGETS_VIA_AKT1_UP	0.0878818	0.0787279	0.0947294	0.0952132	0.0727145	0.0821698	0.0959381	0.0943733	0.0720331	0.0891733	0.100783	0.0878875	0.0983875	0.0786684	0.110089	0.098452	0.0954057	0.0945791	0.0923335	0.107547	0.108876
BHATI_G2M_ARREST_BY_2METHOXYESTRADIOL_DN	0.0988686	0.123901	0.123937	0.117204	0.0945499	0.111575	0.130045	0.128363	0.118061	0.0700232	0.0985482	0.0969352	0.109719	0.0980576	0.0943501	0.100725	0.114595	0.106224	0.1339	0.133738	0.0928511
BHATI_G2M_ARREST_BY_2METHOXYESTRADIOL_UP	0.225104	0.207941	0.19507	0.232439	0.252857	0.239793	0.222707	0.217548	0.22998	0.248298	0.264178	0.248276	0.228913	0.234618	0.243002	0.243822	0.220348	0.23494	0.214637	0.204218	0.234419
BHATTACHARYA_EMBRYONIC_STEM_CELL	0.316995	0.311239	0.279252	0.344341	0.328892	0.330462	0.340009	0.315446	0.3322	0.319269	0.320466	0.338056	0.281014	0.31593	0.301018	0.31985	0.323685	0.330763	0.306066	0.289334	0.288357
BIDUS_METASTASIS_DN	0.0795018	0.0524419	0.103441	0.0671757	0.084242	0.0786383	0.0689838	0.0523612	0.0606597	0.0722603	0.0859203	0.0883298	0.0826429	0.0736981	0.0925742	0.0827831	0.0504817	0.0692663	0.0565139	0.047854	0.0974608
BIDUS_METASTASIS_UP	0.340368	0.353037	0.322954	0.359439	0.351479	0.341751	0.319996	0.339496	0.340368	0.35326	0.348096	0.345706	0.357012	0.363579	0.350977	0.342968	0.366401	0.337677	0.33487	0.330538	0.323691
BIERIE_INFLAMMATORY_RESPONSE_TGFB1	0.0728574	0.0986267	0.372466	-0.0146452	0.00634005	0.00595369	0.00663477	0.121857	0.340517	0.00341401	-0.0320812	-0.139029	-0.0454857	0.231465	-0.0537124	0.0230417	0.393135	0.336133	0.117427	0.170654	0.390509
BILANGES_RAPAMYCIN_SENSITIVE_GENES	0.189425	0.206183	0.187337	0.188013	0.15813	0.144138	0.16504	0.18782	0.19302	0.188468	0.177672	0.166154	0.176898	0.187309	0.189612	0.186638	0.191158	0.173046	0.177662	0.191754	0.164855
BILANGES_RAPAMYCIN_SENSITIVE_VIA_TSC1_AND_TSC2	0.40876	0.389015	0.38373	0.383839	0.398015	0.396856	0.383138	0.384272	0.387256	0.396053	0.402075	0.395989	0.388706	0.396267	0.394294	0.396415	0.384467	0.399875	0.388488	0.400024	0.390724
BILANGES_SERUM_AND_RAPAMYCIN_SENSITIVE_GENES	0.404968	0.42014	0.415046	0.406713	0.408745	0.420124	0.410758	0.421056	0.420135	0.411835	0.41958	0.385199	0.415635	0.412358	0.424147	0.387405	0.406906	0.410922	0.418173	0.409024	0.403541
BILANGES_SERUM_RESPONSE_TRANSLATION	0.220786	0.227695	0.226338	0.214996	0.218362	0.266835	0.203644	0.22455	0.213816	0.202761	0.217417	0.222915	0.233383	0.205617	0.245858	0.220664	0.210882	0.186428	0.216303	0.199861	0.22288
BILANGES_SERUM_SENSITIVE_GENES	0.156308	0.141924	0.147292	0.147167	0.126718	0.15439	0.132925	0.141348	0.12681	0.127369	0.144628	0.166319	0.142416	0.121019	0.132159	0.141355	0.1429	0.141581	0.14186	0.124689	0.132108
BILANGES_SERUM_SENSITIVE_VIA_TSC1	0.108586	0.10297	0.104629	0.130952	0.0652374	0.157023	0.107622	0.12815	0.117108	0.0851957	0.0928849	0.107507	0.129805	0.085505	0.114308	0.121877	0.132074	0.159305	0.0208203	0.116026	0.141852
BILANGES_SERUM_SENSITIVE_VIA_TSC2	0.27414	0.222028	0.202103	0.203727	0.231539	0.244206	0.196042	0.190565	0.22768	0.265083	0.248837	0.259642	0.212844	0.245882	0.242403	0.216608	0.219474	0.204495	0.200391	0.204724	0.211937
BILBAN_B_CLL_LPL_DN	0.167123	0.200769	0.255845	0.232503	0.202377	0.208817	0.205867	0.220091	0.19675	0.230089	0.230383	0.245772	0.214781	0.182281	0.256307	0.238743	0.192942	0.237001	0.18646	0.208863	0.218644
BILBAN_B_CLL_LPL_UP	0.134527	0.13846	0.132257	0.140882	0.122832	0.125951	0.13326	0.146917	0.15518	0.11526	0.130717	0.140672	0.141275	0.143013	0.149017	0.153341	0.148503	0.127315	0.16041	0.14417	0.137439
BILD_CTNNB1_ONCOGENIC_SIGNATURE	0.257708	0.269535	0.253697	0.247478	0.254756	0.267066	0.278785	0.259287	0.247285	0.266178	0.267548	0.247549	0.287839	0.26649	0.246486	0.245504	0.268288	0.248801	0.270431	0.257104	0.286733
BILD_E2F3_ONCOGENIC_SIGNATURE	0.154909	0.164897	0.137761	0.171037	0.126774	0.13078	0.124618	0.14455	0.143009	0.140106	0.137591	0.135113	0.163208	0.141778	0.131452	0.152278	0.156021	0.150683	0.143807	0.133671	0.139033
BILD_HRAS_ONCOGENIC_SIGNATURE	0.131622	0.0952209	0.162694	0.142432	0.147372	0.165908	0.126068	0.130309	0.12666	0.164778	0.185338	0.141327	0.183955	0.160848	0.178147	0.150009	0.13124	0.138488	0.100157	0.14795	0.227503
BILD_MYC_ONCOGENIC_SIGNATURE	0.201393	0.186469	0.193645	0.170941	0.191823	0.196033	0.197349	0.19317	0.189578	0.200988	0.196559	0.188486	0.177097	0.20007	0.197211	0.190593	0.190055	0.184074	0.176166	0.200508	0.195619
BILD_SRC_ONCOGENIC_SIGNATURE	0.20824	0.194329	0.257877	0.214345	0.207787	0.238967	0.194484	0.206357	0.221687	0.249335	0.240688	0.228036	0.254677	0.221023	0.245099	0.223669	0.212547	0.185171	0.205444	0.195189	0.268054
BIOCARTA_41BB_PATHWAY	0.109441	0.0630915	0.0846501	0.0990301	0.0827127	0.0865346	0.0841344	0.103989	0.0634457	0.109831	0.104729	0.119008	0.0617386	0.0895698	0.105656	0.0643518	0.0697862	0.0937351	0.0910051	0.122088	0.108438
BIOCARTA_ACE2_PATHWAY	-0.0740752	-0.170585	0.0265249	0.0711241	-0.262445	-0.131629	-0.135012	-0.104518	-0.104361	-0.171762	-0.113098	-0.0354077	-0.0792597	-0.152342	-0.0554678	-0.0722984	-0.183514	-0.138734	-0.159544	-0.108475	-0.093075
BIOCARTA_ACH_PATHWAY	0.00862266	-0.0044595	0.0265222	0.0236442	0.0173179	0.00906317	0.0143436	-0.00647802	-0.000212719	0.000356743	0.023703	0.0438402	0.0215406	0.0183858	0.00836404	-0.000238554	0.0251684	-0.00311773	0.0151484	-0.0117312	0.0341947
BIOCARTA_ACTINY_PATHWAY	0.355317	0.37071	0.332535	0.380987	0.370366	0.350054	0.342894	0.353926	0.390769	0.363083	0.385298	0.39986	0.368179	0.382886	0.394024	0.37724	0.368873	0.380385	0.376327	0.338905	0.370143
BIOCARTA_AGPCR_PATHWAY	0.104903	0.123314	0.0609316	0.117385	0.11698	0.079434	0.0504176	0.0781915	0.0596334	0.0827642	0.0932928	0.105878	0.0728951	0.111358	0.0873092	0.0826412	0.0643898	0.0572647	0.0786844	0.0877305	0.0809795
BIOCARTA_AGR_PATHWAY	0.0203684	0.0349909	0.0326249	0.0358216	0.0505943	0.0444411	0.0315659	0.012019	0.025675	0.0456682	0.0726714	0.0503304	0.0210825	0.0337679	0.0389722	0.0212836	0.0347958	0.00837432	0.0248999	0.012223	0.0494714
BIOCARTA_AHSP_PATHWAY	0.138017	0.150101	0.111949	0.159527	0.150262	0.142056	0.157848	0.177426	0.159724	0.132346	0.142271	0.125749	0.148984	0.125756	0.138182	0.201863	0.159265	0.146632	0.163159	0.154093	0.0917754
BIOCARTA_AKAP13_PATHWAY	0.170855	0.167663	0.109693	0.154057	0.172777	0.101211	0.0666068	0.0895092	0.136402	0.184694	0.130551	0.179538	0.13709	0.217772	0.16509	0.165031	0.0932983	0.0875081	0.0725432	0.138416	0.130666
BIOCARTA_AKAP95_PATHWAY	0.320674	0.347786	0.28785	0.334309	0.359051	0.309282	0.30257	0.307934	0.316072	0.320047	0.321316	0.346413	0.294246	0.343842	0.320779	0.306638	0.298008	0.2905	0.286396	0.310492	0.27039
BIOCARTA_AKAPCENTROSOME_PATHWAY	0.271511	0.293123	0.261776	0.288517	0.293648	0.2663	0.233556	0.256133	0.243107	0.278651	0.278873	0.311164	0.286526	0.289406	0.264204	0.277708	0.248381	0.232908	0.223085	0.291562	0.246926
BIOCARTA_AKT_PATHWAY	0.14901	0.200203	0.184476	0.175157	0.162942	0.141527	0.172437	0.160569	0.191166	0.159146	0.166922	0.17235	0.165864	0.161163	0.169954	0.146422	0.226782	0.19137	0.179634	0.17179	0.187989
BIOCARTA_ALK_PATHWAY	0.105301	0.0399575	0.0809008	0.0484852	0.0438607	0.0747122	-0.0017992	0.0125343	0.11077	0.0709974	0.0695735	0.0821451	0.0567069	0.0452587	0.076095	0.0722466	0.100682	0.0515676	0.0541061	0.0513272	0.108509
BIOCARTA_AMI_PATHWAY	0.0781819	0.120093	0.186505	0.0153326	-0.0781957	-0.0208575	-0.157907	0.137472	0.155095	-0.0941281	-0.0646492	-0.0442333	-0.0574647	-0.051451	0.05443	0.0764166	0.0530562	0.023125	0.191001	0.0668373	-0.0654868
BIOCARTA_ARAP_PATHWAY	0.243778	0.180136	0.289723	0.229112	0.238938	0.246631	0.265214	0.199748	0.23823	0.258009	0.279856	0.248219	0.232403	0.242541	0.27147	0.244108	0.245436	0.23232	0.236087	0.223461	0.300751
BIOCARTA_ARENRF2_PATHWAY	0.16881	0.14564	0.188579	0.183383	0.182255	0.197046	0.216053	0.187984	0.154998	0.216345	0.249884	0.200697	0.196015	0.154743	0.195722	0.17148	0.165243	0.232373	0.169472	0.193547	0.26512
BIOCARTA_ARF_PATHWAY	0.137066	0.161879	0.129196	0.120772	0.184348	0.169381	0.190022	0.196136	0.209531	0.210556	0.139827	0.231244	0.175369	0.21915	0.149697	0.213444	0.166476	0.150479	0.185817	0.181973	0.146811
BIOCARTA_ASBCELL_PATHWAY	-0.21715	-0.282227	-0.261583	-0.269222	-0.213813	-0.254035	-0.212039	-0.302316	-0.315869	-0.269503	-0.221855	-0.214087	-0.268996	-0.199649	-0.25172	-0.212412	-0.316552	-0.250001	-0.198375	-0.312067	-0.197756
BIOCARTA_AT1R_PATHWAY	0.19008	0.209786	0.19759	0.217099	0.196945	0.206132	0.193915	0.210615	0.226873	0.195904	0.21745	0.227268	0.185956	0.179069	0.219808	0.23853	0.234102	0.245311	0.211649	0.246018	0.21654
BIOCARTA_ATM_PATHWAY	0.230016	0.231806	0.186424	0.232519	0.245449	0.234838	0.236115	0.237418	0.202254	0.243059	0.205192	0.236803	0.252236	0.280002	0.221059	0.203233	0.210537	0.235197	0.228937	0.248167	0.236456
BIOCARTA_ATRBRCA_PATHWAY	0.198412	0.20809	0.128311	0.197252	0.204068	0.226309	0.189633	0.210379	0.202694	0.218286	0.198535	0.197029	0.207131	0.200267	0.148909	0.170898	0.202247	0.209404	0.162802	0.215512	0.123904
BIOCARTA_BAD_PATHWAY	0.0433209	0.0607868	0.0352505	0.0389124	0.0860788	0.00478834	0.041021	0.0358154	0.0285112	0.0399957	0.0269583	0.10058	0.0137461	0.0502319	0.0679607	0.0465065	0.0301728	0.00266378	0.0489796	0.0464746	0.034136
BIOCARTA_BARR_MAPK_PATHWAY	0.219759	0.226605	0.2414	0.231543	0.187994	0.241419	0.215543	0.207981	0.223795	0.201208	0.230404	0.225275	0.202037	0.159797	0.251808	0.22751	0.231479	0.195135	0.249203	0.222841	0.237951
BIOCARTA_BARRESTIN_PATHWAY	0.155398	0.16767	0.166675	0.184232	0.105755	0.199728	0.146175	0.157124	0.139085	0.107676	0.155972	0.158404	0.170474	0.0903862	0.186653	0.164777	0.138076	0.133242	0.183878	0.160645	0.184815
BIOCARTA_BARRESTIN_SRC_PATHWAY	0.177272	0.179591	0.181137	0.182004	0.160011	0.198032	0.182631	0.166136	0.165604	0.163445	0.193942	0.185099	0.170963	0.135877	0.208656	0.187325	0.177136	0.155316	0.203078	0.191519	0.202605
BIOCARTA_BCELLSURVIVAL_PATHWAY	0.189774	0.212273	0.247813	0.254723	0.218403	0.211925	0.219996	0.209535	0.210931	0.225087	0.256585	0.261289	0.229527	0.222803	0.274366	0.245797	0.216898	0.22693	0.227065	0.185254	0.25726
BIOCARTA_BCR_PATHWAY	0.164042	0.123659	0.13364	0.166335	0.150924	0.139633	0.181651	0.140766	0.128186	0.156548	0.176395	0.173579	0.13799	0.150982	0.169629	0.177563	0.130952	0.171259	0.1522	0.149239	0.178657
BIOCARTA_BIOPEPTIDES_PATHWAY	0.157165	0.194216	0.180126	0.183586	0.148791	0.17863	0.168747	0.172503	0.18113	0.161817	0.167015	0.199868	0.1588	0.14024	0.193293	0.175072	0.183304	0.162748	0.20512	0.184636	0.192159
BIOCARTA_BLYMPHOCYTE_PATHWAY	-0.235002	-0.306331	-0.258837	-0.330727	-0.274207	-0.29593	-0.307578	-0.296246	-0.282939	-0.301381	-0.255451	-0.266715	-0.275571	-0.252431	-0.285814	-0.20697	-0.233546	-0.198216	-0.194443	-0.309915	-0.221733
BIOCARTA_CACAM_PATHWAY	0.10872	0.0896867	0.0676381	0.0966944	0.0994587	0.115172	0.0863281	0.0933756	0.0906049	0.0762529	0.0833916	0.088107	0.0621798	0.0962109	0.100994	0.119913	0.0820898	0.0518487	0.0971664	0.0906339	0.0874372
BIOCARTA_CALCINEURIN_PATHWAY	0.191418	0.18139	0.16908	0.201485	0.186908	0.160299	0.186138	0.181874	0.165993	0.185034	0.218067	0.200984	0.19663	0.220667	0.220908	0.200828	0.182164	0.147647	0.19563	0.175259	0.218948
BIOCARTA_CARDIACEGF_PATHWAY	0.123194	0.114267	0.167745	0.180476	0.0941668	0.188857	0.0951135	0.155748	0.143825	0.144071	0.139929	0.192114	0.133572	0.117163	0.153075	0.201779	0.167152	0.232911	0.110133	0.191231	0.169344
BIOCARTA_CARM_ER_PATHWAY	0.121494	0.132585	0.124138	0.154394	0.122184	0.139725	0.126083	0.122981	0.120897	0.147403	0.132701	0.162314	0.153263	0.126645	0.149668	0.166835	0.149092	0.130178	0.141935	0.143094	0.120406
BIOCARTA_CARM1_PATHWAY	0.145468	0.16497	0.0922612	0.118959	0.144675	0.103991	0.129248	0.125382	0.0956723	0.129344	0.122705	0.147128	0.125132	0.134694	0.134309	0.103355	0.133824	0.0903712	0.13038	0.130419	0.128015
BIOCARTA_CASPASE_PATHWAY	0.143664	0.156496	0.191508	0.180846	0.213719	0.199774	0.122787	0.168549	0.161323	0.219871	0.206093	0.212866	0.240927	0.228785	0.213579	0.214283	0.20166	0.168794	0.158446	0.165271	0.185414
BIOCARTA_CBL_PATHWAY	0.112777	0.112468	0.0410619	0.0995505	0.121986	0.146018	0.112475	0.093584	0.0614805	0.147411	0.141064	0.137248	0.095977	0.106575	0.107233	0.116352	0.0885342	0.0896977	0.0705151	0.110959	0.155841
BIOCARTA_CCR3_PATHWAY	0.145509	0.158495	0.15259	0.16926	0.15352	0.155339	0.147552	0.152593	0.14273	0.154397	0.166137	0.167977	0.148616	0.131196	0.157116	0.153487	0.162382	0.126598	0.165932	0.149454	0.175672
BIOCARTA_CCR5_PATHWAY	0.0940024	0.0636974	0.142985	0.102004	0.12093	0.0860578	0.113961	0.076798	0.0993047	0.136781	0.200331	0.162154	0.0789525	0.0968272	0.17486	0.201902	0.0853003	0.172443	0.0641121	0.0738746	0.174412
BIOCARTA_CD40_PATHWAY	0.140079	0.0868452	0.199704	0.143438	0.158621	0.107917	0.102974	0.0920365	0.113659	0.165281	0.151174	0.0983011	0.123349	0.156495	0.16649	0.108988	0.133222	0.214513	0.136535	0.135208	0.175689
BIOCARTA_CDC42RAC_PATHWAY	0.3261	0.37639	0.328048	0.358471	0.339902	0.330645	0.339142	0.361412	0.356307	0.349348	0.374465	0.375263	0.330849	0.351676	0.353897	0.36162	0.373815	0.336082	0.336943	0.351251	0.367203
BIOCARTA_CDK5_PATHWAY	0.18974	0.152349	0.168956	0.142811	0.211439	0.183336	0.223158	0.179525	0.170981	0.263007	0.254511	0.225231	0.200739	0.17306	0.238966	0.198665	0.170773	0.206518	0.179993	0.163418	0.233629
BIOCARTA_CDMAC_PATHWAY	0.233643	0.222585	0.24463	0.250569	0.245264	0.248638	0.254885	0.236125	0.231957	0.245376	0.294799	0.238718	0.224367	0.222893	0.274467	0.247784	0.248754	0.28189	0.244384	0.238615	0.299486
BIOCARTA_CELL2CELL_PATHWAY	0.108743	0.0612521	0.0803348	0.0681203	0.0928815	0.062391	0.0604344	0.0551708	0.0710107	0.0654781	0.0826967	0.0955386	0.100229	0.0839296	0.103296	0.094079	0.082424	0.0799995	0.0583848	0.0537451	0.103993
BIOCARTA_CELLCYCLE_PATHWAY	0.208948	0.245721	0.219964	0.220027	0.246137	0.260189	0.286817	0.235295	0.218242	0.258039	0.246092	0.24144	0.246426	0.243972	0.263717	0.242591	0.224059	0.210527	0.229001	0.218432	0.244043
BIOCARTA_CERAMIDE_PATHWAY	0.19489	0.181392	0.233682	0.218747	0.215762	0.189236	0.20156	0.222756	0.201288	0.216536	0.21241	0.22114	0.197875	0.194728	0.234357	0.182201	0.205661	0.220834	0.211608	0.223069	0.250033
BIOCARTA_CFTR_PATHWAY	0.14505	0.158916	0.150386	0.142858	0.180269	0.138799	0.0908243	0.128314	0.116051	0.154511	0.156506	0.152161	0.131007	0.174196	0.138618	0.121584	0.114564	0.136475	0.112214	0.134304	0.123609
BIOCARTA_CHEMICAL_PATHWAY	0.204183	0.192291	0.207476	0.2001	0.215176	0.208024	0.188935	0.196649	0.21268	0.211297	0.182315	0.235614	0.224107	0.219299	0.216063	0.180946	0.202151	0.198772	0.202868	0.20482	0.213428
BIOCARTA_CHREBP2_PATHWAY	0.173242	0.191895	0.171544	0.184198	0.195017	0.163241	0.166736	0.17322	0.16089	0.188905	0.166256	0.188012	0.168133	0.181502	0.191067	0.169617	0.165718	0.171224	0.163754	0.161608	0.177709
BIOCARTA_CK1_PATHWAY	0.123082	0.129158	0.112587	0.140012	0.143425	0.122754	0.0788955	0.116864	0.116327	0.103321	0.12042	0.146371	0.0978957	0.136736	0.139862	0.114403	0.113931	0.0907908	0.11994	0.105882	0.112791
BIOCARTA_CLASSIC_PATHWAY	-0.195613	-0.110391	0.0476446	-0.0543647	-0.284717	-0.146531	-0.115896	-0.0291154	-0.00127016	-0.159053	-0.0491763	-0.0559209	-0.150754	-0.174548	0.03731	0.134565	-0.0401002	-0.0839049	0.0514341	0.0772232	-0.0327353
BIOCARTA_COMP_PATHWAY	-0.186351	-0.0915464	0.0204444	-0.0402199	-0.276802	-0.155531	-0.132215	-0.0257423	-0.00369163	-0.178649	-0.0801781	-0.0796335	-0.126191	-0.176198	-0.000651001	0.0533453	-0.0396153	-0.105599	0.0615086	0.0359686	-0.0639142
BIOCARTA_CREB_PATHWAY	0.161753	0.157058	0.130657	0.14877	0.168068	0.145897	0.150781	0.136211	0.124722	0.144879	0.146432	0.182864	0.123039	0.15786	0.152304	0.149312	0.136613	0.126244	0.1571	0.153562	0.155769
BIOCARTA_CSK_PATHWAY	-0.0122805	0.0207915	-0.0401516	-0.00189034	0.0065914	-0.023091	-0.0267601	-0.0202833	-0.0320045	-0.0303793	-0.0100147	0.00118924	-0.00889698	0.0121895	-0.0142201	-0.00916149	-0.010897	-0.0321309	-0.0116167	0.0241462	-0.021784
BIOCARTA_CTCF_PATHWAY	0.173686	0.146567	0.152496	0.135945	0.155695	0.175768	0.157012	0.139348	0.189472	0.164611	0.153136	0.202978	0.196966	0.184856	0.176534	0.203882	0.170975	0.141987	0.171788	0.141479	0.162138
BIOCARTA_CTL_PATHWAY	-0.146579	-0.173947	-0.120155	-0.139816	-0.160943	-0.180547	-0.124987	-0.154878	-0.131337	-0.138832	-0.1579	-0.116176	-0.146639	-0.0962838	-0.130098	-0.0574422	-0.131151	-0.146634	-0.0646205	-0.101861	-0.0860105
BIOCARTA_CTLA4_PATHWAY	-0.160159	-0.144877	-0.182522	-0.158012	-0.174712	-0.163541	-0.150257	-0.146977	-0.137118	-0.160499	-0.145531	-0.139477	-0.160516	-0.151085	-0.168431	-0.11231	-0.135945	-0.178648	-0.137044	-0.122991	-0.173822
BIOCARTA_CXCR4_PATHWAY	0.160489	0.169626	0.17482	0.162847	0.15469	0.1523	0.164879	0.143287	0.159545	0.18912	0.208958	0.193446	0.158298	0.1443	0.195469	0.190421	0.199014	0.146374	0.145303	0.151447	0.196224
BIOCARTA_CYTOKINE_PATHWAY	-0.325946	-0.311754	-0.262934	-0.303578	-0.216264	-0.225722	-0.248078	-0.303438	-0.299815	-0.282424	-0.240411	-0.293478	-0.237119	-0.181355	-0.2709	-0.307929	-0.343985	-0.323022	-0.386924	-0.261446	-0.167491
BIOCARTA_D4GDI_PATHWAY	0.101792	0.0920097	0.158664	0.10902	0.129121	0.156827	0.0610508	0.103268	0.133781	0.146946	0.160879	0.169373	0.18497	0.158361	0.152802	0.156293	0.107107	0.102017	0.0961101	0.0728399	0.135123
BIOCARTA_DC_PATHWAY	-0.311066	-0.244509	-0.246007	-0.31907	-0.287151	-0.260533	-0.289585	-0.263864	-0.274256	-0.321523	-0.202842	-0.298121	-0.25975	-0.237044	-0.278361	-0.263374	-0.284998	-0.272244	-0.240034	-0.274131	-0.243209
BIOCARTA_DEATH_PATHWAY	0.181549	0.166985	0.209276	0.200147	0.195857	0.195004	0.129365	0.182356	0.172348	0.191567	0.18307	0.177289	0.18293	0.189968	0.207108	0.175005	0.192535	0.200277	0.195186	0.192358	0.208301
BIOCARTA_DNAFRAGMENT_PATHWAY	0.25549	0.343719	0.284649	0.300853	0.321012	0.290729	0.296899	0.31019	0.329352	0.291374	0.291337	0.296203	0.320892	0.325964	0.311626	0.297146	0.306379	0.282286	0.316862	0.28354	0.260559
BIOCARTA_DREAM_PATHWAY	0.0811414	0.0557051	0.0478508	0.0830349	0.110221	0.061242	0.0690124	0.0464224	0.0446373	0.0605882	0.0999992	0.104843	0.0678106	0.0833637	0.0979515	0.0769023	0.0297342	0.0925099	0.0253762	0.0332003	0.097797
BIOCARTA_ECM_PATHWAY	0.214748	0.181021	0.213292	0.215162	0.220304	0.192969	0.209343	0.174033	0.223429	0.225626	0.240918	0.252775	0.227181	0.22032	0.251133	0.208087	0.215206	0.16374	0.23052	0.178609	0.249084
BIOCARTA_EDG1_PATHWAY	0.110652	0.141319	0.152815	0.167747	0.114977	0.129024	0.143174	0.10849	0.107725	0.131843	0.15877	0.145598	0.118416	0.128599	0.135251	0.133592	0.172493	0.0975972	0.136353	0.110598	0.189679
BIOCARTA_EGF_PATHWAY	0.188026	0.148502	0.173153	0.187335	0.17854	0.206705	0.197847	0.158073	0.164486	0.186146	0.212863	0.240075	0.180197	0.167798	0.208032	0.211068	0.169408	0.204569	0.171698	0.196878	0.222289
BIOCARTA_EGFR_SMRTE_PATHWAY	0.0346847	0.0653932	0.0256553	0.0682307	-0.013437	0.0530534	0.0946421	0.0639157	0.0841138	0.055825	0.0413291	0.0727609	0.0497177	-0.002853	0.0517854	0.0762181	0.0783432	0.0149317	0.0620395	0.0870177	0.0212724
BIOCARTA_EIF_PATHWAY	0.403608	0.427526	0.412778	0.41587	0.406997	0.410513	0.405106	0.419787	0.423711	0.410248	0.422725	0.412575	0.417165	0.430918	0.419259	0.412674	0.430441	0.419816	0.410068	0.40304	0.399042
BIOCARTA_EIF2_PATHWAY	0.352517	0.354099	0.390445	0.371079	0.360921	0.35026	0.353062	0.35881	0.365328	0.368037	0.388812	0.363066	0.377585	0.391479	0.377826	0.384051	0.359143	0.394928	0.374288	0.358194	0.371214
BIOCARTA_EIF4_PATHWAY	0.223579	0.243266	0.219473	0.219926	0.208618	0.234228	0.217827	0.21392	0.234857	0.225692	0.232106	0.224465	0.200311	0.220765	0.216078	0.22843	0.269267	0.201222	0.239196	0.218727	0.20046
BIOCARTA_EPHA4_PATHWAY	-0.170515	-0.140392	-0.0995503	-0.103903	-0.135168	-0.144158	-0.112154	-0.141485	-0.113974	-0.00162264	-0.093239	-0.0651609	-0.0573798	-0.0026523	0.0802133	0.00563106	-0.198795	-0.139892	-0.0299194	-0.136598	-0.0550381
BIOCARTA_EPO_PATHWAY	0.152056	0.138963	0.155741	0.172743	0.166195	0.193743	0.197945	0.139495	0.147946	0.170162	0.199059	0.174849	0.168376	0.155302	0.179537	0.168374	0.152	0.20496	0.180675	0.153881	0.210829
BIOCARTA_EPONFKB_PATHWAY	0.116657	0.134624	0.194042	0.149006	0.158811	0.10478	0.131179	0.143445	0.129348	0.1684	0.160849	0.125517	0.150076	0.158418	0.174838	0.12481	0.152669	0.162384	0.204675	0.164283	0.218234
BIOCARTA_ERK_PATHWAY	0.217261	0.224731	0.210368	0.211019	0.228794	0.215971	0.227339	0.20811	0.185944	0.257121	0.243897	0.226407	0.234809	0.219114	0.252871	0.239328	0.220371	0.225531	0.228894	0.228143	0.23093
BIOCARTA_ERK5_PATHWAY	0.156498	0.145017	0.119165	0.120276	0.160569	0.133272	0.138117	0.109734	0.124666	0.133906	0.156567	0.190828	0.122298	0.126228	0.134898	0.163449	0.145405	0.124489	0.146066	0.139341	0.147914
BIOCARTA_ERYTH_PATHWAY	-0.121133	-0.234171	-0.070266	-0.21302	-0.133461	-0.102015	-0.203495	-0.227073	-0.172069	-0.0565939	-0.0608181	-0.0791578	-0.107656	-0.0734828	-0.0976667	-0.156591	-0.209472	-0.223875	-0.191541	-0.156992	0.0530194
BIOCARTA_ETC_PATHWAY	0.305052	0.352048	0.354252	0.33697	0.334109	0.346941	0.333805	0.368704	0.357594	0.334518	0.335263	0.334911	0.359359	0.331079	0.34827	0.34635	0.341861	0.337078	0.3227	0.354685	0.33184
BIOCARTA_ETS_PATHWAY	0.0743611	0.0615548	0.079849	0.0674091	0.109547	0.118967	0.0894562	0.0552544	0.059368	0.117255	0.160423	0.122396	0.0947452	0.0833597	0.133909	0.101545	0.0372183	0.10859	0.0530523	0.081821	0.128433
BIOCARTA_EXTRINSIC_PATHWAY	0.0511787	0.321406	0.257332	0.101092	-0.0512882	0.0101109	-0.180801	0.30415	0.339755	-0.11099	-0.0957244	-0.116307	-0.0573626	-0.0600543	0.0449856	0.182847	0.272658	0.174161	0.40463	0.221284	-0.0624604
BIOCARTA_FAS_PATHWAY	0.241755	0.202953	0.230329	0.231767	0.240633	0.254421	0.202359	0.202058	0.208156	0.239547	0.23883	0.265275	0.228554	0.272831	0.24605	0.237354	0.21553	0.204243	0.208999	0.218065	0.256349
BIOCARTA_FCER1_PATHWAY	0.131453	0.144035	0.119594	0.137168	0.139124	0.12922	0.160521	0.127005	0.140209	0.138881	0.156348	0.170592	0.139466	0.135001	0.160498	0.165441	0.129578	0.146944	0.137155	0.140439	0.169246
BIOCARTA_FEEDER_PATHWAY	0.129058	0.0602994	0.0815784	0.0718561	0.170014	0.105134	0.158152	0.109634	0.135025	0.129464	0.154197	0.168224	0.168293	0.157945	0.0917338	0.134766	0.0336549	0.124521	0.159603	0.161211	0.0879572
BIOCARTA_FIBRINOLYSIS_PATHWAY	0.102046	0.185016	0.141417	-0.0448697	0.0669159	0.0333425	-0.215723	0.18031	0.237582	0.0523333	0.0610556	-0.0968135	0.0196517	0.057021	0.0221522	0.137247	0.159526	0.130826	0.223734	0.193628	-0.0503809
BIOCARTA_FMLP_PATHWAY	0.17254	0.184614	0.194594	0.193378	0.175864	0.17408	0.170232	0.193385	0.181147	0.181218	0.203953	0.179989	0.179774	0.151149	0.196625	0.200342	0.197226	0.167639	0.207196	0.195153	0.206512
BIOCARTA_FREE_PATHWAY	0.169422	0.156447	0.15918	0.185568	0.183547	0.168543	0.184756	0.229671	0.196684	0.158332	0.183589	0.183517	0.172306	0.170444	0.182653	0.166964	0.200193	0.209055	0.19119	0.200982	0.191152
BIOCARTA_G1_PATHWAY	0.210392	0.205256	0.212444	0.175806	0.210597	0.238692	0.231524	0.209812	0.220836	0.237828	0.213073	0.244256	0.260802	0.245834	0.2622	0.239233	0.228657	0.177212	0.198574	0.203928	0.254778
BIOCARTA_G2_PATHWAY	0.23588	0.271635	0.225486	0.252621	0.264528	0.268987	0.262154	0.256967	0.26085	0.276564	0.243691	0.264142	0.27895	0.273932	0.260539	0.244957	0.252329	0.230686	0.267917	0.261151	0.236063
BIOCARTA_GABA_PATHWAY	-0.0461362	-0.0655643	-0.0498046	-0.0965797	-0.104655	-0.0382635	-0.087358	-0.0157118	-0.0707536	-0.108807	-0.117199	-0.0470013	-0.0475838	-0.113889	-0.0515584	-0.0808459	-0.119746	-0.0948102	-0.108243	-0.0243665	-0.0346997
BIOCARTA_GATA3_PATHWAY	-0.0563196	-0.0112507	-0.0315507	-0.0270737	0.00239046	-0.0676473	-0.0731221	-0.0399918	-0.0597271	-0.027621	-0.0127486	-0.0088972	-0.0601863	0.0381815	-0.00980971	-0.052722	-0.00594001	-0.0232671	-0.0574857	-0.0268478	-0.0260618
BIOCARTA_GCR_PATHWAY	0.218689	0.174243	0.244204	0.23639	0.234554	0.218599	0.206715	0.221837	0.19902	0.235422	0.25421	0.251079	0.250568	0.251352	0.229601	0.230039	0.198304	0.208434	0.210311	0.21396	0.245877
BIOCARTA_GH_PATHWAY	0.0671775	0.0933402	0.065688	0.0787548	0.0642197	0.0836504	0.0563024	0.0674857	0.0839838	0.0634114	0.0637597	0.0744593	0.0517257	0.0721292	0.059001	0.0780342	0.112373	0.0606686	0.09921	0.0820007	0.092545
BIOCARTA_GLEEVEC_PATHWAY	0.176591	0.160208	0.193191	0.200795	0.17667	0.187019	0.218438	0.163345	0.173482	0.18171	0.208035	0.221987	0.184963	0.171681	0.200359	0.183766	0.188331	0.194049	0.192813	0.171808	0.223192
BIOCARTA_GLYCOLYSIS_PATHWAY	0.323295	0.260315	0.273051	0.297179	0.345849	0.269777	0.33386	0.2957	0.270888	0.340722	0.354222	0.363114	0.341114	0.329088	0.301441	0.338453	0.266696	0.320447	0.306117	0.337267	0.294281
BIOCARTA_GPCR_PATHWAY	0.206349	0.198656	0.184338	0.219585	0.210464	0.194973	0.198494	0.183393	0.181232	0.19924	0.228175	0.219099	0.204285	0.205023	0.219211	0.200255	0.159172	0.186398	0.186134	0.175964	0.229152
BIOCARTA_GRANULOCYTES_PATHWAY	-0.175969	-0.138206	-0.131346	-0.146562	-0.257272	-0.20413	-0.206512	-0.117958	-0.114832	-0.217508	-0.198974	-0.185885	-0.180992	-0.141428	-0.174572	-0.13679	-0.11708	-0.124358	-0.121542	-0.14998	-0.101003
BIOCARTA_GSK3_PATHWAY	0.134131	0.124549	0.204562	0.15374	0.142552	0.160622	0.112725	0.135058	0.125854	0.14993	0.191357	0.189979	0.196435	0.123431	0.208281	0.181808	0.1555	0.133542	0.128558	0.113954	0.199573
BIOCARTA_HCMV_PATHWAY	0.165289	0.188395	0.200477	0.199446	0.173713	0.170241	0.175488	0.211546	0.184545	0.190311	0.194199	0.229772	0.134998	0.156728	0.205443	0.201501	0.20235	0.184606	0.235924	0.200415	0.19375
BIOCARTA_HDAC_PATHWAY	0.11452	0.116759	0.105653	0.120048	0.0898965	0.0765866	0.0932841	0.0911575	0.100535	0.0860418	0.110303	0.152656	0.0937158	0.0905678	0.127208	0.140573	0.115851	0.0795385	0.122423	0.0863636	0.078806
BIOCARTA_HER2_PATHWAY	0.180539	0.185287	0.159206	0.174319	0.196486	0.193528	0.267301	0.189942	0.175272	0.1904	0.187989	0.178303	0.15206	0.180553	0.200706	0.214088	0.191571	0.181254	0.207613	0.193096	0.225288
BIOCARTA_HIF_PATHWAY	0.27618	0.225153	0.279274	0.282826	0.243446	0.285255	0.267776	0.272213	0.267299	0.305671	0.294541	0.270394	0.30009	0.280504	0.297465	0.290952	0.283861	0.285996	0.279864	0.277685	0.31666
BIOCARTA_HIVNEF_PATHWAY	0.199313	0.151541	0.1946	0.196016	0.186248	0.186767	0.168828	0.170765	0.163497	0.202894	0.192659	0.192091	0.193862	0.216351	0.207785	0.183428	0.176882	0.176967	0.17324	0.180205	0.213355
BIOCARTA_HSP27_PATHWAY	-0.0287767	-0.0391661	-0.013705	-0.0231409	0.0159196	-8.11318e-05	-0.00718213	-0.0400914	-0.00583333	-0.00820046	-0.00582456	-0.0078358	-0.0170086	0.0647441	0.0424297	-0.0058968	-0.0272071	-0.0183201	0.0454405	-0.0431781	0.103105
BIOCARTA_IGF1_PATHWAY	0.209573	0.165579	0.184211	0.210018	0.205945	0.206495	0.202919	0.173839	0.172395	0.216004	0.238764	0.251317	0.210139	0.205608	0.231568	0.218906	0.196826	0.213024	0.189472	0.184538	0.218572
BIOCARTA_IGF1MTOR_PATHWAY	0.254358	0.274091	0.264106	0.274608	0.249151	0.242488	0.264685	0.255199	0.255246	0.257579	0.276725	0.273412	0.273131	0.270197	0.273625	0.283669	0.265456	0.251027	0.269784	0.254673	0.21305
BIOCARTA_IGF1R_PATHWAY	0.218656	0.20251	0.186353	0.205128	0.225428	0.174871	0.187468	0.179647	0.167354	0.199009	0.202411	0.243845	0.195505	0.213564	0.210683	0.209115	0.199474	0.186059	0.200398	0.194463	0.190469
BIOCARTA_IL10_PATHWAY	0.109099	0.0842509	0.134073	0.110998	0.134938	0.121861	0.149031	0.0803789	0.0741431	0.137063	0.161002	0.169704	0.125929	0.15519	0.149775	0.15582	0.0962036	0.152861	0.092906	0.14392	0.219849
BIOCARTA_IL12_PATHWAY	-0.0804568	-0.0878061	-0.0611769	-0.0675331	-0.0757653	-0.0393446	-0.0965431	-0.0591888	-0.0597681	-0.109961	-0.0876948	-0.0525843	-0.0742175	-0.0671139	-0.0941087	-0.0612125	-0.0755856	-0.0591363	-0.0854412	-0.0105142	-0.076619
BIOCARTA_IL17_PATHWAY	-0.169683	-0.166824	-0.193765	-0.196195	-0.138908	-0.156537	-0.144587	-0.172898	-0.184576	-0.116569	-0.0908751	-0.168315	-0.148256	-0.17858	-0.16302	-0.142869	-0.212557	-0.216761	-0.189435	-0.0962366	-0.109432
BIOCARTA_IL1R_PATHWAY	0.0766562	0.0452551	0.099842	0.0742532	0.0885607	0.0979829	0.0266236	0.060613	0.0607746	0.116177	0.134469	0.088658	0.0887009	0.12287	0.107206	0.0674689	0.0865278	0.0858005	0.0934973	0.0913655	0.190304
BIOCARTA_IL2_PATHWAY	0.105088	0.0748068	0.0895518	0.106857	0.105587	0.121838	0.132949	0.0838243	0.0782577	0.108728	0.13936	0.117403	0.0969253	0.086105	0.121026	0.103071	0.0846379	0.136516	0.0981383	0.105091	0.159785
BIOCARTA_IL22BP_PATHWAY	0.0130897	-0.0168748	0.0441333	0.0126464	-0.00875162	0.0254	0.0153569	-0.00269407	0.00450223	-0.00405578	0.0141038	0.0568336	0.00146461	-0.0116131	0.0405663	0.0409212	0.0160925	0.0256841	0.0132318	0.0307729	0.0408574
BIOCARTA_IL2RB_PATHWAY	0.120362	0.0902275	0.109512	0.120788	0.11426	0.126709	0.127001	0.0989563	0.0838879	0.110891	0.122839	0.125383	0.100958	0.119038	0.125209	0.120314	0.102949	0.11175	0.111565	0.087678	0.138051
BIOCARTA_IL3_PATHWAY	0.110265	0.11384	0.118833	0.152308	0.120745	0.155114	0.173955	0.119478	0.102112	0.128985	0.173936	0.152907	0.132815	0.110181	0.146422	0.140554	0.119263	0.172438	0.133738	0.115768	0.163864
BIOCARTA_IL4_PATHWAY	0.215339	0.109334	0.19869	0.160876	0.157365	0.189733	0.118759	0.156915	0.1152	0.167664	0.166298	0.151898	0.132882	0.152199	0.157669	0.137425	0.16264	0.162265	0.164891	0.155882	0.186329
BIOCARTA_IL5_PATHWAY	-0.299628	-0.289346	-0.264093	-0.332786	-0.214052	-0.188409	-0.199662	-0.323646	-0.339534	-0.173959	-0.10453	-0.302466	-0.148788	-0.0871326	-0.281801	-0.253504	-0.294084	-0.295873	-0.289023	-0.280079	-0.0367666
BIOCARTA_IL6_PATHWAY	0.22878	0.197718	0.225651	0.243688	0.26855	0.263163	0.285756	0.219599	0.212483	0.271003	0.295527	0.256186	0.241517	0.23567	0.277005	0.255713	0.205698	0.262282	0.234291	0.236276	0.311423
BIOCARTA_IL7_PATHWAY	-0.0341674	-0.00279707	0.00984048	0.0345251	0.0102719	0.0117354	-0.0279725	-0.0276341	-0.0325205	0.0152301	0.0176468	0.0377084	0.0301086	0.0318191	0.0298303	0.0120888	-0.055162	-0.0647257	-0.00985325	-0.0399944	0.0243286
BIOCARTA_INFLAM_PATHWAY	-0.221919	-0.259895	-0.113987	-0.200866	-0.157431	-0.143617	-0.25082	-0.260485	-0.258812	-0.165079	-0.118659	-0.167023	-0.165406	-0.114638	-0.119925	-0.202116	-0.245731	-0.25302	-0.26277	-0.21252	-0.0529379
BIOCARTA_INSULIN_PATHWAY	0.17282	0.129315	0.1583	0.187425	0.178475	0.192726	0.164353	0.1501	0.150152	0.191813	0.21867	0.208656	0.175077	0.183152	0.195845	0.182372	0.169634	0.188512	0.164345	0.149815	0.208794
BIOCARTA_INTEGRIN_PATHWAY	0.199175	0.166585	0.201666	0.177565	0.213118	0.18453	0.195275	0.151797	0.186655	0.205746	0.225547	0.220156	0.198709	0.184605	0.224022	0.179602	0.202078	0.182578	0.200258	0.178775	0.241884
BIOCARTA_INTRINSIC_PATHWAY	-0.0081898	0.112857	0.14724	-0.0181712	-0.136462	-0.0566428	-0.107257	0.0982625	0.151111	-0.161895	-0.135022	-0.132927	-0.108452	-0.134093	-0.0158456	0.0388989	0.0364274	-0.00171558	0.171176	0.0535722	-0.122554
BIOCARTA_KERATINOCYTE_PATHWAY	0.0997144	0.0900571	0.099952	0.138467	0.120701	0.112793	0.113045	0.119568	0.0790597	0.123738	0.126057	0.120929	0.0820713	0.115177	0.134467	0.120067	0.107848	0.109046	0.11104	0.134939	0.141924
BIOCARTA_KREB_PATHWAY	0.338016	0.3774	0.393255	0.403462	0.351982	0.361995	0.378243	0.376677	0.365892	0.347163	0.32427	0.369141	0.334668	0.339343	0.374712	0.39613	0.366446	0.368202	0.393484	0.358725	0.36364
BIOCARTA_LAIR_PATHWAY	-0.159103	-0.136826	-0.0358226	-0.0965994	-0.154834	-0.0785996	-0.140156	-0.0943171	-0.00140967	-0.099839	-0.11416	-0.106487	-0.0920187	-0.0226063	-0.0571922	0.00320737	-0.0563003	-0.0862844	-0.0550671	-0.0768306	-0.00194197
BIOCARTA_LECTIN_PATHWAY	-0.210151	-0.0654988	-0.0239404	-0.126679	-0.282925	-0.174598	-0.209939	0.0220628	0.0510921	-0.198057	-0.185311	-0.193963	-0.205375	-0.196524	-0.0652224	0.0436926	0.0266673	-0.0823772	0.109887	0.0305581	-0.156321
BIOCARTA_LEPTIN_PATHWAY	0.116809	0.167525	0.188754	0.137166	0.145007	0.132815	0.0933338	0.146857	0.116827	0.119544	0.141506	0.141361	0.152394	0.129364	0.152242	0.134395	0.125508	0.11151	0.0983583	0.137295	0.126968
BIOCARTA_LONGEVITY_PATHWAY	0.141569	0.19343	0.171581	0.154506	0.163557	0.14219	0.185825	0.147987	0.162493	0.172041	0.165383	0.208368	0.159009	0.127048	0.172656	0.178316	0.220513	0.13504	0.173039	0.189101	0.164045
BIOCARTA_LYM_PATHWAY	-0.189541	-0.192946	-0.151549	-0.111861	-0.186637	-0.107125	-0.195253	-0.193791	-0.100147	-0.221023	-0.216557	-0.062799	-0.115024	-0.0290189	-0.112176	-0.0581004	-0.194071	-0.228724	-0.193292	-0.20309	-0.0521521
BIOCARTA_MAL_PATHWAY	0.130637	0.142238	0.126332	0.139776	0.154873	0.13667	0.159589	0.138325	0.149081	0.151524	0.152672	0.14879	0.110285	0.112649	0.168703	0.132643	0.134017	0.13403	0.17786	0.150884	0.158006
BIOCARTA_MAPK_PATHWAY	0.163765	0.153689	0.171791	0.168703	0.162491	0.160996	0.154197	0.164634	0.151641	0.168398	0.193165	0.172744	0.161733	0.151066	0.197654	0.17157	0.167072	0.184446	0.167592	0.177061	0.202767
BIOCARTA_MCALPAIN_PATHWAY	0.169434	0.0946859	0.14252	0.147455	0.187463	0.152536	0.155764	0.134998	0.113158	0.166959	0.164245	0.18695	0.155549	0.171123	0.178288	0.147212	0.146847	0.124058	0.124135	0.123521	0.171739
BIOCARTA_MCM_PATHWAY	0.334584	0.383244	0.241133	0.32494	0.321294	0.324669	0.31275	0.328052	0.362238	0.331779	0.312853	0.299968	0.293402	0.302813	0.303641	0.327264	0.350188	0.328776	0.334403	0.331254	0.267119
BIOCARTA_MEF2D_PATHWAY	0.228224	0.16872	0.210007	0.228666	0.236316	0.229277	0.222471	0.194503	0.190283	0.223175	0.241258	0.22825	0.221962	0.24236	0.250718	0.23607	0.218318	0.201426	0.192805	0.181853	0.252989
BIOCARTA_MET_PATHWAY	0.164268	0.144963	0.156458	0.16499	0.167826	0.176236	0.200174	0.163616	0.159472	0.174908	0.199207	0.179601	0.15924	0.170195	0.211265	0.185383	0.16598	0.156276	0.169054	0.154455	0.192341
BIOCARTA_MITOCHONDRIA_PATHWAY	0.21909	0.229208	0.243322	0.232869	0.255029	0.230392	0.220649	0.23349	0.241205	0.245835	0.19252	0.210615	0.256479	0.255729	0.239077	0.230383	0.242129	0.25458	0.228746	0.24235	0.25218
BIOCARTA_MONOCYTE_PATHWAY	-0.101201	-0.213098	-0.0972111	-0.134854	-0.162039	-0.150552	-0.151195	-0.146822	-0.186748	-0.12287	-0.160697	-0.0543982	-0.141364	-0.0617214	-0.10142	0.00202985	-0.198745	-0.225246	-0.192525	-0.236289	-0.0951756
BIOCARTA_MPR_PATHWAY	0.227637	0.244626	0.224392	0.239756	0.256375	0.249578	0.241884	0.226701	0.233763	0.232164	0.241321	0.243711	0.239498	0.236254	0.247332	0.232801	0.220652	0.213353	0.236514	0.222427	0.243607
BIOCARTA_MTA3_PATHWAY	0.183808	0.167817	0.269573	0.20187	0.21326	0.18283	0.243645	0.178276	0.183779	0.245227	0.262983	0.241951	0.229978	0.191354	0.268294	0.240271	0.196477	0.205565	0.190883	0.175548	0.261204
BIOCARTA_MTOR_PATHWAY	0.294689	0.306558	0.307875	0.290242	0.297598	0.317816	0.321711	0.294928	0.301441	0.304925	0.31396	0.304874	0.299193	0.302408	0.297215	0.306426	0.311888	0.279652	0.313802	0.299694	0.288464
BIOCARTA_MYOSIN_PATHWAY	0.0592176	0.014679	0.0781283	0.0409937	0.0461444	0.0483963	0.0477694	0.0245253	0.03988	0.061878	0.0675159	0.095354	0.0679603	0.0658552	0.0846204	0.0678862	0.0644035	0.0427801	0.0405545	0.0220806	0.0913113
BIOCARTA_NDKDYNAMIN_PATHWAY	0.3136	0.245897	0.306928	0.276459	0.278011	0.308845	0.260351	0.241108	0.253267	0.301067	0.299924	0.310655	0.287258	0.254703	0.348612	0.297553	0.228075	0.239704	0.236037	0.226348	0.322679
BIOCARTA_NEUROTRANSMITTERS_PATHWAY	-0.279423	-0.283229	-0.166956	-0.304481	-0.239663	-0.271092	-0.264069	-0.217434	-0.313054	-0.212551	-0.224497	-0.302851	-0.173495	-0.155578	-0.193882	-0.207809	-0.175852	-0.154907	-0.287654	-0.2023	-0.249477
BIOCARTA_NFAT_PATHWAY	0.110378	0.0978096	0.101407	0.107692	0.118124	0.0995689	0.0739641	0.0948634	0.109545	0.112276	0.097536	0.119242	0.0795645	0.112266	0.116141	0.101816	0.11284	0.0755946	0.126084	0.102366	0.113943
BIOCARTA_NFKB_PATHWAY	0.125105	0.115112	0.180635	0.158608	0.131254	0.128671	0.095496	0.131552	0.110105	0.165269	0.18295	0.125591	0.147591	0.171676	0.164797	0.143904	0.132022	0.166598	0.14256	0.174113	0.221692
BIOCARTA_NGF_PATHWAY	0.170243	0.138134	0.140005	0.168952	0.195973	0.187108	0.198171	0.156193	0.150958	0.213574	0.244229	0.230913	0.174427	0.17443	0.194692	0.206687	0.160466	0.200921	0.171931	0.167208	0.217243
BIOCARTA_NKCELLS_PATHWAY	0.0447562	0.0633515	0.103309	0.065345	0.0716712	0.128291	0.133211	0.0923483	0.0910868	0.0243501	0.0863656	0.059862	0.0893763	0.0918604	0.0565304	0.120648	0.0981013	0.0930207	0.0375	0.0969758	0.0842022
BIOCARTA_NKT_PATHWAY	-0.148529	-0.178957	-0.0747039	-0.19111	-0.171504	-0.150796	-0.220814	-0.176626	-0.155594	-0.142044	-0.134861	-0.141333	-0.148349	-0.145067	-0.129749	-0.109094	-0.137414	-0.179594	-0.188304	-0.15401	-0.109991
BIOCARTA_NO1_PATHWAY	0.00771968	0.0277395	0.0156807	0.0250875	0.0293019	-0.00494242	0.00457496	0.00808667	0.0170066	0.0107117	0.0367238	0.0445217	0.00584543	0.026174	0.0312669	0.0150566	0.00567077	0.00280101	0.0271473	0.00343863	0.0199485
BIOCARTA_NO2IL12_PATHWAY	-0.188723	-0.187598	-0.176298	-0.214941	-0.188692	-0.196706	-0.227095	-0.199601	-0.17717	-0.198456	-0.19018	-0.16228	-0.198233	-0.189342	-0.182995	-0.190243	-0.189892	-0.205183	-0.199689	-0.123422	-0.190598
BIOCARTA_NOS1_PATHWAY	0.0853194	0.0628858	0.0405961	0.0641656	0.0980693	0.0429732	0.0575563	0.0438485	0.0327782	0.0731694	0.0658038	0.0833276	0.0551628	0.0933447	0.0874734	0.0540536	0.0324356	0.0330012	0.0396778	0.0388633	0.068222
BIOCARTA_NTHI_PATHWAY	0.150714	0.142115	0.176112	0.155889	0.157355	0.158467	0.115194	0.146126	0.146066	0.173137	0.205693	0.141988	0.161365	0.178352	0.198205	0.170646	0.176328	0.194771	0.158983	0.160986	0.212761
BIOCARTA_NUCLEARRS_PATHWAY	-0.0491951	0.0183267	0.0291987	0.0648414	-0.106677	-0.0349763	-0.162576	0.123578	0.000443436	-0.112726	-0.0992629	-0.127666	-0.0580139	-0.185241	0.00687774	0.0536769	0.0534574	-0.13644	0.105319	0.0407502	-0.0576533
BIOCARTA_P27_PATHWAY	0.310305	0.35844	0.295012	0.316951	0.321922	0.299482	0.37217	0.330928	0.372433	0.33264	0.336857	0.336035	0.346165	0.339151	0.34432	0.326946	0.347892	0.335182	0.348733	0.288106	0.325551
BIOCARTA_P35ALZHEIMERS_PATHWAY	0.26971	0.257646	0.264685	0.268612	0.253797	0.264107	0.257756	0.267996	0.232242	0.252454	0.269382	0.287717	0.27003	0.28394	0.301545	0.273047	0.262468	0.267936	0.250081	0.247262	0.30037
BIOCARTA_P38MAPK_PATHWAY	0.166063	0.143967	0.1448	0.160874	0.169533	0.183096	0.144429	0.143429	0.150283	0.187871	0.192518	0.215123	0.167732	0.137558	0.193748	0.183338	0.151235	0.162392	0.142936	0.188765	0.183673
BIOCARTA_P53_PATHWAY	0.17125	0.241157	0.18139	0.184456	0.201471	0.201186	0.309294	0.23233	0.232131	0.221062	0.208819	0.21158	0.245255	0.290343	0.219021	0.211352	0.159627	0.162321	0.259123	0.217729	0.247191
BIOCARTA_P53HYPOXIA_PATHWAY	0.271686	0.210097	0.27537	0.282201	0.284024	0.245213	0.290085	0.272986	0.263344	0.270448	0.244031	0.288187	0.272017	0.300794	0.265799	0.287117	0.221137	0.222358	0.281041	0.296399	0.261441
BIOCARTA_PAR1_PATHWAY	0.0480829	0.070573	0.0810609	0.069458	0.0618405	0.0682926	0.0673776	0.072508	0.0610733	0.075955	0.077738	0.111877	0.0797553	0.0710316	0.099904	0.0919662	0.113584	0.0530735	0.0713027	0.0577523	0.0998988
BIOCARTA_PARKIN_PATHWAY	0.195374	0.338413	0.202257	0.309782	0.244802	0.250325	0.159088	0.223789	0.275161	0.226095	0.22463	0.254854	0.21837	0.241401	0.253801	0.2288	0.24583	0.234459	0.16174	0.203655	0.232998
BIOCARTA_PDGF_PATHWAY	0.166157	0.154793	0.169242	0.188709	0.165833	0.183064	0.181257	0.143539	0.145341	0.17036	0.207375	0.225413	0.166136	0.163016	0.199878	0.187818	0.177605	0.199247	0.164409	0.177339	0.222556
BIOCARTA_PGC1A_PATHWAY	0.0913873	0.103805	0.111906	0.109897	0.0873849	0.105639	0.080329	0.0728597	0.0951362	0.0819063	0.0885956	0.112936	0.10721	0.092935	0.124407	0.1364	0.0900454	0.070841	0.104928	0.0694802	0.0929268
BIOCARTA_PITX2_PATHWAY	0.112091	0.138963	0.108258	0.117238	0.105943	0.158473	0.12267	0.0923714	0.0979673	0.0913707	0.139334	0.127754	0.110689	0.124731	0.140035	0.119827	0.13633	0.121401	0.0996683	0.0832454	0.167005
BIOCARTA_PLATELETAPP_PATHWAY	0.138803	-0.0731475	0.156762	0.0109056	0.028228	0.0481602	-0.00833745	-0.0107206	-0.0321167	0.0655188	0.0993301	0.067963	0.0684498	0.107107	0.128184	0.0214212	-0.0913336	-0.128629	0.0104621	-0.0230162	0.0346686
BIOCARTA_PLCE_PATHWAY	0.0628224	0.0490842	0.0600288	0.0492956	0.114277	0.03306	0.0136463	0.0251173	0.0253972	0.068226	0.0729132	0.0690616	0.0716609	0.135097	0.0554766	0.0321188	0.0266381	0.0129738	-0.0028669	0.0311478	0.0491156
BIOCARTA_PML_PATHWAY	0.0356915	-0.00402064	-0.00235045	0.0229173	0.067647	0.0574369	0.0601132	0.0127849	0.00620524	0.0705653	0.0517526	0.091144	0.0468008	0.091924	0.059164	0.0572774	-0.0381833	0.0019336	0.0302166	0.0410766	0.0669502
BIOCARTA_PPARA_PATHWAY	0.126143	0.183179	0.147411	0.165426	0.134347	0.128288	0.122326	0.193604	0.184832	0.129534	0.133301	0.161263	0.115354	0.129908	0.159313	0.173473	0.197535	0.155941	0.196418	0.192479	0.142606
BIOCARTA_PROTEASOME_PATHWAY	0.478977	0.49987	0.477856	0.49645	0.493227	0.476881	0.471029	0.48301	0.49117	0.490053	0.492355	0.492183	0.477886	0.491907	0.498211	0.492564	0.487356	0.481898	0.479214	0.492169	0.496699
BIOCARTA_PS1_PATHWAY	0.0638587	0.0709605	0.0716402	0.0478735	0.054841	0.078952	0.0526533	0.0463799	0.0555104	0.0509224	0.0713942	0.0381801	0.0872531	0.0696106	0.080683	0.0607203	0.0616801	0.0608436	0.0515988	0.0460841	0.10991
BIOCARTA_PTC1_PATHWAY	0.303833	0.313184	0.277744	0.307849	0.312941	0.311726	0.293398	0.311345	0.313799	0.319518	0.292736	0.296825	0.289529	0.290842	0.293398	0.261548	0.262811	0.267209	0.301656	0.299311	0.259594
BIOCARTA_PTDINS_PATHWAY	0.267528	0.204565	0.257722	0.227486	0.243397	0.219821	0.265785	0.224432	0.202679	0.224356	0.253242	0.253807	0.215091	0.249067	0.232523	0.247874	0.235691	0.259151	0.214039	0.243693	0.264802
BIOCARTA_PTEN_PATHWAY	0.25553	0.229211	0.236619	0.243197	0.252008	0.251104	0.263603	0.219974	0.230179	0.253621	0.266645	0.262221	0.240573	0.231069	0.248178	0.24967	0.250266	0.237724	0.268778	0.20872	0.248884
BIOCARTA_PYK2_PATHWAY	0.239307	0.233414	0.214482	0.21889	0.253608	0.22217	0.243666	0.23607	0.219221	0.245384	0.258943	0.251607	0.203731	0.219	0.240024	0.235334	0.236303	0.235431	0.248449	0.256557	0.266042
BIOCARTA_RAB_PATHWAY	0.276208	0.256966	0.294943	0.283979	0.277702	0.280921	0.272146	0.257356	0.326533	0.273442	0.309953	0.284761	0.30097	0.291252	0.307177	0.316402	0.291468	0.283812	0.307054	0.244149	0.316321
BIOCARTA_RAC1_PATHWAY	0.135067	0.155297	0.189457	0.149941	0.143672	0.160684	0.102025	0.147663	0.155206	0.149337	0.14994	0.17146	0.181203	0.134456	0.160648	0.18196	0.174817	0.115996	0.128034	0.157048	0.166033
BIOCARTA_RACCYCD_PATHWAY	0.270515	0.297645	0.287644	0.278342	0.282211	0.271357	0.310372	0.284171	0.270018	0.289144	0.310313	0.279015	0.289961	0.295038	0.301732	0.271558	0.297816	0.274835	0.29777	0.269444	0.302566
BIOCARTA_RANKL_PATHWAY	0.103182	0.0169789	0.145355	0.103715	0.118855	0.084146	0.106044	0.0530975	0.00370095	0.111585	0.144016	0.144416	0.141916	0.140247	0.167802	0.151381	0.0262804	0.161878	0.0703517	0.0770223	0.193504
BIOCARTA_RANMS_PATHWAY	0.342099	0.382605	0.338217	0.324992	0.354191	0.340806	0.356401	0.368919	0.352766	0.372974	0.363808	0.353143	0.304089	0.32803	0.34095	0.32779	0.352857	0.33083	0.366184	0.35866	0.333126
BIOCARTA_RARRXR_PATHWAY	0.163359	0.145754	0.131572	0.147661	0.137456	0.118648	0.140871	0.136274	0.150669	0.159488	0.149428	0.162108	0.149353	0.123882	0.148999	0.133516	0.159292	0.140646	0.161777	0.161365	0.145131
BIOCARTA_RAS_PATHWAY	0.190888	0.198137	0.208984	0.203257	0.221579	0.192881	0.209224	0.190577	0.202457	0.207215	0.221545	0.212101	0.190252	0.184809	0.213021	0.187438	0.22671	0.219776	0.217055	0.197111	0.225272
BIOCARTA_RB_PATHWAY	0.268329	0.302406	0.23412	0.271681	0.278423	0.290559	0.275338	0.286867	0.313017	0.312489	0.256299	0.310202	0.296068	0.283669	0.252683	0.248871	0.259588	0.265449	0.289258	0.285243	0.233249
BIOCARTA_RELA_PATHWAY	0.173406	0.173134	0.191115	0.204521	0.186399	0.166518	0.165381	0.189838	0.156766	0.178337	0.205094	0.170658	0.173217	0.186783	0.194723	0.165241	0.189454	0.203763	0.15994	0.196257	0.217834
BIOCARTA_RHO_PATHWAY	0.231168	0.180335	0.224263	0.214318	0.209282	0.21936	0.222686	0.195874	0.224004	0.21752	0.229374	0.243574	0.214851	0.216546	0.247817	0.212113	0.225532	0.201303	0.225959	0.207598	0.254033
BIOCARTA_RNA_PATHWAY	0.255316	0.25438	0.249689	0.257659	0.280481	0.233021	0.221217	0.276842	0.257637	0.302131	0.246183	0.273947	0.271557	0.306733	0.257506	0.250761	0.233277	0.310548	0.260048	0.284371	0.240533
BIOCARTA_SALMONELLA_PATHWAY	0.368436	0.376293	0.351301	0.377485	0.375607	0.376258	0.355244	0.36798	0.408878	0.382056	0.396931	0.395863	0.380312	0.378453	0.40697	0.398098	0.394288	0.382121	0.389449	0.374297	0.392356
BIOCARTA_SARS_PATHWAY	0.138577	0.128814	0.0852773	0.164964	0.154637	0.147775	0.151544	0.217176	0.150197	0.0842796	0.232346	0.124851	0.132278	0.262043	0.0906469	0.196513	0.192725	0.205588	0.241939	0.203067	0.137205
BIOCARTA_SET_PATHWAY	0.223537	0.258966	0.216862	0.228161	0.244242	0.245104	0.261043	0.243363	0.242829	0.227276	0.234801	0.244617	0.23321	0.251209	0.233695	0.240356	0.239968	0.240794	0.252654	0.244214	0.22716
BIOCARTA_SHH_PATHWAY	-0.00913608	-0.0272211	-0.0611308	-0.0341739	0.00418005	-0.0606746	-0.0799066	-0.0680297	-0.0834512	-0.0408296	-0.0309105	0.0238116	-0.0652283	-0.00355803	0.00171378	-0.0518548	-0.0680271	-0.0594298	-0.0801272	-0.0691339	-0.0422373
BIOCARTA_SKP2E2F_PATHWAY	0.192222	0.255316	0.175232	0.18037	0.196671	0.179937	0.310488	0.210509	0.26645	0.227006	0.217951	0.231045	0.227864	0.208835	0.249286	0.227152	0.245798	0.2229	0.245124	0.189048	0.21115
BIOCARTA_SODD_PATHWAY	0.124646	0.0569202	0.136826	0.155971	0.181694	0.128247	0.109556	0.133593	0.109565	0.153751	0.152817	0.114719	0.134015	0.160628	0.143419	0.133765	0.13478	0.196743	0.0759375	0.156629	0.155135
BIOCARTA_SPPA_PATHWAY	0.0851349	0.186892	0.111049	0.155189	0.123541	0.173023	0.189155	0.133642	0.146094	0.129207	0.146672	0.135084	0.171532	0.0812786	0.156909	0.146064	0.155476	0.0752392	0.14138	0.134005	0.169838
BIOCARTA_SPRY_PATHWAY	0.198778	0.194288	0.156746	0.200583	0.181081	0.213195	0.190686	0.216643	0.198351	0.193592	0.208809	0.178075	0.190865	0.190912	0.180196	0.182497	0.207586	0.207598	0.194489	0.16964	0.214216
BIOCARTA_SRCRPTP_PATHWAY	0.243421	0.242171	0.20613	0.255183	0.244581	0.255857	0.227446	0.236718	0.246387	0.240809	0.250964	0.239611	0.214303	0.214807	0.240148	0.226499	0.208995	0.205659	0.260362	0.25548	0.223436
BIOCARTA_STATHMIN_PATHWAY	0.0284723	0.025358	-0.00582613	0.0175272	0.0561227	0.00914196	-0.0294094	0.00754853	0.00773499	-0.000153383	-0.0069667	0.0134334	-0.0283045	0.0497052	0.0255013	0.0111991	0.0284316	-0.0302744	0.00917559	0.0428365	-0.0163861
BIOCARTA_STEM_PATHWAY	-0.327639	-0.334949	-0.20581	-0.297023	-0.225302	-0.205699	-0.255509	-0.332365	-0.275342	-0.221635	-0.213722	-0.31098	-0.271743	-0.218826	-0.21267	-0.275359	-0.346155	-0.316426	-0.222027	-0.327696	-0.194268
BIOCARTA_STRESS_PATHWAY	0.161415	0.147662	0.152385	0.177526	0.171031	0.159005	0.124124	0.173735	0.14721	0.160055	0.16126	0.167159	0.136048	0.168554	0.177549	0.145391	0.16884	0.196916	0.171898	0.185653	0.159761
BIOCARTA_TALL1_PATHWAY	0.0546807	0.0151357	0.0651392	0.0524946	0.0467051	0.0304559	-0.00116609	0.031998	-0.0111959	0.056212	0.0419624	0.0674795	0.035313	0.051765	0.0674827	-0.0096646	0.0460678	0.052435	0.00702526	0.0452805	0.0446935
BIOCARTA_TCAPOPTOSIS_PATHWAY	-0.218948	-0.241325	-0.240836	-0.216489	-0.221976	-0.256468	-0.182491	-0.246428	-0.244304	-0.228111	-0.22604	-0.205692	-0.23461	-0.181374	-0.217138	-0.148401	-0.257653	-0.262277	-0.178271	-0.170868	-0.184292
BIOCARTA_TCR_PATHWAY	0.133155	0.118274	0.124927	0.137587	0.135471	0.137297	0.13795	0.117506	0.120166	0.137473	0.157133	0.151338	0.131374	0.136845	0.156046	0.138041	0.122466	0.136917	0.145778	0.130414	0.159367
BIOCARTA_TCRA_PATHWAY	-0.300928	-0.211538	-0.231819	-0.250037	-0.254148	-0.281375	-0.232537	-0.270422	-0.25582	-0.237499	-0.249873	-0.257109	-0.202023	-0.244713	-0.234101	-0.266331	-0.290438	-0.288541	-0.180754	-0.190334	-0.270847
BIOCARTA_TCYTOTOXIC_PATHWAY	-0.267907	-0.276246	-0.237383	-0.287304	-0.29015	-0.253403	-0.29099	-0.261075	-0.22318	-0.287106	-0.239334	-0.272297	-0.270829	-0.233336	-0.262789	-0.215814	-0.231994	-0.247538	-0.210342	-0.205487	-0.244723
BIOCARTA_TEL_PATHWAY	0.244436	0.216017	0.22124	0.198756	0.196768	0.204725	0.218035	0.220393	0.217418	0.222243	0.194011	0.23	0.247056	0.230379	0.231565	0.211912	0.186668	0.199625	0.210663	0.217258	0.181103
BIOCARTA_TFF_PATHWAY	0.16851	0.186898	0.168238	0.152407	0.196462	0.177045	0.194493	0.166312	0.198586	0.169522	0.179231	0.196177	0.184	0.176169	0.181727	0.173929	0.227038	0.194381	0.17694	0.1747	0.20456
BIOCARTA_TGFB_PATHWAY	0.131374	0.0655902	0.169143	0.0854583	0.114076	0.122971	0.107914	0.0948329	0.12631	0.127623	0.178449	0.143546	0.150859	0.113053	0.184791	0.140731	0.167435	0.0938555	0.100752	0.115971	0.206088
BIOCARTA_TH1TH2_PATHWAY	-0.133203	-0.136696	-0.0770975	-0.155721	-0.0889823	-0.114398	-0.127277	-0.108066	-0.144035	-0.181368	-0.121616	-0.137811	-0.108211	-0.103107	-0.141635	-0.156676	-0.119594	-0.103818	-0.155655	-0.106927	-0.0942825
BIOCARTA_THELPER_PATHWAY	-0.238465	-0.243902	-0.22178	-0.261864	-0.262039	-0.226762	-0.262012	-0.233397	-0.210752	-0.258898	-0.213407	-0.244199	-0.23666	-0.19874	-0.240771	-0.1906	-0.201398	-0.21834	-0.191884	-0.179294	-0.222002
BIOCARTA_TID_PATHWAY	0.104756	0.106933	0.150423	0.133645	0.111295	0.10162	0.0918491	0.202999	0.171128	0.114051	0.118938	0.142139	0.112671	0.137704	0.119611	0.127435	0.117012	0.142201	0.165003	0.188535	0.161349
BIOCARTA_TNFR1_PATHWAY	0.213412	0.1852	0.224417	0.223604	0.209074	0.225965	0.194928	0.216796	0.220818	0.230733	0.248854	0.242535	0.225401	0.245493	0.247269	0.218498	0.223475	0.208949	0.200106	0.22851	0.240457
BIOCARTA_TNFR2_PATHWAY	0.10831	0.0779401	0.171233	0.129995	0.118581	0.085896	0.0733891	0.0782993	0.107723	0.149317	0.11926	0.0828083	0.106249	0.117458	0.152388	0.0988388	0.125913	0.161553	0.111415	0.132483	0.13969
BIOCARTA_TOB1_PATHWAY	0.0105237	-0.06852	-0.00866043	-0.0629486	-0.0679503	-0.0279792	-0.0497291	-0.0683122	-0.0197883	-0.0534036	-0.00489192	0.020749	-0.0156046	-0.0395064	0.00299272	-0.00259651	-0.055487	-0.0277924	-0.0262665	-0.0160815	0.00639878
BIOCARTA_TOLL_PATHWAY	0.0652002	0.0702896	0.11427	0.106682	0.0909675	0.0919652	0.0522194	0.091056	0.0468056	0.100924	0.114616	0.115327	0.0989777	0.0603397	0.136779	0.111479	0.0645034	0.104623	0.0978621	0.0883401	0.108692
BIOCARTA_TPO_PATHWAY	0.173023	0.141975	0.152986	0.185151	0.178404	0.196525	0.182207	0.134445	0.144826	0.176486	0.215296	0.219178	0.170104	0.168025	0.191245	0.188371	0.170312	0.184861	0.170801	0.154021	0.218888
BIOCARTA_TRKA_PATHWAY	0.157858	0.105506	0.103663	0.121875	0.165309	0.152319	0.137804	0.118162	0.0835264	0.173691	0.191342	0.213263	0.131303	0.148264	0.137733	0.163471	0.123894	0.129466	0.139515	0.157004	0.16015
BIOCARTA_UCALPAIN_PATHWAY	0.198157	0.156815	0.209873	0.189908	0.196438	0.192082	0.193622	0.169219	0.189122	0.201972	0.214271	0.213435	0.203095	0.184383	0.234498	0.174247	0.209607	0.190466	0.190904	0.161603	0.232234
BIOCARTA_VDR_PATHWAY	0.2261	0.230816	0.212158	0.205353	0.194015	0.195528	0.220764	0.207958	0.201527	0.221285	0.199423	0.219192	0.226205	0.191496	0.224325	0.207091	0.23336	0.191528	0.212349	0.2322	0.23814
BIOCARTA_VEGF_PATHWAY	0.208165	0.207223	0.184008	0.20237	0.210931	0.20231	0.205183	0.207168	0.201884	0.218799	0.235933	0.218323	0.199754	0.211891	0.214252	0.209228	0.209084	0.192704	0.210312	0.200453	0.229094
BIOCARTA_VIP_PATHWAY	0.165017	0.158126	0.167464	0.173105	0.180811	0.128818	0.147254	0.139313	0.144904	0.143809	0.146269	0.159348	0.15113	0.182548	0.184647	0.155091	0.160374	0.142036	0.156603	0.142541	0.172251
BIOCARTA_VITCB_PATHWAY	0.115625	-0.104159	0.155018	0.0488578	0.036954	0.0410598	0.0810516	0.0185025	-0.0466191	0.090066	0.164639	0.124221	0.090588	0.0448494	0.138028	0.0953358	-0.137415	-0.0262841	0.109763	0.0138606	0.0991481
BIOCARTA_WNT_PATHWAY	0.152428	0.192258	0.18851	0.18026	0.176649	0.202244	0.179442	0.176666	0.201112	0.181421	0.195374	0.169238	0.193782	0.190402	0.205129	0.184725	0.205164	0.181175	0.186912	0.168902	0.207633
BLALOCK_ALZHEIMERS_DISEASE_DN	0.270096	0.272169	0.267529	0.282752	0.276452	0.272636	0.266263	0.262671	0.274607	0.282053	0.275046	0.283704	0.274961	0.2876	0.27933	0.284088	0.265952	0.278193	0.266244	0.266336	0.269614
BLALOCK_ALZHEIMERS_DISEASE_INCIPIENT_DN	0.278008	0.288043	0.276341	0.286134	0.282448	0.286234	0.276769	0.277102	0.282064	0.286615	0.29037	0.292293	0.290383	0.297675	0.285241	0.297347	0.278891	0.283551	0.277008	0.279676	0.268965
BLALOCK_ALZHEIMERS_DISEASE_INCIPIENT_UP	0.157539	0.155289	0.163916	0.162527	0.15153	0.158241	0.160224	0.148207	0.159899	0.155885	0.1608	0.162835	0.166733	0.155903	0.160626	0.158125	0.165539	0.147898	0.139459	0.138227	0.164824
BLALOCK_ALZHEIMERS_DISEASE_UP	0.173319	0.164474	0.178151	0.168788	0.162417	0.166437	0.169786	0.160565	0.167899	0.173554	0.182514	0.177547	0.174448	0.159537	0.180417	0.172334	0.169002	0.163432	0.159989	0.159877	0.184805
BLUM_RESPONSE_TO_SALIRASIB_DN	0.342611	0.345836	0.310242	0.340662	0.341345	0.340456	0.305169	0.326591	0.340059	0.342482	0.340015	0.350202	0.321125	0.328779	0.345205	0.340307	0.334133	0.329951	0.31333	0.317987	0.304389
BLUM_RESPONSE_TO_SALIRASIB_UP	0.275543	0.291641	0.296148	0.295491	0.315639	0.286712	0.296539	0.278045	0.297879	0.315533	0.316528	0.303634	0.319344	0.302728	0.308329	0.307257	0.300214	0.316685	0.298604	0.318981	0.315834
BOCHKIS_FOXA2_TARGETS	0.136732	0.184313	0.183409	0.160038	0.13088	0.143504	0.14317	0.182116	0.195876	0.139287	0.13193	0.133444	0.14573	0.123519	0.166028	0.185537	0.185759	0.168919	0.197815	0.182844	0.143493
BOGNI_TREATMENT_RELATED_MYELOID_LEUKEMIA_DN	0.216343	0.240789	0.22838	0.240764	0.206452	0.237163	0.236154	0.224331	0.221518	0.239566	0.250284	0.236761	0.216059	0.22467	0.237361	0.18917	0.253896	0.234604	0.234051	0.204672	0.220123
BOGNI_TREATMENT_RELATED_MYELOID_LEUKEMIA_UP	0.134835	0.11988	0.139396	0.123329	0.119634	0.134106	0.141478	0.102545	0.13101	0.133892	0.151328	0.127653	0.12265	0.123518	0.146065	0.120791	0.108088	0.118121	0.138536	0.12109	0.154512
BOHN_PRIMARY_IMMUNODEFICIENCY_SYNDROM_DN	0.140002	0.092314	0.174082	0.148014	0.112752	0.108168	0.155868	0.0987279	0.141689	0.154263	0.173935	0.168873	0.114523	0.110267	0.162056	0.182949	0.158087	0.14017	0.134867	0.094773	0.161806
BOHN_PRIMARY_IMMUNODEFICIENCY_SYNDROM_UP	0.31094	0.295198	0.290498	0.280658	0.29495	0.301133	0.325644	0.306953	0.309294	0.30947	0.310477	0.279267	0.279557	0.317954	0.303475	0.290182	0.306198	0.292682	0.283977	0.309724	0.269707
BONCI_TARGETS_OF_MIR15A_AND_MIR16_1	0.069307	0.0798765	0.074412	0.0819656	0.0914089	0.0849879	0.0662936	0.0414954	0.0801404	0.0816041	0.101367	0.0836122	0.106697	0.110319	0.0909588	0.0492308	0.102528	0.0547916	0.0582248	0.0454627	0.0869654
BONOME_OVARIAN_CANCER_POOR_SURVIVAL_DN	0.109099	0.134874	0.107706	0.0993056	0.139832	0.143819	0.12587	0.162248	0.131342	0.150754	0.125937	0.12738	0.0823341	0.0587649	0.13627	0.097883	0.120735	0.160392	0.150788	0.158376	0.144054
BONOME_OVARIAN_CANCER_POOR_SURVIVAL_UP	0.159637	0.164781	0.210175	0.214016	0.162759	0.151675	0.133458	0.119987	0.218271	0.176832	0.197171	0.209303	0.195701	0.199702	0.228984	0.222111	0.154342	0.167376	0.103714	0.174519	0.210512
BONOME_OVARIAN_CANCER_SURVIVAL_OPTIMAL_DEBULKING	0.164729	0.157326	0.16979	0.183747	0.149879	0.148522	0.154047	0.158533	0.15978	0.152993	0.163666	0.163449	0.163575	0.162217	0.172619	0.181968	0.163534	0.162344	0.159097	0.164046	0.163879
BONOME_OVARIAN_CANCER_SURVIVAL_SUBOPTIMAL_DEBULKING	0.115247	0.104197	0.112569	0.112251	0.111313	0.11106	0.0911011	0.0966483	0.112925	0.118931	0.120329	0.120386	0.108119	0.11368	0.125678	0.117221	0.102847	0.103659	0.099955	0.109443	0.127918
BOQUEST_STEM_CELL_CULTURED_VS_FRESH_DN	-0.174471	-0.0983323	-0.102572	-0.079178	-0.267314	-0.136338	-0.125186	-0.111139	-0.0370241	-0.241215	-0.161897	-0.131126	-0.185498	-0.166895	-0.0912944	-0.03647	-0.0941852	-0.114455	-0.0578286	-0.128091	-0.209655
BOQUEST_STEM_CELL_CULTURED_VS_FRESH_UP	0.083358	0.0668635	0.118898	0.112951	0.0760188	0.087871	0.0540134	0.0705588	0.107459	0.0940281	0.122223	0.135918	0.11153	0.0854084	0.134194	0.1413	0.0785408	0.0861071	0.0789306	0.102433	0.131355
BOQUEST_STEM_CELL_DN	0.0141125	-0.00103327	0.0240322	0.0280024	-0.0240768	0.0279548	0.0160365	-0.00207791	0.00364189	0.006976	0.00192878	0.000692123	0.011459	0.00247649	0.0304128	0.0401105	0.0182376	0.00550611	-0.0084887	-0.00621174	0.0262999
BOQUEST_STEM_CELL_UP	0.0526952	-0.0410245	0.0330776	0.0245036	-0.00793291	0.0296599	-0.019631	-0.0323167	0.0388394	0.0533183	0.0926952	0.1256	0.0414859	0.0151581	0.0848461	0.0877918	-0.0185233	-0.0170619	-0.0225581	0.004023	0.0854215
BORCZUK_MALIGNANT_MESOTHELIOMA_DN	-0.0486782	-0.0240916	0.0107749	-0.0253552	-0.0395561	-0.0330049	-0.0236703	-0.0177008	-0.027158	-0.0260351	-0.016425	-0.0159953	-0.0224679	-0.0314388	-0.0233673	0.0115863	-0.00617012	-0.0283218	-0.00134433	-0.0154028	-0.0307463
BORCZUK_MALIGNANT_MESOTHELIOMA_UP	0.40384	0.391105	0.384714	0.407245	0.40844	0.39946	0.395013	0.375867	0.393903	0.413126	0.419662	0.418932	0.406343	0.410583	0.415509	0.408167	0.403928	0.39044	0.384294	0.392091	0.403421
BORLAK_LIVER_CANCER_EGF_UP	0.181256	0.163837	0.262337	0.232491	0.167077	0.213391	0.21139	0.224945	0.216181	0.194102	0.226207	0.205644	0.188092	0.168385	0.239498	0.284681	0.210632	0.251932	0.208365	0.209897	0.217156
BOSCO_ALLERGEN_INDUCED_TH2_ASSOCIATED_MODULE	0.0194779	0.0593864	0.0776304	0.0737608	0.0239528	0.0525184	0.0463631	0.0508365	0.053357	0.0431009	0.0415625	0.0472378	0.0625014	0.0518016	0.0777951	0.0758887	0.050751	0.0673479	0.0382547	0.0382839	0.0662576
BOSCO_EPITHELIAL_DIFFERENTIATION_MODULE	-0.144506	-0.153598	-0.123372	-0.128282	-0.151856	-0.168558	-0.101814	-0.105353	-0.161271	-0.158864	-0.116237	-0.165183	-0.118735	-0.150462	-0.140106	-0.0556959	-0.129753	-0.0823673	-0.156591	-0.108037	-0.0833656
BOSCO_INTERFERON_INDUCED_ANTIVIRAL_MODULE	0.0143899	0.00171573	0.0644031	0.0234331	0.0661912	0.0599218	0.0217273	-0.0118553	-0.0409382	0.0518205	0.0720611	0.125161	0.0654893	0.0686066	0.0903701	0.0776446	-0.0641771	0.0386999	-0.0126465	0.0126997	0.0205184
BOSCO_TH1_CYTOTOXIC_MODULE	-0.15443	-0.133117	-0.137189	-0.132082	-0.1378	-0.124902	-0.177614	-0.153059	-0.132796	-0.135322	-0.113137	-0.102844	-0.13566	-0.134244	-0.111334	-0.112728	-0.145981	-0.164376	-0.151032	-0.14872	-0.127268
BOUDOUKHA_BOUND_BY_IGF2BP2	0.308645	0.285154	0.293185	0.314293	0.298883	0.294759	0.308859	0.30207	0.283464	0.316442	0.327428	0.317699	0.313315	0.310003	0.307882	0.313352	0.280891	0.270739	0.278423	0.299812	0.310666
BOWIE_RESPONSE_TO_EXTRACELLULAR_MATRIX	0.0737215	0.131583	0.176947	0.202956	0.223806	0.247987	0.0591951	0.0443164	-0.0138433	0.219032	0.234368	0.36493	0.161368	0.214944	0.244387	0.293565	-0.0668576	0.155931	0.0726964	0.139816	0.106073
BOWIE_RESPONSE_TO_TAMOXIFEN	0.0501875	0.0518285	0.102607	0.0968572	0.144873	0.151974	0.0519596	-0.0295672	-0.0355268	0.124366	0.151015	0.307026	0.0995266	0.13807	0.162608	0.26017	-0.0619779	0.126682	0.0110706	0.0693553	0.0757235
BOYAULT_LIVER_CANCER_SUBCLASS_G1_DN	0.223048	0.249047	0.266083	0.255675	0.248653	0.200984	0.215306	0.250517	0.229166	0.235677	0.252748	0.284188	0.24665	0.203125	0.271958	0.282724	0.219034	0.219476	0.264079	0.263004	0.216803
BOYAULT_LIVER_CANCER_SUBCLASS_G1_UP	0.181161	0.197048	0.210125	0.181187	0.14227	0.157561	0.204342	0.203044	0.178978	0.166023	0.159567	0.177929	0.174879	0.162442	0.170358	0.159948	0.26137	0.17383	0.195285	0.161233	0.181211
BOYAULT_LIVER_CANCER_SUBCLASS_G12_DN	-0.0291722	0.141263	0.0421472	0.122112	-0.0105963	0.0242416	-0.0256041	0.173037	0.115242	0.0904567	0.0614196	0.053687	0.0423341	-0.0741282	0.080329	0.157749	0.0471982	0.0712591	0.221317	0.157027	0.102751
BOYAULT_LIVER_CANCER_SUBCLASS_G12_UP	0.317152	0.332882	0.346704	0.311263	0.272715	0.311545	0.309349	0.339916	0.341325	0.281788	0.318173	0.323966	0.323322	0.283175	0.313838	0.334575	0.391407	0.311193	0.333883	0.33449	0.309226
BOYAULT_LIVER_CANCER_SUBCLASS_G123_DN	0.0309359	0.104874	0.071437	0.0780467	0.0175132	0.0085142	0.0391902	0.104248	0.106417	-0.00101212	0.00301581	0.00277888	0.0261059	0.0218853	0.0427455	0.0789522	0.07817	0.0498245	0.175122	0.0848962	0.00393721
BOYAULT_LIVER_CANCER_SUBCLASS_G123_UP	0.39306	0.402024	0.373264	0.399084	0.3814	0.403424	0.373969	0.400447	0.411427	0.377129	0.384274	0.399391	0.379168	0.37947	0.408095	0.401242	0.445191	0.397382	0.389115	0.398561	0.352418
BOYAULT_LIVER_CANCER_SUBCLASS_G2	0.24283	0.233572	0.29917	0.28296	0.275725	0.295097	0.173143	0.226177	0.264412	0.280031	0.288595	0.296372	0.296941	0.263588	0.2664	0.290296	0.282739	0.24815	0.17332	0.264889	0.295791
BOYAULT_LIVER_CANCER_SUBCLASS_G23_DN	-0.0661916	-0.0800908	-0.104573	-0.151739	-0.132963	-0.110866	-0.0937474	-0.0853179	0.0419562	-0.129902	-0.0975469	-0.121469	-0.119603	-0.152278	-0.138645	-0.152235	-0.0322505	-0.0318442	0.0617799	-0.097539	-0.0753006
BOYAULT_LIVER_CANCER_SUBCLASS_G23_UP	0.377226	0.379602	0.347508	0.393495	0.368852	0.364448	0.337924	0.360725	0.370567	0.371397	0.362427	0.358085	0.351187	0.370522	0.366486	0.375131	0.369436	0.374642	0.338298	0.344234	0.350713
BOYAULT_LIVER_CANCER_SUBCLASS_G3_DN	0.00966527	0.117935	0.0885143	0.0331753	-0.0663892	0.0131686	0.010249	0.131772	0.150428	-0.0512133	-0.0270851	-0.00795738	-0.0304078	-0.044225	0.0254723	0.0708875	0.120599	0.0428731	0.195886	0.0774056	-0.0511754
BOYAULT_LIVER_CANCER_SUBCLASS_G3_UP	0.410012	0.411408	0.37622	0.413074	0.418411	0.416182	0.390449	0.417086	0.407456	0.41745	0.414769	0.413828	0.402412	0.413653	0.420231	0.4183	0.415119	0.406217	0.398038	0.418754	0.38868
BOYAULT_LIVER_CANCER_SUBCLASS_G5_DN	0.179592	0.11365	0.146653	0.224317	0.190636	0.216148	0.071837	0.124118	0.150452	0.160994	0.238904	0.236154	0.232189	0.184501	0.238048	0.162449	0.104315	0.121931	0.0247776	0.122706	0.217343
BOYAULT_LIVER_CANCER_SUBCLASS_G56_DN	0.196617	0.168538	0.242298	0.198881	0.193702	0.21279	0.184204	0.178082	0.134759	0.231149	0.210676	0.151758	0.184608	0.128032	0.22262	0.163121	0.220684	0.194028	0.15039	0.160519	0.230514
BOYAULT_LIVER_CANCER_SUBCLASS_G56_UP	0.081895	0.178724	0.150607	0.130604	0.099621	0.106201	0.129764	0.180108	0.183703	0.145123	0.125269	0.141929	0.12916	0.125223	0.164154	0.259249	0.181935	0.077784	0.213259	0.205637	0.148307
BOYAULT_LIVER_CANCER_SUBCLASS_G6_DN	0.182558	0.220636	0.32507	0.275525	0.166899	0.209751	0.25132	0.26207	0.275321	0.212681	0.295334	0.212898	0.234465	0.1491	0.279542	0.262614	0.260837	0.205871	0.244949	0.224355	0.332314
BOYAULT_LIVER_CANCER_SUBCLASS_G6_UP	0.122927	0.136061	0.131474	0.126253	0.115118	0.132438	0.0913035	0.131309	0.136042	0.124799	0.137101	0.144566	0.124318	0.106559	0.149637	0.144104	0.127636	0.134603	0.194687	0.123517	0.126193
BOYERINAS_ONCOFETAL_TARGETS_OF_LET7A1	0.191437	0.215946	0.173082	0.13085	0.268757	0.218915	0.154701	0.161881	0.277582	0.222593	0.150798	0.223165	0.111616	0.20386	0.1787	0.114185	0.193207	0.240028	0.235439	0.19773	0.221923
BOYLAN_MULTIPLE_MYELOMA_C_CLUSTER_DN	0.127509	0.0869983	0.165889	0.165497	0.159019	0.135326	0.141405	0.133401	0.171026	0.121554	0.166021	0.154348	0.14746	0.122023	0.129436	0.185195	0.119339	0.121546	0.133879	0.139149	0.124631
BOYLAN_MULTIPLE_MYELOMA_C_CLUSTER_UP	0.1901	0.210342	0.19352	0.203757	0.155317	0.194607	0.193319	0.199981	0.24323	0.177083	0.192773	0.190296	0.178958	0.181917	0.214324	0.183445	0.245034	0.17858	0.201813	0.202311	0.175487
BOYLAN_MULTIPLE_MYELOMA_C_D_DN	0.00625169	0.000287749	0.0514835	0.0204028	0.00184537	0.0183274	0.0407129	0.00917987	0.0309859	0.00562032	0.0300421	0.0110532	0.00115413	0.00690684	0.0331504	0.0569142	0.00783764	0.0212439	0.0165958	0.0163401	0.0489587
BOYLAN_MULTIPLE_MYELOMA_C_D_UP	0.1844	0.189992	0.15329	0.180938	0.189265	0.181622	0.17566	0.171894	0.189963	0.179533	0.17512	0.188214	0.189542	0.182018	0.179602	0.172802	0.187161	0.178352	0.178673	0.181841	0.157142
BOYLAN_MULTIPLE_MYELOMA_C_DN	0.18061	0.111689	0.175309	0.192588	0.157137	0.183823	0.148445	0.152144	0.16475	0.154151	0.167537	0.186144	0.170278	0.155171	0.184084	0.211103	0.149595	0.150478	0.143383	0.18002	0.18162
BOYLAN_MULTIPLE_MYELOMA_C_UP	0.131807	0.157161	0.145631	0.153	0.109687	0.146358	0.146232	0.149779	0.152906	0.137866	0.150168	0.141811	0.134838	0.128678	0.154743	0.148546	0.145574	0.09856	0.155475	0.156006	0.148334
BOYLAN_MULTIPLE_MYELOMA_D_CLUSTER_DN	0.12691	0.0600103	0.14268	0.120285	0.134183	0.100467	0.115073	0.0481847	0.102551	0.131656	0.139345	0.128552	0.125777	0.145782	0.112519	0.0963668	0.0999542	0.113408	0.115749	0.0832847	0.135618
BOYLAN_MULTIPLE_MYELOMA_D_CLUSTER_UP	0.0922948	0.0736578	0.111534	0.135768	0.106109	0.0645794	0.131992	0.110489	0.104609	0.100681	0.0535939	0.118396	0.103217	0.123267	0.0903097	0.137672	0.09517	0.128436	0.0980238	0.0971884	0.0660083
BOYLAN_MULTIPLE_MYELOMA_D_DN	0.0757133	0.0417965	0.102273	0.0870801	0.0690396	0.0679745	0.0601215	0.0533753	0.0459306	0.0884978	0.0787551	0.0892831	0.0894178	0.0759004	0.103652	0.0792034	0.0311984	0.0578557	0.078422	0.0573377	0.101056
BOYLAN_MULTIPLE_MYELOMA_D_UP	0.171457	0.140153	0.157109	0.163076	0.178527	0.138112	0.132784	0.13834	0.137867	0.170058	0.149173	0.160793	0.191679	0.177277	0.156202	0.167162	0.147004	0.137212	0.134575	0.146516	0.138905
BOYLAN_MULTIPLE_MYELOMA_PCA1_DN	0.268433	0.0315551	0.26716	0.197274	0.266751	0.217746	0.124654	0.0693499	0.211228	0.258766	0.210089	0.226391	0.270004	0.235989	0.267401	0.261016	0.103432	0.147907	0.102212	0.130923	0.27367
BOYLAN_MULTIPLE_MYELOMA_PCA1_UP	-0.0594198	-0.0382055	-0.00190959	-0.0566561	-0.0702886	-0.0317007	-0.00257307	-0.0368116	-0.0237681	-0.027158	-0.0163188	-0.0531793	-0.0646299	-0.0470751	-0.0168838	-0.0031099	-0.0275079	-0.0338735	-0.00464349	-0.0529258	0.00593846
BOYLAN_MULTIPLE_MYELOMA_PCA3_DN	0.0578028	0.049444	0.0596115	0.0581078	0.0563037	0.0300146	0.0381813	0.0431707	0.080525	0.0645919	0.0746959	0.0909707	0.0474568	0.0754769	0.0674103	0.0516091	0.0423352	0.0496305	0.0797473	0.0411161	0.0527304
BOYLAN_MULTIPLE_MYELOMA_PCA3_UP	0.0830567	0.089313	0.0864295	0.112603	0.080427	0.113895	0.0754381	0.0769106	0.104275	0.071457	0.052205	0.0994749	0.074255	0.0924882	0.0756387	0.103485	0.0788683	0.10436	0.0851971	0.0861414	0.0639867
BRACHAT_RESPONSE_TO_CAMPTOTHECIN_DN	0.330304	0.317992	0.314335	0.323895	0.333422	0.305908	0.331316	0.328129	0.34847	0.328279	0.317521	0.313309	0.332805	0.321611	0.330762	0.314336	0.334026	0.333033	0.345122	0.315899	0.307546
BRACHAT_RESPONSE_TO_CAMPTOTHECIN_UP	0.181692	0.181671	0.205676	0.191272	0.152902	0.188338	0.238268	0.174154	0.169375	0.190526	0.207026	0.208182	0.204969	0.19407	0.231829	0.217725	0.155856	0.194196	0.17641	0.20223	0.22779
BRACHAT_RESPONSE_TO_CISPLATIN	0.262134	0.292979	0.271608	0.279973	0.24384	0.265748	0.327205	0.279223	0.268787	0.288284	0.299751	0.293001	0.274819	0.285439	0.297182	0.29645	0.258438	0.257419	0.315367	0.291143	0.280698
BRACHAT_RESPONSE_TO_METHOTREXATE_DN	0.249295	0.269098	0.272096	0.26374	0.249031	0.233228	0.266176	0.274352	0.288024	0.252531	0.245538	0.243634	0.250657	0.250406	0.271793	0.273841	0.271992	0.258396	0.305424	0.232883	0.239997
BRACHAT_RESPONSE_TO_METHOTREXATE_UP	0.20663	0.1931	0.202931	0.211851	0.183013	0.204115	0.252066	0.197469	0.180808	0.214404	0.212545	0.20583	0.212863	0.208053	0.212401	0.206955	0.170205	0.193274	0.217599	0.195336	0.215536
BREDEMEYER_RAG_SIGNALING_NOT_VIA_ATM_DN	0.0836988	0.135124	0.0905969	0.102428	0.100413	0.0881995	0.121274	0.112678	0.109632	0.0782241	0.0879041	0.10182	0.0789618	0.079832	0.104756	0.127247	0.119663	0.113942	0.147883	0.0938082	0.0982537
BREDEMEYER_RAG_SIGNALING_NOT_VIA_ATM_UP	0.0714479	0.0759192	0.0903067	0.101119	0.119812	0.063698	0.0445089	0.0765993	0.0864868	0.117058	0.0993798	0.0726848	0.0919443	0.112684	0.100289	0.101248	0.0753673	0.0915997	0.098099	0.0876235	0.0948538
BREDEMEYER_RAG_SIGNALING_VIA_ATM_NOT_VIA_NFKB_DN	0.0633137	0.0676814	0.0712663	0.0524956	0.064166	0.0736106	0.0759707	0.0521181	0.0544031	0.0445352	0.0499909	0.0611865	0.0368482	0.0297391	0.0584703	0.0523298	0.0626693	0.0538333	0.0399062	0.0623263	0.0197606
BREDEMEYER_RAG_SIGNALING_VIA_ATM_NOT_VIA_NFKB_UP	0.14972	0.102211	0.183963	0.127668	0.153782	0.137653	0.135469	0.117142	0.125003	0.132943	0.140942	0.126102	0.144781	0.134857	0.14098	0.143812	0.119318	0.18053	0.0927401	0.123276	0.166635
BREUHAHN_GROWTH_FACTOR_SIGNALING_IN_LIVER_CANCER	0.176653	0.101751	0.19338	0.111953	0.110929	0.182991	0.129978	0.121516	0.136781	0.137774	0.174475	0.10662	0.159627	0.129255	0.202986	0.144068	0.125034	0.121926	0.10915	0.0923475	0.193533
BRIDEAU_IMPRINTED_GENES	0.0483941	0.0244867	0.0189222	0.0470818	0.00791945	0.0593533	0.0318336	0.0850106	0.0532893	-0.000357616	0.0126602	0.0414539	0.0058361	-0.0174815	0.0551532	0.0629679	0.0849123	0.0465126	0.0349965	0.0382301	0.0139262
BROCKE_APOPTOSIS_REVERSED_BY_IL6	0.178064	0.171893	0.219623	0.200898	0.211805	0.202323	0.198469	0.168221	0.214951	0.231538	0.240246	0.223255	0.217297	0.218728	0.24755	0.240015	0.182656	0.214306	0.197258	0.180248	0.247005
BROWN_MYELOID_CELL_DEVELOPMENT_DN	0.197269	0.222134	0.185884	0.207192	0.185404	0.200352	0.191351	0.220517	0.204435	0.183331	0.176481	0.180906	0.185645	0.187443	0.199895	0.213123	0.203539	0.205852	0.19541	0.218262	0.179154
BROWN_MYELOID_CELL_DEVELOPMENT_UP	0.0965692	0.05523	0.110646	0.0955097	0.0981037	0.0984056	0.0833854	0.0939313	0.10065	0.0913468	0.125615	0.0996553	0.10656	0.0952735	0.114569	0.130291	0.0796684	0.09891	0.0983426	0.109109	0.140168
BROWNE_HCMV_INFECTION_10HR_DN	0.226728	0.200669	0.252161	0.23579	0.239449	0.244807	0.163425	0.211434	0.218991	0.252353	0.257303	0.230139	0.283757	0.271975	0.256854	0.200682	0.231289	0.198305	0.208571	0.205907	0.204862
BROWNE_HCMV_INFECTION_10HR_UP	0.070989	0.109497	0.107169	0.105493	0.105646	0.0859715	0.127238	0.10291	0.134361	0.11229	0.111034	0.123365	0.119542	0.085821	0.115958	0.120556	0.12949	0.127577	0.11706	0.129046	0.12926
BROWNE_HCMV_INFECTION_12HR_DN	0.181794	0.148231	0.193366	0.167369	0.175025	0.183674	0.143904	0.12029	0.163518	0.196485	0.196396	0.205696	0.174379	0.179639	0.181922	0.173358	0.158855	0.133016	0.125553	0.107661	0.180112
BROWNE_HCMV_INFECTION_12HR_UP	0.0779364	0.103298	0.0870018	0.0951616	0.0923426	0.0985822	0.0740282	0.0804763	0.101388	0.0990699	0.0992321	0.112938	0.0746893	0.0832264	0.0995187	0.100992	0.0989123	0.107757	0.0894309	0.119142	0.106595
BROWNE_HCMV_INFECTION_14HR_DN	0.152144	0.118085	0.161867	0.144395	0.177216	0.16683	0.123531	0.126698	0.112889	0.187002	0.178117	0.174532	0.175732	0.18417	0.178356	0.158925	0.11632	0.121702	0.113178	0.130917	0.179403
BROWNE_HCMV_INFECTION_14HR_UP	0.195675	0.231799	0.174977	0.210113	0.200764	0.187075	0.223657	0.229412	0.23486	0.208333	0.20594	0.221235	0.19462	0.197054	0.205601	0.215955	0.239884	0.23949	0.220862	0.233911	0.200625
BROWNE_HCMV_INFECTION_16HR_DN	0.138362	0.0766239	0.145505	0.120541	0.123449	0.134092	0.0912285	0.100875	0.126447	0.143751	0.162215	0.162599	0.141327	0.111535	0.147435	0.138741	0.0856425	0.100372	0.101301	0.0863943	0.17135
BROWNE_HCMV_INFECTION_16HR_UP	0.138618	0.16376	0.160501	0.1643	0.161558	0.146601	0.161226	0.152842	0.172021	0.156198	0.14655	0.16116	0.157668	0.15332	0.165911	0.163673	0.163418	0.171299	0.149375	0.168862	0.1575
BROWNE_HCMV_INFECTION_18HR_DN	0.0587987	0.000800711	0.0773786	0.0593928	0.04543	0.0903591	0.042181	0.0252879	0.0314653	0.0926928	0.105035	0.0980521	0.0669589	0.0530376	0.0929697	0.0610989	0.0107825	0.00692603	0.0211607	0.0275786	0.103706
BROWNE_HCMV_INFECTION_18HR_UP	0.143811	0.166722	0.151166	0.157068	0.132395	0.13762	0.131415	0.152317	0.165765	0.147655	0.130486	0.1597	0.149073	0.1415	0.15252	0.161977	0.182843	0.155855	0.161963	0.164743	0.142859
BROWNE_HCMV_INFECTION_1HR_DN	0.072366	0.0908272	0.0817821	0.0729015	0.0954464	0.0858659	0.0902775	0.0846807	0.0673633	0.0925507	0.090762	0.0874212	0.0805159	0.0858409	0.0765964	0.0755098	0.0730906	0.0636022	0.0739824	0.0747384	0.0897235
BROWNE_HCMV_INFECTION_1HR_UP	-0.00702283	-0.0124525	0.0355702	0.00117064	-0.0142723	-0.0179915	0.00293836	-0.0254237	0.0276894	0.0279695	-0.0041236	-0.0123865	0.0122943	-0.00376341	0.0114925	0.00987691	0.0235445	0.0192732	0.0167002	-0.00591647	0.0239563
BROWNE_HCMV_INFECTION_20HR_DN	0.252874	0.183051	0.249683	0.240425	0.253177	0.264035	0.200971	0.165576	0.190757	0.273289	0.272195	0.243391	0.258752	0.261119	0.252673	0.232582	0.171645	0.202977	0.170828	0.178939	0.269482
BROWNE_HCMV_INFECTION_20HR_UP	0.0999533	0.135514	0.104981	0.119367	0.101745	0.0947465	0.121833	0.117857	0.129522	0.102862	0.108089	0.111579	0.0996618	0.0912117	0.114186	0.116767	0.133707	0.125509	0.12863	0.129631	0.114092
BROWNE_HCMV_INFECTION_24HR_DN	0.198596	0.108416	0.171685	0.15659	0.183338	0.187117	0.150266	0.112598	0.139686	0.20305	0.205735	0.195714	0.200612	0.215705	0.198985	0.168065	0.131911	0.129944	0.121009	0.119479	0.201042
BROWNE_HCMV_INFECTION_24HR_UP	0.121987	0.148109	0.145047	0.139209	0.102927	0.119417	0.125883	0.138035	0.146866	0.115032	0.101353	0.120993	0.110226	0.112514	0.130959	0.128616	0.150915	0.147614	0.145247	0.139825	0.135991
BROWNE_HCMV_INFECTION_2HR_DN	0.207341	0.125723	0.193987	0.171633	0.221808	0.249661	0.152063	0.1553	0.174799	0.267323	0.244761	0.18705	0.257737	0.275035	0.219202	0.195771	0.174244	0.151435	0.167851	0.167308	0.239685
BROWNE_HCMV_INFECTION_2HR_UP	-0.0428297	-0.040382	-0.0243795	0.00957097	-0.0748731	-0.0148177	-0.00733769	0.0188557	0.0232173	-0.0435685	-0.0113658	0.0193348	-0.0352742	-0.0533019	0.0214253	0.0697557	0.0170628	0.114629	-0.0123106	0.0131857	-0.0229951
BROWNE_HCMV_INFECTION_30MIN_DN	-0.00366981	-0.00123418	0.00362003	0.00336597	0.0169198	0.0169742	-0.0137798	0.0103522	0.0159216	0.0121737	0.0172125	0.0231235	0.0145364	0.0134482	0.00481137	-0.00616596	0.0210128	0.0187123	-0.00565354	0.00823398	0.00774362
BROWNE_HCMV_INFECTION_30MIN_UP	-0.0546685	-0.000341711	0.0224948	-0.000260897	-0.0542714	-0.0614036	0.0143558	0.000573836	0.0110923	-0.0290885	0.00198105	0.016239	-0.0481963	-0.0660521	0.013998	0.0780994	0.0069561	0.00582612	-0.00220589	0.033316	0.027771
BROWNE_HCMV_INFECTION_48HR_DN	0.0733544	0.0535679	0.0819896	0.059089	0.0725949	0.0765368	0.065878	0.0504702	0.0687569	0.0814678	0.0949228	0.0974719	0.0718951	0.0711913	0.0861873	0.0764329	0.0557427	0.055082	0.0502817	0.0625832	0.0948831
BROWNE_HCMV_INFECTION_48HR_UP	0.130093	0.163153	0.156684	0.14886	0.130658	0.121009	0.148971	0.157758	0.160412	0.13555	0.123862	0.14385	0.144733	0.123187	0.145286	0.162768	0.154032	0.15591	0.154107	0.162088	0.128525
BROWNE_HCMV_INFECTION_4HR_DN	0.103465	0.0980775	0.0968614	0.0968305	0.117199	0.113748	0.100954	0.1013	0.10033	0.109747	0.106928	0.114337	0.103003	0.118599	0.110044	0.088841	0.106308	0.109169	0.102163	0.0985634	0.110774
BROWNE_HCMV_INFECTION_4HR_UP	0.0601659	0.0326235	0.0607263	0.0664525	0.0388288	0.0447134	0.0422511	-0.00365525	0.0192962	0.0759319	0.0616974	0.0619798	0.0268963	0.0572516	0.0710759	0.0743426	0.0314645	0.0423231	0.0366174	0.0404602	0.0553401
BROWNE_HCMV_INFECTION_6HR_DN	0.151966	0.157039	0.169871	0.157025	0.167715	0.173443	0.13728	0.13093	0.143691	0.169897	0.162035	0.168138	0.180441	0.18368	0.163011	0.149341	0.154923	0.130446	0.119011	0.116007	0.158332
BROWNE_HCMV_INFECTION_6HR_UP	0.00321012	0.0589229	0.0359176	0.0328734	0.0110455	0.0164805	0.0522166	0.0320411	0.0339916	0.0418059	0.0318504	0.0426779	0.01692	0.00460853	0.0326251	0.0762567	0.0327969	0.0444985	0.0690367	0.0467592	0.0138561
BROWNE_HCMV_INFECTION_8HR_DN	0.13175	0.034236	0.116529	0.0694588	0.141695	0.127641	0.0509686	0.0398792	0.0568475	0.17277	0.169952	0.175504	0.162852	0.173993	0.162749	0.131658	0.043511	0.0896154	0.0444815	0.0668674	0.138727
BROWNE_HCMV_INFECTION_8HR_UP	0.118463	0.132677	0.114105	0.118452	0.0852039	0.107496	0.120855	0.13292	0.146638	0.111241	0.1357	0.121636	0.105222	0.0883394	0.13996	0.134703	0.12886	0.139761	0.138668	0.130133	0.129962
BROWNE_INTERFERON_RESPONSIVE_GENES	0.0468928	0.0645081	0.106228	0.098144	0.117811	0.123104	0.0214614	0.0302064	0.0113933	0.102128	0.145342	0.223574	0.104055	0.0927176	0.141356	0.15752	-0.035037	0.0912844	0.0460063	0.061247	0.091808
BRUECKNER_TARGETS_OF_MIRLET7A3_DN	0.313826	0.139977	0.306163	0.268574	0.242583	0.250315	0.234328	0.168816	0.237208	0.339686	0.335944	0.320859	0.311978	0.298006	0.362706	0.30713	0.191907	0.220436	0.150104	0.227462	0.361732
BRUECKNER_TARGETS_OF_MIRLET7A3_UP	0.246221	0.22222	0.242527	0.251588	0.200912	0.236329	0.204712	0.230387	0.237911	0.203664	0.180078	0.202929	0.234046	0.17178	0.200675	0.259924	0.226136	0.251875	0.231131	0.237125	0.216465
BRUINS_UVC_RESPONSE_EARLY_LATE	0.19224	0.186726	0.187878	0.181417	0.193764	0.188724	0.177862	0.187666	0.181934	0.185862	0.191017	0.187016	0.19246	0.195467	0.182946	0.181423	0.188602	0.17908	0.178996	0.177943	0.17701
BRUINS_UVC_RESPONSE_LATE	0.21007	0.190685	0.203396	0.205533	0.216026	0.210225	0.200416	0.196915	0.20638	0.228191	0.221093	0.223256	0.20902	0.214582	0.216365	0.20748	0.195008	0.205862	0.202726	0.19947	0.202426
BRUINS_UVC_RESPONSE_MIDDLE	0.175178	0.187667	0.175813	0.160798	0.166458	0.183422	0.209405	0.175135	0.168439	0.173834	0.154311	0.151824	0.160298	0.177484	0.166569	0.165402	0.138678	0.186822	0.178973	0.189763	0.168546
BRUINS_UVC_RESPONSE_VIA_TP53_GROUP_A	0.00182904	0.0111046	0.0195156	0.0169377	-0.00829265	0.00512436	-0.00343834	0.00889687	0.0102276	0.00129249	0.00232636	0.00957352	0.0113642	0.00665351	0.00932312	0.0264509	0.00892884	0.00371846	0.00873683	0.0116882	0.0148263
BRUINS_UVC_RESPONSE_VIA_TP53_GROUP_B	0.104272	0.0727638	0.113124	0.102374	0.101714	0.0972766	0.113948	0.0876671	0.0935463	0.112662	0.125006	0.11229	0.107452	0.0908217	0.114794	0.113031	0.0811853	0.100235	0.0923051	0.104746	0.134894
BRUINS_UVC_RESPONSE_VIA_TP53_GROUP_C	0.0665717	0.079496	0.0979101	0.0975312	0.0848958	0.0795957	0.105143	0.0864143	0.097668	0.0833784	0.0789913	0.068308	0.0833841	0.0779504	0.0908666	0.0812277	0.0835377	0.0742229	0.0754451	0.0683113	0.12553
BRUINS_UVC_RESPONSE_VIA_TP53_GROUP_D	0.0397394	0.0403023	0.0569258	0.0362408	0.0356947	0.0336253	0.0232454	0.0346264	0.0379382	0.0370426	0.0487171	0.0471251	0.0466721	0.0573524	0.046128	0.0551048	0.0378569	0.0469043	0.0530642	0.0364582	0.0482234
BRUNEAU_HEART_GREAT_VESSELS_AND_VALVULOGENESIS	0.0939414	0.0653872	0.111066	0.105849	0.0410127	0.147056	0.107279	0.0556787	0.100037	0.0572562	0.106256	0.0854843	0.132684	0.0892996	0.0866119	0.0958461	0.103986	0.0444821	0.0165719	0.0817047	0.103516
BRUNEAU_SEPTATION_ATRIAL	-0.325223	-0.331589	-0.369266	-0.303198	-0.343444	-0.372684	-0.404019	-0.29043	-0.286109	-0.305325	-0.345269	-0.340604	-0.355848	-0.32695	-0.373905	-0.287739	-0.250912	-0.29741	-0.253588	-0.317918	-0.315018
BRUNEAU_SEPTATION_VENTRICULAR	0.0528184	0.109531	0.0748769	0.078265	0.0511891	0.0557163	0.0723729	0.0912016	0.104719	0.0652309	0.103355	0.0677952	0.0688117	0.0677614	0.0772449	0.0862343	0.141208	0.0986313	0.105912	0.089488	0.077762
BRUNO_HEMATOPOIESIS	0.190099	0.148859	0.234368	0.193273	0.171126	0.17821	0.22393	0.178359	0.196283	0.196433	0.215808	0.214598	0.18431	0.187504	0.230633	0.24088	0.191631	0.154866	0.218851	0.184808	0.188169
BUCKANOVICH_T_LYMPHOCYTE_HOMING_ON_TUMOR_DN	0.177177	0.158599	0.126887	0.181599	0.153471	0.152664	0.133835	0.220212	0.233761	0.140458	0.162172	0.174031	0.172771	0.158305	0.140602	0.15656	0.201826	0.170316	0.160077	0.167871	0.151233
BUCKANOVICH_T_LYMPHOCYTE_HOMING_ON_TUMOR_UP	0.145484	0.130636	0.173417	0.114882	0.220266	0.17643	0.127599	0.162521	0.127708	0.203855	0.203649	0.181807	0.161492	0.187653	0.209517	0.192269	0.174043	0.148788	0.123982	0.199195	0.21987
BUDHU_LIVER_CANCER_METASTASIS_DN	-0.269291	-0.250546	-0.283429	-0.324509	-0.257286	-0.207295	-0.308884	-0.271941	-0.298946	-0.281798	-0.132011	-0.223654	-0.199276	0.0389173	-0.282646	-0.338659	-0.312871	-0.324644	-0.331429	-0.270587	0.00893341
BUDHU_LIVER_CANCER_METASTASIS_UP	-0.0601136	-0.301525	-0.0958063	-0.0225295	0.0645268	-0.0421133	-0.174315	-0.130322	-0.179107	0.0461942	-0.031534	0.0198667	0.0762113	0.0473124	0.0448925	0.0733816	-0.334531	-0.161707	-0.197865	0.0935224	-0.00331072
BURTON_ADIPOGENESIS_1	0.258713	0.223449	0.259447	0.181418	0.26668	0.278628	0.22953	0.18814	0.242286	0.292428	0.300344	0.237908	0.285231	0.258572	0.283113	0.240078	0.247558	0.281787	0.23812	0.242652	0.343665
BURTON_ADIPOGENESIS_10	0.303139	0.231255	0.303521	0.282794	0.261371	0.267961	0.276909	0.274115	0.307783	0.256534	0.272313	0.241606	0.284021	0.274748	0.292465	0.287188	0.276189	0.25498	0.282644	0.259418	0.281175
BURTON_ADIPOGENESIS_11	0.237769	0.207048	0.223993	0.227491	0.232279	0.222215	0.194499	0.175391	0.228204	0.260422	0.275914	0.272636	0.270942	0.282589	0.270237	0.28181	0.214764	0.216983	0.198278	0.210871	0.244702
BURTON_ADIPOGENESIS_12	0.261341	0.259464	0.266489	0.261216	0.288021	0.271248	0.27441	0.261267	0.278504	0.277602	0.298711	0.29202	0.310874	0.306008	0.284203	0.292343	0.31017	0.252661	0.26511	0.268352	0.263908
BURTON_ADIPOGENESIS_2	0.166674	0.163933	0.163709	0.187834	0.208841	0.191215	0.203504	0.172488	0.18882	0.193036	0.207152	0.211425	0.192002	0.188501	0.210456	0.194883	0.174179	0.195649	0.19056	0.190918	0.214001
BURTON_ADIPOGENESIS_3	0.348614	0.369478	0.300437	0.36289	0.36561	0.343263	0.335683	0.342534	0.367151	0.369767	0.370838	0.344919	0.329837	0.333501	0.342535	0.337852	0.360474	0.341467	0.336573	0.329843	0.303459
BURTON_ADIPOGENESIS_4	0.217969	0.214422	0.197606	0.236907	0.196434	0.214309	0.220719	0.249027	0.20533	0.207863	0.234527	0.236594	0.210297	0.194393	0.236856	0.228764	0.229402	0.223471	0.229155	0.22717	0.22988
BURTON_ADIPOGENESIS_5	0.313356	0.356418	0.336433	0.343213	0.314957	0.320492	0.321369	0.365819	0.350198	0.328094	0.31742	0.326537	0.319199	0.302063	0.33466	0.361026	0.342421	0.346559	0.370796	0.366851	0.337658
BURTON_ADIPOGENESIS_6	0.227123	0.242648	0.230212	0.253024	0.212154	0.230616	0.223474	0.256321	0.257406	0.21417	0.228182	0.225543	0.214667	0.20375	0.241208	0.263298	0.233955	0.229777	0.262509	0.247352	0.233939
BURTON_ADIPOGENESIS_7	0.259686	0.165666	0.316075	0.276397	0.234593	0.260076	0.214573	0.211265	0.260688	0.264522	0.288993	0.285116	0.292433	0.218796	0.277867	0.251934	0.2179	0.202951	0.236062	0.227869	0.29627
BURTON_ADIPOGENESIS_8	0.280975	0.208305	0.278081	0.261861	0.270094	0.236716	0.27756	0.205763	0.266437	0.284022	0.306101	0.302215	0.273726	0.2902	0.306419	0.255527	0.228522	0.247138	0.228262	0.24751	0.30455
BURTON_ADIPOGENESIS_9	0.205348	0.111372	0.249648	0.197152	0.185991	0.238271	0.214647	0.154156	0.195193	0.21077	0.216346	0.238252	0.208698	0.181427	0.241697	0.228207	0.171351	0.188221	0.151937	0.184979	0.232924
BURTON_ADIPOGENESIS_PEAK_AT_0HR	0.152888	0.10596	0.142936	0.129468	0.143328	0.152222	0.0923289	0.113757	0.132829	0.178105	0.186052	0.204883	0.144123	0.171128	0.167276	0.200877	0.102213	0.102869	0.124098	0.139353	0.135707
BURTON_ADIPOGENESIS_PEAK_AT_16HR	0.332796	0.345676	0.280553	0.325386	0.328762	0.313388	0.319826	0.310574	0.326294	0.346191	0.346633	0.317552	0.319284	0.315224	0.345868	0.341332	0.32423	0.309645	0.315956	0.310173	0.311938
BURTON_ADIPOGENESIS_PEAK_AT_24HR	0.347887	0.358209	0.33056	0.341561	0.343958	0.354788	0.358983	0.358477	0.355111	0.344684	0.338025	0.325083	0.31621	0.325125	0.340158	0.341713	0.349273	0.351918	0.34766	0.341072	0.340985
BURTON_ADIPOGENESIS_PEAK_AT_2HR	0.231601	0.150327	0.227694	0.178665	0.232224	0.226176	0.211571	0.177322	0.203122	0.240866	0.265254	0.210071	0.220935	0.221576	0.261827	0.231364	0.240243	0.293789	0.178347	0.224021	0.30758
BURTON_ADIPOGENESIS_PEAK_AT_8HR	0.26972	0.237224	0.229725	0.259106	0.295405	0.278229	0.246746	0.257828	0.251321	0.281606	0.305648	0.28789	0.272962	0.300981	0.267535	0.265	0.242688	0.27534	0.257503	0.262209	0.296487
BUSA_SAM68_TARGETS_DN	0.136214	0.155165	-0.0312581	0.200637	0.121834	0.165578	0.137147	0.154446	0.139061	0.118769	0.0732798	0.213657	0.110522	0.0622969	0.0439818	0.248659	0.145068	0.159884	0.1032	0.121502	-0.00475121
BUSA_SAM68_TARGETS_UP	0.121827	0.172009	0.169357	0.161796	0.165766	0.187344	0.149142	0.129872	0.157806	0.175346	0.126727	0.186823	0.177569	0.150746	0.197439	0.198487	0.161852	0.209561	0.122217	0.142794	0.213569
BUYTAERT_PHOTODYNAMIC_THERAPY_STRESS_DN	0.25979	0.2211	0.218033	0.235356	0.247022	0.253715	0.217983	0.225534	0.224543	0.262634	0.251117	0.251	0.225249	0.24748	0.238311	0.232423	0.21139	0.220934	0.221905	0.226557	0.227783
BUYTAERT_PHOTODYNAMIC_THERAPY_STRESS_UP	0.19586	0.190854	0.224441	0.205453	0.201395	0.203708	0.213396	0.188917	0.205217	0.219288	0.224617	0.210785	0.24285	0.210003	0.229754	0.216481	0.209862	0.208738	0.188658	0.212618	0.242569
BYSTROEM_CORRELATED_WITH_IL5_DN	0.193736	0.160783	0.183915	0.20918	0.186923	0.169935	0.188998	0.178594	0.182547	0.192469	0.192345	0.199489	0.202541	0.211146	0.197346	0.179793	0.184379	0.160455	0.173879	0.155307	0.179303
BYSTROEM_CORRELATED_WITH_IL5_UP	0.161824	0.181038	0.169487	0.171226	0.164332	0.173347	0.170412	0.161133	0.189496	0.170856	0.18058	0.137	0.170526	0.151191	0.182212	0.149936	0.18331	0.172348	0.177108	0.166188	0.172386
BYSTRYKH_HEMATOPOIESIS_STEM_CELL_AND_BRAIN_QTL_CIS	0.311153	0.30539	0.293872	0.30027	0.28473	0.303899	0.299237	0.29945	0.304522	0.302086	0.293939	0.295023	0.292921	0.295541	0.302693	0.286295	0.308882	0.289376	0.300729	0.297952	0.298497
BYSTRYKH_HEMATOPOIESIS_STEM_CELL_AND_BRAIN_QTL_TRANS	0.19434	0.213742	0.198159	0.189411	0.187604	0.201537	0.189393	0.199309	0.208848	0.198099	0.200044	0.196524	0.205817	0.201773	0.206601	0.193563	0.211218	0.197911	0.224872	0.206823	0.19729
BYSTRYKH_HEMATOPOIESIS_STEM_CELL_FGF3	-0.040486	0.0108188	-0.0679922	-0.0140587	-0.0200603	-0.0158858	-0.00975348	-0.0164521	-0.0447317	-0.0965849	-0.0655154	-0.0411969	-0.0854404	-0.0730892	-0.0627003	-0.0163317	-0.0574458	-0.0354493	-0.0301646	-0.0147193	-0.0487197
BYSTRYKH_HEMATOPOIESIS_STEM_CELL_FLI1	0.0118992	0.0104028	0.0122921	0.0296486	0.0188325	0.0258067	0.0268758	0.00136651	0.029382	0.0156927	0.044195	0.0423572	0.0512437	0.0577145	-0.00595887	0.0220275	-0.0122047	0.0532952	-0.0174681	0.0178335	0.00671838
BYSTRYKH_HEMATOPOIESIS_STEM_CELL_IL3RA	0.140937	0.111764	0.119098	0.142121	0.174498	0.139625	0.196869	0.0989187	0.0785292	0.140395	0.15838	0.17133	0.173609	0.159033	0.163739	0.157096	0.127911	0.180274	0.0988821	0.137894	0.142818
BYSTRYKH_HEMATOPOIESIS_STEM_CELL_QTL_CIS	0.253595	0.251517	0.25452	0.273459	0.240322	0.246652	0.246046	0.248141	0.260033	0.251834	0.261471	0.259917	0.246529	0.258118	0.261924	0.262669	0.251693	0.25792	0.256617	0.268061	0.255766
BYSTRYKH_HEMATOPOIESIS_STEM_CELL_QTL_TRANS	0.145481	0.148063	0.143587	0.154952	0.144993	0.141765	0.149124	0.14519	0.1535	0.142334	0.150054	0.155755	0.141817	0.139434	0.154478	0.157476	0.154257	0.147828	0.149828	0.145189	0.153452
BYSTRYKH_HEMATOPOIESIS_STEM_CELL_RUNX1	-0.08555	-0.118393	-0.0458798	-0.130838	-0.0680019	-0.0608125	-0.00907507	-0.121673	-0.127722	-0.0532829	-0.0471119	-0.0873102	-0.0521462	-0.0872884	-0.0306545	-0.0434949	-0.153622	-0.180233	-0.0861214	-0.0464032	0.0211914
BYSTRYKH_HEMATOPOIESIS_STEM_CELL_SCP2_QTL_TRANS	0.11486	0.0694759	0.138116	0.0695039	0.127925	0.160579	0.130255	0.0888839	0.101251	0.147582	0.145062	0.159978	0.126027	0.125708	0.133807	0.135577	0.0926076	0.0984648	0.0745831	0.0688344	0.113811
BYSTRYKH_SCP2_QTL	0.241143	0.245782	0.166044	0.22057	0.219047	0.223801	0.214104	0.248007	0.256886	0.231457	0.205027	0.21941	0.210158	0.260023	0.187356	0.21322	0.245198	0.216373	0.22788	0.23718	0.174909
CADWELL_ATG16L1_TARGETS_DN	0.159271	0.174568	0.175297	0.176181	0.146973	0.16615	0.149444	0.16783	0.18184	0.151744	0.106419	0.145879	0.164743	0.181095	0.154194	0.153799	0.183647	0.146183	0.169237	0.133124	0.106198
CADWELL_ATG16L1_TARGETS_UP	-0.107145	-0.0392717	-0.079929	-0.0600079	-0.120318	-0.0863155	-0.0808379	-0.0230118	-0.00470947	-0.134107	-0.0991934	-0.102282	-0.113828	-0.0841379	-0.0905124	-0.0290225	-0.0156117	-0.058608	-0.0019591	0.00245918	-0.0967096
CAFFAREL_RESPONSE_TO_THC_24HR_3_DN	0.274544	0.282105	0.307014	0.28841	0.251293	0.253332	0.237745	0.252514	0.207474	0.259901	0.318208	0.267411	0.275372	0.235886	0.337457	0.320519	0.26607	0.280386	0.255551	0.288827	0.285953
CAFFAREL_RESPONSE_TO_THC_24HR_3_UP	0.36782	0.367002	0.380342	0.357509	0.382385	0.371646	0.41146	0.376967	0.380067	0.38596	0.404011	0.37245	0.393186	0.409141	0.401563	0.390252	0.409984	0.358733	0.397239	0.371475	0.387563
CAFFAREL_RESPONSE_TO_THC_24HR_5_DN	0.326328	0.347442	0.325146	0.364123	0.34782	0.32047	0.36315	0.33953	0.365924	0.353672	0.368299	0.359471	0.353141	0.357421	0.357724	0.356805	0.343338	0.356454	0.338891	0.353022	0.319346
CAFFAREL_RESPONSE_TO_THC_24HR_5_UP	0.417923	0.405306	0.382407	0.412797	0.389463	0.417731	0.414856	0.386662	0.423283	0.404877	0.390045	0.41375	0.398455	0.398925	0.411308	0.402097	0.413086	0.405785	0.400803	0.401611	0.401391
CAFFAREL_RESPONSE_TO_THC_8HR_3_DN	0.403322	0.398121	0.38188	0.387668	0.403336	0.364149	0.369251	0.400218	0.361958	0.404019	0.387497	0.362752	0.30878	0.374328	0.370851	0.355264	0.370456	0.367323	0.358925	0.362989	0.392835
CAFFAREL_RESPONSE_TO_THC_8HR_3_UP	0.200881	0.353622	0.273947	0.323468	0.216376	0.19442	0.347322	0.337885	0.364152	0.209715	0.148316	0.195599	0.272419	0.162747	0.249707	0.172903	0.413895	0.269827	0.370732	0.329229	0.209701
CAFFAREL_RESPONSE_TO_THC_8HR_5_DN	0.444427	0.424851	0.444717	0.41391	0.445085	0.402253	0.442259	0.427944	0.458569	0.444084	0.418646	0.442823	0.390454	0.443532	0.43829	0.427817	0.425194	0.46784	0.409787	0.416995	0.412416
CAFFAREL_RESPONSE_TO_THC_8HR_5_UP	0.385188	0.38836	0.424657	0.397441	0.38551	0.421294	0.409166	0.403534	0.402476	0.412445	0.399647	0.387843	0.413547	0.376958	0.434781	0.38171	0.415736	0.400536	0.388799	0.37808	0.413826
CAFFAREL_RESPONSE_TO_THC_DN	0.38527	0.38257	0.382214	0.391348	0.415623	0.346486	0.388272	0.383791	0.435386	0.409991	0.409683	0.388241	0.394407	0.396921	0.394266	0.377199	0.391851	0.396444	0.37491	0.371781	0.348593
CAFFAREL_RESPONSE_TO_THC_UP	0.346848	0.354327	0.384503	0.387977	0.371569	0.384998	0.366529	0.340674	0.375837	0.38827	0.398429	0.382258	0.403771	0.393749	0.408064	0.389729	0.389282	0.36763	0.359613	0.387998	0.369717
CAIRO_HEPATOBLASTOMA_CLASSES_DN	0.017536	-0.00535269	0.0805503	0.0531294	0.0117708	0.0430942	0.0323497	0.0231676	0.0319149	0.0384069	0.0594442	0.0612571	0.0483152	0.0190259	0.074963	0.11811	0.0244456	0.00932578	0.0128212	0.0748604	0.0757428
CAIRO_HEPATOBLASTOMA_CLASSES_UP	0.380344	0.402247	0.345746	0.374772	0.382178	0.386044	0.374054	0.396433	0.396077	0.379131	0.365106	0.36842	0.363655	0.383322	0.373629	0.359487	0.394536	0.376392	0.403085	0.38129	0.351259
CAIRO_HEPATOBLASTOMA_DN	-0.0225257	0.0271952	0.0466336	0.0163744	-0.0205575	-0.00496271	0.00706805	0.0450739	0.040971	-0.0214683	-0.0033935	-0.00956824	0.0172251	-0.0118121	0.0159724	0.0562522	0.0207625	0.0126755	0.0522945	0.0631132	0.0233023
CAIRO_HEPATOBLASTOMA_POOR_SURVIVAL	-0.00909173	0.135401	0.0733584	0.0055244	-0.0720116	0.0178068	-0.00808342	0.138387	0.211707	-0.0458763	-0.00163708	0.0246816	-0.041796	-0.0588144	0.0434392	0.10948	0.176262	0.0552848	0.227366	0.206811	0.0440042
CAIRO_HEPATOBLASTOMA_UP	0.288158	0.30996	0.278098	0.286467	0.250604	0.277539	0.250965	0.286534	0.307551	0.271806	0.279469	0.287864	0.268566	0.265904	0.276226	0.281829	0.312573	0.279614	0.308844	0.258052	0.258222
CAIRO_LIVER_DEVELOPMENT_DN	0.0414577	0.12746	0.097572	0.0670522	-0.0203564	0.022636	0.00878052	0.147742	0.166455	-0.00707722	-0.00592995	-0.0020671	0.00385193	-0.0137486	0.0463806	0.106539	0.124569	0.100263	0.200136	0.13058	0.0188033
CAIRO_LIVER_DEVELOPMENT_UP	0.143468	0.115223	0.121994	0.134917	0.129014	0.145323	0.140882	0.0949047	0.12991	0.154519	0.140162	0.174853	0.127496	0.160309	0.147115	0.134154	0.128325	0.0993129	0.0729709	0.104441	0.163031
CAIRO_PML_TARGETS_BOUND_BY_MYC_DN	0.27045	0.276808	0.345535	0.293969	0.289533	0.293282	0.309145	0.282207	0.258157	0.296482	0.279804	0.315873	0.316295	0.31851	0.347178	0.339852	0.248377	0.241674	0.216823	0.266755	0.359646
CAIRO_PML_TARGETS_BOUND_BY_MYC_UP	0.304735	0.325572	0.275137	0.29379	0.351863	0.345441	0.31976	0.341981	0.35274	0.346913	0.353608	0.361612	0.352114	0.394334	0.331287	0.321413	0.340206	0.310674	0.346298	0.357478	0.307241
CALVET_IRINOTECAN_SENSITIVE_VS_RESISTANT_DN	0.266643	0.266823	0.251481	0.158655	0.125215	0.182082	0.0311695	0.168002	0.277388	0.198925	0.275496	0.253822	0.208979	0.221051	0.254875	0.189977	0.171411	0.193506	0.224442	0.256589	0.214649
CALVET_IRINOTECAN_SENSITIVE_VS_RESISTANT_UP	0.00534947	0.0395487	-0.048462	-0.00077251	-0.0181688	0.148217	-0.0233723	0.0195738	-0.0214906	0.146051	0.0846231	0.139913	0.0623431	0.0238619	-0.0307598	0.0670277	-0.0218732	-0.00732949	-0.0183166	-0.00334166	0.0694988
CALVET_IRINOTECAN_SENSITIVE_VS_REVERTED_DN	0.0408643	0.0558646	0.0386491	-0.013794	-0.0167596	0.122199	0.0364491	0.000942898	0.0390847	0.151435	0.0861478	0.154342	0.0228767	-0.0140423	0.0231729	0.0875598	0.0587247	0.0568975	0.0606015	0.0265878	0.151622
CALVET_IRINOTECAN_SENSITIVE_VS_REVERTED_UP	0.363902	0.306031	0.255602	0.261312	0.396577	0.342631	0.252437	0.229823	0.400955	0.371681	0.372004	0.379268	0.248515	0.39268	0.354747	0.362507	0.355165	0.347302	0.333404	0.365227	0.376517
CAMPS_COLON_CANCER_COPY_NUMBER_DN	0.00831663	-0.0011631	0.0188715	-0.0308658	0.00104258	0.0309914	0.0335857	-0.0179543	-0.0469676	-0.0101657	-0.00679023	-0.015757	0.0135676	0.0268461	0.00140953	0.00760863	-0.0210099	-0.0435085	-0.0343606	-0.0157512	0.00733542
CAMPS_COLON_CANCER_COPY_NUMBER_UP	0.0531464	0.0548816	0.0236149	0.0364426	0.0467395	0.0375125	0.0474796	0.037455	0.0341611	0.0542217	0.0450984	0.0260409	0.0273691	0.042053	0.0359091	0.0382377	0.0580241	0.0488665	0.0711644	0.0662591	0.0636133
CARD_MIR302A_TARGETS	0.151412	0.135386	0.177535	0.169139	0.161207	0.156146	0.143946	0.123975	0.144595	0.191576	0.164704	0.182323	0.173874	0.179146	0.186886	0.168347	0.163062	0.15066	0.142063	0.123689	0.163157
CARDOSO_RESPONSE_TO_GAMMA_RADIATION_AND_3AB	0.232494	0.252276	0.211911	0.232726	0.227289	0.242221	0.228554	0.253094	0.268809	0.294294	0.239254	0.274014	0.208513	0.211983	0.280768	0.193201	0.237135	0.229589	0.259373	0.25859	0.227249
CASORELLI_ACUTE_PROMYELOCYTIC_LEUKEMIA_DN	0.294852	0.315775	0.284128	0.312554	0.298875	0.29886	0.289289	0.313713	0.309663	0.305876	0.300531	0.303592	0.285134	0.300158	0.312913	0.302602	0.3062	0.293506	0.302573	0.307095	0.279083
CASORELLI_ACUTE_PROMYELOCYTIC_LEUKEMIA_UP	0.160635	0.157926	0.18835	0.166671	0.172101	0.173004	0.177908	0.149037	0.186524	0.173773	0.197302	0.172771	0.202361	0.171533	0.187191	0.167761	0.174426	0.187086	0.146232	0.155027	0.189355
CASORELLI_APL_SECONDARY_VS_DE_NOVO_DN	0.331398	0.356476	0.340826	0.334731	0.375112	0.332334	0.360179	0.37129	0.340119	0.349135	0.356156	0.354062	0.334948	0.33166	0.353118	0.324574	0.35216	0.3525	0.38137	0.352819	0.343655
CASORELLI_APL_SECONDARY_VS_DE_NOVO_UP	0.147297	0.0873261	0.114442	0.160492	0.11437	0.140181	0.0844114	0.108125	0.125283	0.117789	0.132462	0.136451	0.10574	0.116854	0.147267	0.154735	0.120447	0.14715	0.128957	0.0903796	0.134098
CASTELLANO_HRAS_AND_NRAS_TARGETS_DN	0.123763	0.147257	0.30072	0.248469	0.329719	0.135664	0.0817081	0.064126	0.184347	0.241985	0.166	0.236197	0.281673	0.204841	0.169308	0.182124	0.164374	0.120452	0.23169	0.118182	0.221772
CASTELLANO_HRAS_AND_NRAS_TARGETS_UP	0.360372	0.275166	0.353449	0.372251	0.0977522	0.407816	0.370524	0.36707	0.40675	0.289391	0.342976	0.502107	0.260642	0.213739	0.37209	0.356781	0.260504	0.287428	0.264215	0.313146	0.223177
CASTELLANO_HRAS_TARGETS_DN	0.38522	0.391651	0.38043	0.41223	0.442874	0.418303	0.409657	0.399608	0.299518	0.395758	0.399861	0.423337	0.444378	0.379238	0.415945	0.36377	0.363798	0.369751	0.378178	0.372247	0.42448
CASTELLANO_HRAS_TARGETS_UP	0.169437	0.193175	0.151101	0.161885	0.0382242	0.171242	0.182299	0.181287	0.171539	0.172374	0.164578	0.159169	0.159981	0.116164	0.17572	0.108966	0.156136	0.184781	0.173732	0.152126	0.176383
CASTELLANO_NRAS_TARGETS_DN	0.0795187	-0.0714162	0.107508	0.0456226	0.0604096	0.08811	0.00136021	-0.0271338	0.0453527	0.130973	0.0412252	0.0951572	0.106886	0.0315391	0.132067	0.0557069	0.0718829	0.0466482	-0.0150274	0.0232336	0.107204
CASTELLANO_NRAS_TARGETS_UP	0.14718	0.111952	0.173044	0.171425	0.141025	0.186246	0.141553	0.143949	0.137729	0.165409	0.190867	0.23524	0.140296	0.135207	0.181562	0.220354	0.0904532	0.141019	0.157864	0.174181	0.183835
CAVARD_LIVER_CANCER_MALIGNANT_VS_BENIGN	0.20446	0.325821	0.298961	0.286383	0.13538	0.238929	0.183921	0.334632	0.386578	0.178782	0.217112	0.250109	0.206703	0.158631	0.279365	0.332607	0.257926	0.246452	0.359931	0.35708	0.17823
CEBALLOS_TARGETS_OF_TP53_AND_MYC_DN	0.129987	0.0951635	0.149003	0.155248	0.171795	0.14385	0.126802	0.0780673	0.0843408	0.142275	0.125619	0.136576	0.133201	0.154964	0.154028	0.120656	0.0865378	0.115932	0.0831404	0.106065	0.147232
CEBALLOS_TARGETS_OF_TP53_AND_MYC_UP	0.259472	0.253274	0.274354	0.277904	0.277003	0.205774	0.32883	0.269677	0.291143	0.295697	0.242636	0.277639	0.265401	0.279496	0.287341	0.271585	0.232701	0.311025	0.254965	0.299204	0.267415
CERIBELLI_GENES_INACTIVE_AND_BOUND_BY_NFY	-0.0448698	-0.0847068	-0.0921119	-0.0848406	-0.0481082	-0.0617708	-0.0906118	-0.0974233	-0.0868045	-0.0654301	-0.0707193	-0.0475428	-0.0562158	-0.0774261	-0.0737301	0.0125709	-0.0742118	-0.0538415	-0.0762473	-0.0493594	-0.0592568
CERIBELLI_PROMOTERS_INACTIVE_AND_BOUND_BY_NFY	-0.111243	-0.0339306	-0.0798913	-0.0826468	-0.131077	-0.103809	-0.0520633	-0.0280077	-0.0570141	-0.072387	-0.0775774	-0.0561538	-0.048639	-0.0890551	-0.0748376	-0.0198993	-0.0489944	-0.0622279	0.00369028	-0.0380172	-0.0285092
CERVERA_SDHB_TARGETS_1_DN	-0.145752	0.121514	-0.170818	-0.0810593	-0.152738	-0.143103	-0.0830534	0.169466	0.108433	-0.1349	-0.162999	-0.115311	-0.15977	-0.120439	-0.105135	-0.0263698	0.0476777	-0.0167759	0.140081	0.00179848	-0.140807
CERVERA_SDHB_TARGETS_1_UP	0.0533893	-0.131674	0.0839099	0.0400377	0.00890491	0.00446092	-0.032902	-0.0969438	-0.077503	0.00946182	0.0178058	0.0211523	0.0281907	0.0306358	0.0145458	0.0392927	-0.13962	-0.0386464	-0.150478	-0.053174	0.0474942
CERVERA_SDHB_TARGETS_2	0.058275	0.0748769	0.129473	0.0874358	0.0261222	0.0509957	0.00677054	0.101174	0.160943	0.0513789	0.0576106	0.0832715	0.0717891	0.0368216	0.0876751	0.122725	0.194725	0.0897564	0.072553	0.0608315	0.0965504
CHAN_INTERFERON_PRODUCING_DENDRITIC_CELL	-0.351413	-0.318694	-0.348378	-0.352576	-0.321214	-0.335471	-0.347569	-0.321554	-0.292043	-0.332331	-0.263908	-0.361373	-0.34432	-0.351521	-0.354989	-0.315882	-0.342938	-0.30503	-0.320146	-0.309959	-0.311268
CHANDRAN_METASTASIS_DN	0.0372897	0.012215	0.05651	0.0296644	0.0404045	0.0343723	0.0608526	0.00170851	0.034317	0.0573905	0.0585084	0.0685124	0.0418145	0.0537162	0.052459	0.0459019	0.0276758	0.0329225	0.0174894	0.0149371	0.0629312
CHANDRAN_METASTASIS_TOP50_DN	0.257977	0.202466	0.236616	0.256007	0.222246	0.223609	0.279335	0.195043	0.206241	0.253718	0.243585	0.258409	0.236142	0.259501	0.232326	0.217184	0.200221	0.241691	0.220648	0.177322	0.214388
CHANDRAN_METASTASIS_TOP50_UP	0.334078	0.347364	0.321849	0.3323	0.32884	0.307402	0.327459	0.344677	0.3131	0.354895	0.344377	0.327177	0.344492	0.352527	0.363886	0.371667	0.347835	0.322749	0.319692	0.329657	0.32362
CHANDRAN_METASTASIS_UP	0.213552	0.201228	0.213164	0.207652	0.201909	0.209008	0.203261	0.212367	0.214843	0.21886	0.219594	0.207085	0.218645	0.205885	0.221295	0.219379	0.218105	0.200377	0.209034	0.213527	0.211836
CHANG_CORE_SERUM_RESPONSE_DN	0.16413	0.141796	0.193781	0.168365	0.119236	0.160545	0.174932	0.135422	0.162105	0.140461	0.173177	0.176617	0.167381	0.138774	0.192141	0.182035	0.145923	0.150678	0.164155	0.151613	0.175547
CHANG_CORE_SERUM_RESPONSE_UP	0.334398	0.319779	0.296195	0.323212	0.363249	0.332468	0.316793	0.312537	0.330475	0.364689	0.348777	0.335977	0.329649	0.348464	0.338418	0.319612	0.315679	0.325994	0.311108	0.321688	0.325495
CHANG_CYCLING_GENES	0.346911	0.361798	0.30362	0.344078	0.367318	0.36261	0.328517	0.335755	0.340382	0.372935	0.353911	0.342735	0.344092	0.354067	0.351232	0.334986	0.352844	0.341484	0.325249	0.329308	0.300634
CHANG_IMMORTALIZED_BY_HPV31_DN	-0.0158835	-0.0372841	0.00654626	-0.015884	-0.0325403	0.0197041	0.036949	-0.0177418	-0.0195321	-0.00323432	0.0256794	0.0346607	0.0303741	-0.0115326	-0.00677079	0.0599212	-0.0518111	0.00491551	-0.00840731	-0.00487973	0.0502063
CHANG_IMMORTALIZED_BY_HPV31_UP	0.0606986	0.0504409	0.0917735	0.0968137	0.0889266	0.089488	0.0932355	0.0892388	0.0817053	0.1016	0.113198	0.104257	0.106738	0.0878797	0.0938669	0.0932938	0.103481	0.105035	0.0799254	0.0828768	0.0972197
CHANG_POU5F1_TARGETS_DN	0.294596	0.159068	0.133051	0.244844	0.267705	0.280855	0.318801	0.18079	0.200436	0.295797	0.220773	0.247263	0.185573	0.215462	0.265048	0.268691	0.16196	0.313695	0.197939	0.174376	0.231872
CHANG_POU5F1_TARGETS_UP	0.190652	0.0572578	0.113088	0.0907099	0.126853	0.0818371	0.0124309	0.0743364	0.0915438	0.185174	0.175815	0.26302	0.140707	0.102656	0.261372	0.229056	0.0978909	0.0385002	0.0986851	0.0912231	0.237086
CHANGOLKAR_H2AFY_TARGETS_DN	0.117824	0.160682	0.159041	0.15837	0.119624	0.116975	0.1083	0.171886	0.198845	0.123694	0.117019	0.136116	0.139144	0.114807	0.14863	0.144489	0.22633	0.162242	0.197958	0.171255	0.155061
CHANGOLKAR_H2AFY_TARGETS_UP	0.148192	0.182074	0.200604	0.183988	0.136271	0.126952	0.169416	0.217902	0.177387	0.133521	0.153384	0.152054	0.148177	0.143786	0.174578	0.170833	0.206573	0.183385	0.230441	0.209116	0.181773
CHARAFE_BREAST_CANCER_BASAL_VS_MESENCHYMAL_DN	0.219506	0.0700393	0.176078	0.150396	0.203737	0.161255	0.0411398	0.0421143	0.0805266	0.271615	0.215467	0.237069	0.188539	0.251072	0.217438	0.145121	0.068694	0.104385	0.0420477	0.0497377	0.221019
CHARAFE_BREAST_CANCER_BASAL_VS_MESENCHYMAL_UP	-0.0462037	-0.0142446	0.045309	-0.0310758	-0.121458	-0.0177852	0.161771	0.063078	-0.0149353	-0.093838	-0.0454011	-0.0720958	-0.038285	-0.0840085	-0.0316047	0.030671	0.0472519	-0.0203001	0.02515	0.00525014	0.000836015
CHARAFE_BREAST_CANCER_LUMINAL_VS_BASAL_DN	0.217749	0.145949	0.241147	0.211867	0.232837	0.242297	0.195994	0.15291	0.171975	0.250235	0.28652	0.25836	0.262454	0.263657	0.257661	0.237912	0.156743	0.174611	0.149996	0.184989	0.278539
CHARAFE_BREAST_CANCER_LUMINAL_VS_BASAL_UP	0.10614	0.130014	0.134093	0.14168	0.0699056	0.0997996	0.123396	0.128306	0.119671	0.0811925	0.0813272	0.0824651	0.0986292	0.0805663	0.0972256	0.113665	0.142612	0.126989	0.121454	0.106644	0.108393
CHARAFE_BREAST_CANCER_LUMINAL_VS_MESENCHYMAL_DN	0.258349	0.131998	0.233813	0.21004	0.272632	0.251158	0.158991	0.129866	0.1694	0.302366	0.300785	0.287631	0.281749	0.301345	0.276646	0.235779	0.154941	0.16755	0.130946	0.159218	0.277941
CHARAFE_BREAST_CANCER_LUMINAL_VS_MESENCHYMAL_UP	0.0423713	0.0814201	0.0921874	0.0825708	-0.0134387	0.0493885	0.144054	0.1132	0.0686563	-0.00357743	0.00843578	0.0220713	0.0281488	0.00992318	0.0425326	0.0781854	0.107819	0.0792022	0.079829	0.0871325	0.0501413
CHASSOT_SKIN_WOUND	0.022566	0.0458063	0.113592	0.0709191	0.0755912	0.0875911	0.223655	0.0640774	0.0951076	0.109605	0.1798	0.150824	0.101551	0.0705157	0.221362	0.125028	0.129031	0.332911	-0.0125567	0.0546488	0.245818
CHAUHAN_RESPONSE_TO_METHOXYESTRADIOL_DN	0.356073	0.359023	0.383634	0.370169	0.360931	0.370259	0.370928	0.34245	0.362998	0.369696	0.386834	0.367146	0.356655	0.372064	0.388402	0.373769	0.361356	0.37622	0.371922	0.355429	0.367089
CHAUHAN_RESPONSE_TO_METHOXYESTRADIOL_UP	0.343319	0.345562	0.339792	0.351352	0.339054	0.342325	0.350121	0.317841	0.349342	0.341101	0.357357	0.343198	0.342982	0.350313	0.364641	0.347419	0.349087	0.354739	0.333921	0.333672	0.346098
CHEBOTAEV_GR_TARGETS_DN	0.00639585	-0.0390827	0.0203578	-0.00287331	0.00354789	0.00877477	-0.00664039	-0.0914399	0.0115906	0.0341736	0.0429662	0.0643379	0.0218777	0.0204247	0.0423971	0.0197632	-0.0142858	-0.0303018	-0.0581862	-0.0376129	0.013237
CHEBOTAEV_GR_TARGETS_UP	0.00561108	0.057947	0.0379918	0.043752	-0.019079	0.0290737	-0.00522787	0.032033	0.0705986	0.0064633	0.0118436	0.0392816	0.0350244	-0.0100352	0.0444177	0.0559766	0.0533973	0.0147894	0.0546976	0.0231017	0.0281905
CHEMELLO_SOLEUS_VS_EDL_MYOFIBERS_DN	-0.0814684	-0.0729674	-0.106039	-0.0851127	-0.0851465	-0.0975354	-0.0969083	-0.101447	-0.0612253	-0.115121	-0.0707078	-0.0412247	-0.0769759	-0.112148	-0.105523	-0.0442211	-0.0908644	-0.0976027	-0.0987167	-0.0677481	-0.0722552
CHEMELLO_SOLEUS_VS_EDL_MYOFIBERS_UP	-0.135602	-0.200338	-0.086073	-0.160873	-0.118894	-0.137438	-0.0959855	-0.181881	-0.123783	-0.150328	-0.133822	-0.0983875	-0.108441	-0.120502	-0.156891	-0.105186	-0.169102	-0.133905	-0.113581	-0.176634	-0.142032
CHEMNITZ_RESPONSE_TO_PROSTAGLANDIN_E2_DN	0.0690205	0.0589248	0.0681189	0.0583206	0.0363649	0.0709505	0.103554	0.0640359	0.0594175	0.0430141	0.0448362	0.0385044	0.0605672	0.0412018	0.0488438	0.0691524	0.0732197	0.0532055	0.0713992	0.0545195	0.0624666
CHEMNITZ_RESPONSE_TO_PROSTAGLANDIN_E2_UP	0.325296	0.292764	0.28697	0.309749	0.325527	0.313216	0.29563	0.284131	0.302186	0.313799	0.312898	0.30944	0.308118	0.326269	0.319296	0.294115	0.288799	0.293459	0.278649	0.281601	0.295618
CHEN_ETV5_TARGETS_SERTOLI	-0.256	-0.281101	-0.246139	-0.27231	-0.185339	-0.137567	-0.239228	-0.216568	-0.162468	-0.169994	-0.046753	-0.138292	-0.204658	-0.221243	-0.157795	-0.110871	-0.201598	-0.22288	-0.24128	-0.147108	-0.087879
CHEN_ETV5_TARGETS_TESTIS	0.166261	0.191611	0.116039	0.181916	0.174427	0.12067	0.129534	0.156774	0.186751	0.188685	0.167266	0.157981	0.189456	0.168375	0.137098	0.144667	0.206522	0.152569	0.14623	0.151415	0.103105
CHEN_HOXA5_TARGETS_6HR_DN	0.375694	0.131379	0.326122	0.262825	0.403144	0.0949709	0.298155	0.227243	0.220624	0.335506	0.31102	0.38302	0.318421	0.354645	0.368482	0.292587	0.173638	0.19773	0.185063	0.128535	0.166633
CHEN_HOXA5_TARGETS_6HR_UP	0.243884	0.163937	0.327636	0.204701	0.232501	0.281316	0.208136	0.196293	0.258441	0.385942	0.353821	0.36582	0.344726	0.302807	0.353443	0.314149	0.276655	0.321039	0.164247	0.207011	0.397409
CHEN_HOXA5_TARGETS_9HR_DN	0.286462	0.239981	0.210482	0.258715	0.289987	0.27757	0.226884	0.258861	0.235638	0.308171	0.275392	0.281794	0.233882	0.294649	0.277828	0.254392	0.224599	0.242877	0.246953	0.258174	0.249685
CHEN_HOXA5_TARGETS_9HR_UP	0.211278	0.217327	0.247816	0.228063	0.247965	0.23898	0.216598	0.213258	0.229919	0.24538	0.247263	0.238744	0.278169	0.249857	0.242067	0.219222	0.242298	0.240733	0.207835	0.235352	0.251752
CHEN_LIVER_METABOLISM_QTL_CIS	0.145206	0.101436	0.161915	0.108588	0.105073	0.148587	0.103029	0.115191	0.108058	0.0995772	0.107209	0.153276	0.10142	0.121998	0.11764	0.153632	0.141232	0.105004	0.115163	0.111839	0.106445
CHEN_LUNG_CANCER_SURVIVAL	0.21951	0.206316	0.247064	0.302585	0.222014	0.258406	0.296088	0.293413	0.2878	0.277001	0.259941	0.25621	0.241324	0.272926	0.30905	0.315122	0.243759	0.294438	0.280446	0.314745	0.266077
CHEN_LVAD_SUPPORT_OF_FAILING_HEART_DN	0.0631674	-0.00413317	0.0655824	0.07129	0.0479332	0.0443756	-0.0921675	0.024344	0.0653077	0.0708067	0.0991934	0.0937195	0.0298815	0.0273938	0.106301	0.115902	0.0123964	0.058152	-0.0197585	-0.00552403	0.0832766
CHEN_LVAD_SUPPORT_OF_FAILING_HEART_UP	0.156166	0.132114	0.16739	0.163721	0.141856	0.145696	0.154784	0.135743	0.19012	0.189271	0.190725	0.1762	0.182896	0.157221	0.17409	0.175256	0.168752	0.163318	0.164427	0.170592	0.17559
CHEN_METABOLIC_SYNDROM_NETWORK	0.0825432	0.0477752	0.0869795	0.0760214	0.0761908	0.0723965	0.0727604	0.0447273	0.0636408	0.0858362	0.099651	0.0997888	0.0800684	0.0811308	0.0929114	0.0928015	0.0526893	0.0643045	0.0567726	0.0640491	0.0917722
CHEN_NEUROBLASTOMA_COPY_NUMBER_GAINS	0.0720234	0.126959	0.120081	0.122022	0.0776552	0.0844291	0.114403	0.115262	0.0725704	0.126935	0.107385	0.100738	0.156203	0.142117	0.118268	0.083196	0.0904757	0.0739769	0.129238	0.0867541	0.0781977
CHEN_PDGF_TARGETS	0.233105	0.216813	0.218586	0.206281	0.22959	0.21731	0.213956	0.238392	0.233191	0.242963	0.249833	0.227608	0.25428	0.256841	0.262215	0.216136	0.257331	0.292635	0.217514	0.235175	0.250601
CHENG_IMPRINTED_BY_ESTRADIOL	0.0781687	0.0913839	0.0776857	0.0781196	0.0564875	0.0836428	0.0912217	0.090743	0.0832003	0.0543423	0.0526556	0.0648693	0.0719512	0.0684496	0.0732887	0.0624514	0.0905572	0.0739626	0.0792771	0.0793196	0.0874002
CHENG_RESPONSE_TO_NICKEL_ACETATE	0.272489	0.283716	0.289296	0.298141	0.272194	0.290599	0.273222	0.332027	0.291442	0.274403	0.310146	0.282494	0.26457	0.266506	0.287797	0.313772	0.321884	0.319137	0.310452	0.316301	0.310017
CHENG_TAF7L_TARGETS	0.0167877	-0.0567183	0.114463	0.0907374	0.0563715	0.0723281	0.0596097	-0.101867	-0.0258229	-0.0176415	0.0739901	0.113599	0.0829926	0.0582422	0.0353499	0.0925622	0.0166896	-0.10433	-0.0804777	-0.0379381	0.0904822
CHEOK_RESPONSE_TO_HD_MTX_DN	0.276065	0.245571	0.25188	0.249933	0.271654	0.265519	0.265844	0.234273	0.273446	0.252251	0.246418	0.271094	0.274864	0.271019	0.267535	0.23517	0.249369	0.265498	0.261874	0.218477	0.265622
CHEOK_RESPONSE_TO_HD_MTX_UP	0.0948653	0.0587696	0.0945211	0.0669628	0.047961	0.0650073	0.0228645	0.092638	0.0685204	0.0569389	0.0686098	0.0669865	0.0721998	0.0239831	0.0779387	0.131022	0.012128	0.0790257	0.0830715	0.0793363	0.16137
CHEOK_RESPONSE_TO_MERCAPTOPURINE_AND_HD_MTX_DN	0.248321	0.256905	0.246076	0.262275	0.244374	0.249073	0.223945	0.262925	0.258047	0.262897	0.262414	0.249956	0.249614	0.272517	0.259863	0.216788	0.237352	0.234708	0.245005	0.257838	0.229021
CHEOK_RESPONSE_TO_MERCAPTOPURINE_AND_HD_MTX_UP	0.276774	0.217313	0.200959	0.264549	0.253589	0.241611	0.210306	0.252334	0.229078	0.206196	0.10834	0.257867	0.223885	0.240416	0.254965	0.335753	0.247608	0.265535	0.186071	0.240705	0.150179
CHEOK_RESPONSE_TO_MERCAPTOPURINE_AND_LD_MTX_DN	0.0391243	0.0453953	0.0524544	0.101086	0.0252802	-0.0294077	0.0689285	0.080896	0.0330561	0.0142017	0.0147374	0.0569572	-0.00301963	0.0343278	0.0218803	0.110392	0.0289769	0.104459	0.0687859	0.0787874	0.0584698
CHEOK_RESPONSE_TO_MERCAPTOPURINE_AND_LD_MTX_UP	0.398446	0.406645	0.405305	0.413321	0.416565	0.404312	0.407095	0.40827	0.397857	0.405133	0.419814	0.434371	0.424823	0.412172	0.421823	0.415072	0.409445	0.415623	0.427047	0.428957	0.410176
CHEOK_RESPONSE_TO_MERCAPTOPURINE_DN	0.129561	0.210209	0.200739	0.167366	0.171855	0.201756	0.218647	0.155391	0.151646	0.182614	0.180432	0.211105	0.199813	0.194041	0.177424	0.232792	0.186671	0.187173	0.183461	0.178286	0.181214
CHEOK_RESPONSE_TO_MERCAPTOPURINE_UP	0.334836	0.339264	0.323126	0.307936	0.365664	0.339167	0.336536	0.330713	0.339124	0.349134	0.309847	0.346424	0.318519	0.354554	0.303707	0.294875	0.270809	0.320063	0.334374	0.321356	0.302068
CHESLER_BRAIN_D6MIT150_QTL_CIS	-0.213413	-0.0296813	-0.225304	-0.228056	-0.179596	-0.230875	-0.185043	-0.0638878	0.000792073	-0.263124	-0.20197	-0.0356968	-0.0946547	-0.182952	-0.169678	-0.021873	0.00115768	-0.0244126	0.0472088	-0.108093	-0.238505
CHESLER_BRAIN_D6MIT150_QTL_TRANS	-0.0650325	-0.00510912	-0.0086481	-0.0710649	-0.0312132	-0.0652676	-0.0587486	-0.0179367	0.0348376	-0.0500015	-0.036591	-0.0547961	-0.0207446	0.0234123	-0.0154707	-0.0434201	0.0694253	0.0824783	0.045919	-0.0065678	-0.03904
CHESLER_BRAIN_HIGHEST_EXPRESSION	0.205886	0.20816	0.220213	0.227076	0.242954	0.255512	0.257127	0.210686	0.254677	0.235722	0.268349	0.233311	0.249361	0.232669	0.244644	0.272597	0.212818	0.226418	0.2144	0.22345	0.242856
CHESLER_BRAIN_HIGHEST_GENETIC_VARIANCE	0.258382	0.241818	0.281932	0.257669	0.276387	0.307354	0.269348	0.243975	0.278482	0.277772	0.28015	0.267958	0.271187	0.264159	0.268811	0.266653	0.244148	0.240526	0.251805	0.252128	0.286943
CHESLER_BRAIN_QTL_CIS	0.234952	0.226934	0.260312	0.216291	0.23157	0.257439	0.234734	0.224562	0.238597	0.242351	0.25719	0.224702	0.233905	0.224821	0.252782	0.229892	0.236354	0.224424	0.232829	0.224053	0.240838
CHESLER_BRAIN_QTL_TRANS	0.315955	0.221592	0.303454	0.219463	0.315696	0.225833	0.223538	0.183823	0.205007	0.320752	0.306633	0.228522	0.317103	0.307385	0.321831	0.274886	0.169453	0.240962	0.202343	0.195578	0.327109
CHIANG_LIVER_CANCER_SUBCLASS_CTNNB1_DN	0.0213893	0.0192939	0.0793346	0.075349	-0.0119559	0.038689	0.0504946	0.041649	0.0751961	0.0674649	0.0607992	0.0564124	0.0617503	0.0372983	0.0923421	0.0960421	0.0587637	0.0132878	-0.00390583	0.0419704	0.0651253
CHIANG_LIVER_CANCER_SUBCLASS_CTNNB1_UP	-0.00634783	0.0226639	0.0271392	0.0108356	-0.0373786	0.0120583	-0.0356503	0.0152996	0.018742	0.00134675	-0.032841	-0.00824892	0.0256214	-0.0267059	0.0131094	0.0603047	-0.00687118	-0.0451139	0.102817	0.0137109	0.011621
CHIANG_LIVER_CANCER_SUBCLASS_INTERFERON_DN	0.0838157	0.129111	0.0941995	0.104099	0.0158053	0.0865429	0.0486365	0.091643	0.134202	0.0671912	0.031288	0.0593945	0.0597905	0.0466447	0.107236	0.0901591	0.127964	0.0658545	0.242283	0.0745857	0.06217
CHIANG_LIVER_CANCER_SUBCLASS_INTERFERON_UP	-0.0651905	-0.0533371	0.0256183	-0.00857516	-0.0207833	0.0518973	-0.0607691	-0.0699569	-0.00602799	0.0355811	-0.00859269	0.0667556	0.0353951	0.00689358	0.0832922	0.0359845	-0.0550277	-0.00499102	-0.0595888	-0.0776001	0.00206467
CHIANG_LIVER_CANCER_SUBCLASS_POLYSOMY7_DN	0.230343	0.316875	0.252785	0.336978	0.15599	0.201089	0.191834	0.332903	0.30734	0.211413	0.18747	0.271826	0.23074	0.224271	0.26283	0.33045	0.276237	0.24217	0.314474	0.318327	0.232495
CHIANG_LIVER_CANCER_SUBCLASS_POLYSOMY7_UP	-0.0393008	-0.01918	-0.015184	-0.0421784	-0.0720297	-0.066812	-0.0168904	-0.00166522	-0.0233038	-0.0669283	-0.0681703	-0.0808926	-0.0408817	-0.0403914	-0.0675698	-0.0500506	0.00372826	-0.0270218	8.18226e-05	-0.0300331	0.00354098
CHIANG_LIVER_CANCER_SUBCLASS_PROLIFERATION_DN	-0.0367561	0.0243243	-0.0141772	-0.0484457	-0.0870754	-0.0698243	-0.0758528	0.0274557	0.0332091	-0.076679	-0.0732572	-0.067486	-0.0624535	-0.0841832	-0.0537743	0.00701674	-0.0084061	-0.0335549	0.113002	0.0323817	-0.0463407
CHIANG_LIVER_CANCER_SUBCLASS_PROLIFERATION_UP	0.317635	0.355857	0.306613	0.350534	0.317721	0.323628	0.297105	0.340171	0.334569	0.324472	0.336302	0.307507	0.324951	0.316264	0.340232	0.32903	0.355009	0.325351	0.298375	0.301823	0.281572
CHIANG_LIVER_CANCER_SUBCLASS_UNANNOTATED_DN	0.415708	0.426045	0.394911	0.426755	0.424024	0.422914	0.417214	0.423567	0.428561	0.421169	0.418871	0.429168	0.40114	0.412924	0.417642	0.423897	0.416529	0.431224	0.422215	0.41956	0.406319
CHIANG_LIVER_CANCER_SUBCLASS_UNANNOTATED_UP	0.00943673	0.05548	0.0979384	0.0643858	0.0191827	0.0459859	0.0452843	0.0693331	0.0880174	0.0383903	0.0576687	0.0378567	0.0834636	0.0238408	0.0769569	0.0796887	0.104556	0.0410086	0.10509	0.0680974	0.0541414
CHIARADONNA_NEOPLASTIC_TRANSFORMATION_CDC25_DN	0.220815	0.153926	0.227515	0.213963	0.208655	0.215293	0.203894	0.157833	0.188899	0.215131	0.242286	0.220366	0.223409	0.20478	0.237997	0.213966	0.187617	0.202091	0.187807	0.193541	0.243758
CHIARADONNA_NEOPLASTIC_TRANSFORMATION_CDC25_UP	0.158355	0.0982412	0.176711	0.162431	0.175162	0.181378	0.141835	0.110925	0.154949	0.203494	0.223008	0.193313	0.17027	0.191988	0.19647	0.170344	0.145014	0.1111	0.124707	0.133935	0.206136
CHIARADONNA_NEOPLASTIC_TRANSFORMATION_KRAS_CDC25_DN	0.0549727	0.00392003	0.180267	0.147859	0.0830902	0.117654	0.0621818	0.082102	0.0771323	0.112961	0.171723	0.150829	0.0776324	0.112178	0.157188	0.137243	0.0577662	0.106698	0.0589496	0.0938085	0.222203
CHIARADONNA_NEOPLASTIC_TRANSFORMATION_KRAS_CDC25_UP	0.230001	0.152639	0.260608	0.229681	0.198147	0.239665	0.211462	0.187766	0.178325	0.236489	0.277786	0.221001	0.260651	0.225321	0.249796	0.244312	0.17227	0.182487	0.171683	0.21319	0.281059
CHIARADONNA_NEOPLASTIC_TRANSFORMATION_KRAS_DN	0.20973	0.146654	0.208199	0.184385	0.170351	0.175799	0.187304	0.126626	0.188326	0.200541	0.212668	0.226603	0.176767	0.168001	0.216944	0.207415	0.152326	0.194347	0.167569	0.159141	0.227262
CHIARADONNA_NEOPLASTIC_TRANSFORMATION_KRAS_UP	0.270254	0.2238	0.261349	0.257365	0.255839	0.269374	0.220953	0.230633	0.251878	0.274195	0.270987	0.256357	0.262422	0.274797	0.273621	0.258486	0.261507	0.240323	0.235997	0.22444	0.253241
CHIARETTI_ACUTE_LYMPHOBLASTIC_LEUKEMIA_ZAP70	0.0609824	0.0505893	0.0808955	0.0409204	0.0262733	0.068667	0.0658468	0.0598025	0.0796116	0.0702803	0.07527	0.0443079	0.0597421	0.0572659	0.0764003	0.0492925	0.0447904	0.029734	0.0624058	0.0503773	0.0769299
CHIARETTI_T_ALL_REFRACTORY_TO_THERAPY	0.0794932	0.0796183	0.114067	0.09336	0.0854456	0.124088	0.0901083	0.0429364	0.0747512	0.132585	0.0976557	0.136204	0.125886	0.101136	0.153032	0.174541	0.0643907	0.0777165	0.0428407	0.0793931	0.122474
CHIARETTI_T_ALL_RELAPSE_PROGNOSIS	0.256962	0.279648	0.231077	0.260351	0.28483	0.285925	0.245588	0.261395	0.3083	0.286655	0.29093	0.261254	0.273038	0.260568	0.284529	0.258856	0.278769	0.268417	0.237283	0.265531	0.21042
CHIBA_RESPONSE_TO_TSA	0.323622	0.324662	0.322678	0.316044	0.317888	0.327299	0.355593	0.340777	0.316455	0.336514	0.33519	0.340657	0.298282	0.291023	0.340942	0.334975	0.329377	0.354883	0.357657	0.350549	0.344007
CHIBA_RESPONSE_TO_TSA_DN	0.280241	0.246831	0.311658	0.282499	0.230882	0.266349	0.232266	0.254979	0.292759	0.275104	0.260739	0.280017	0.303466	0.29611	0.283107	0.281814	0.326663	0.259739	0.250649	0.272472	0.285894
CHIBA_RESPONSE_TO_TSA_UP	0.123161	0.0283294	0.109423	0.105539	0.0539257	0.12185	0.159509	0.0534812	0.083682	0.176033	0.18597	0.144895	0.102449	0.123095	0.184791	0.142622	0.0768881	0.0852104	0.0567011	0.098609	0.142187
CHICAS_RB1_TARGETS_CONFLUENT	0.191009	0.105738	0.181968	0.1662	0.17035	0.166374	0.125823	0.0855371	0.146756	0.216814	0.206584	0.21495	0.17714	0.205427	0.219113	0.189911	0.12578	0.123683	0.106385	0.121157	0.195297
CHICAS_RB1_TARGETS_GROWING	0.24371	0.214566	0.219423	0.247232	0.224999	0.246691	0.19318	0.197672	0.227432	0.256158	0.261505	0.272009	0.245487	0.259712	0.265377	0.255431	0.227758	0.198781	0.187914	0.198755	0.2112
CHICAS_RB1_TARGETS_LOW_SERUM	0.309095	0.291421	0.278403	0.299618	0.298967	0.307703	0.291572	0.277602	0.302177	0.320276	0.309104	0.305635	0.292114	0.295672	0.301155	0.291767	0.282186	0.276861	0.263216	0.284335	0.290144
CHICAS_RB1_TARGETS_SENESCENT	0.20212	0.192952	0.212834	0.214699	0.225401	0.23415	0.185866	0.178989	0.194632	0.235155	0.237196	0.217728	0.238707	0.231751	0.224957	0.22303	0.192119	0.198031	0.179313	0.192021	0.228175
CHIN_BREAST_CANCER_COPY_NUMBER_DN	0.113221	0.0924464	0.0363742	0.0483588	0.0667066	0.0372861	0.215335	0.0909031	0.0905675	0.11721	0.106706	0.0497925	0.0757581	0.172476	0.0778679	0.0805106	0.155446	0.0805574	0.120562	0.0429272	0.107351
CHIN_BREAST_CANCER_COPY_NUMBER_UP	0.251794	0.174623	0.237232	0.221798	0.202338	0.212465	0.227974	0.224567	0.172409	0.204245	0.209199	0.220914	0.218579	0.214506	0.198496	0.211338	0.198426	0.222817	0.20818	0.229064	0.24681
CHNG_MULTIPLE_MYELOMA_HYPERPLOID_DN	0.354446	0.380946	0.36087	0.377117	0.35849	0.354129	0.356017	0.358186	0.371533	0.351758	0.355431	0.359044	0.356534	0.355441	0.363123	0.380428	0.364408	0.35913	0.377831	0.359894	0.365545
CHNG_MULTIPLE_MYELOMA_HYPERPLOID_UP	0.432503	0.453559	0.453717	0.444779	0.431904	0.444838	0.437036	0.460849	0.451075	0.439083	0.43359	0.429694	0.432097	0.426495	0.440289	0.435606	0.440673	0.439365	0.454121	0.45277	0.42558
CHO_NR4A1_TARGETS	-0.00848601	0.0361905	0.0311939	0.0540839	0.039739	0.00619769	0.0264298	0.00552621	0.0441441	0.0413581	0.0470507	0.0243982	0.0372134	0.053872	0.0529928	0.0896646	0.036433	0.0706914	0.0401229	0.0722887	0.0356181
CHOI_ATL_ACUTE_STAGE	0.148091	0.0670816	0.0197052	0.0755924	0.12816	0.143734	0.0306774	0.0937124	0.0150322	0.0538598	0.0599714	0.0724453	0.118529	0.125454	0.0853823	0.0647486	0.0420553	0.131457	-0.0393972	-0.00168437	0.0949875
CHOI_ATL_CHRONIC_VS_ACUTE_DN	0.393883	0.403069	0.392024	0.404094	0.377642	0.37865	0.400238	0.384804	0.397332	0.400716	0.411393	0.421462	0.424576	0.377532	0.423641	0.437715	0.396765	0.377819	0.391103	0.389661	0.358898
CHOI_ATL_STAGE_PREDICTOR	0.343429	0.333587	0.358515	0.348215	0.347326	0.347286	0.346918	0.34113	0.344209	0.340919	0.361162	0.345672	0.36502	0.361418	0.363341	0.365575	0.357709	0.346761	0.319499	0.34853	0.34337
CHOW_RASSF1_TARGETS_DN	0.315698	0.323127	0.295715	0.319923	0.297579	0.284293	0.353826	0.295585	0.309557	0.317801	0.320751	0.356118	0.32223	0.303275	0.340984	0.330735	0.291525	0.348983	0.35778	0.318822	0.332556
CHOW_RASSF1_TARGETS_UP	0.333004	0.326917	0.338681	0.335837	0.339537	0.359862	0.289973	0.32566	0.335252	0.3538	0.345029	0.330681	0.359445	0.357615	0.341856	0.347327	0.342754	0.338899	0.285246	0.321683	0.308418
CHUANG_OXIDATIVE_STRESS_RESPONSE_DN	0.368407	0.363966	0.290451	0.354558	0.384004	0.318529	0.335928	0.318795	0.356283	0.378558	0.378248	0.365833	0.321061	0.344653	0.345948	0.331862	0.353053	0.367887	0.35437	0.296051	0.252776
CHUANG_OXIDATIVE_STRESS_RESPONSE_UP	0.236384	0.177186	0.268154	0.23502	0.241192	0.20964	0.259574	0.242984	0.210953	0.266319	0.227627	0.218707	0.265306	0.252953	0.245096	0.28331	0.23647	0.23324	0.236675	0.23782	0.240919
CHUNG_BLISTER_CYTOTOXICITY_DN	0.0963899	0.0922281	0.108974	0.0696309	0.0555283	0.0966126	0.0937933	0.0412724	0.0774808	0.075678	0.0678265	0.0772046	0.105044	0.0775502	0.077581	0.126168	0.059554	0.0476421	0.0460978	0.0834127	0.06411
CHUNG_BLISTER_CYTOTOXICITY_UP	0.265495	0.265054	0.277389	0.252203	0.276512	0.282678	0.280798	0.239147	0.266069	0.27485	0.271501	0.245521	0.268152	0.271272	0.267016	0.26256	0.263138	0.267885	0.272228	0.249613	0.263841
CHYLA_CBFA2T3_TARGETS_DN	0.0517716	0.0450927	0.0519835	0.0503467	0.0231643	0.0309769	0.0441665	0.0386649	0.0460451	0.0311856	0.0343594	0.0437182	0.0264321	0.0186526	0.0395723	0.071106	0.0338884	0.0523089	0.0428753	0.0493402	0.0504705
CHYLA_CBFA2T3_TARGETS_UP	-0.0222795	-0.0189266	0.00644804	-0.00180663	-0.027447	-0.0130733	-0.00985721	-0.0173924	-0.0183797	-0.0136874	-0.00313127	-0.0109967	-1.47931e-06	-0.0241615	-0.000716701	0.0193294	-0.0140537	-0.0124551	-0.0285779	0.00145496	-0.00281838
CLASPER_LYMPHATIC_VESSELS_DURING_METASTASIS_DN	0.166681	-0.0317275	0.0666253	0.0216028	0.0422592	0.0944883	0.0268869	-0.0666447	0.0988457	0.185515	0.225189	0.224691	0.131509	0.130834	0.166973	0.132721	0.0512112	0.0123989	-0.0433131	0.00338305	0.255492
CLASPER_LYMPHATIC_VESSELS_DURING_METASTASIS_UP	0.171353	-0.000561096	0.189501	0.105387	0.0899856	0.115156	0.0200386	0.0239767	0.0760954	0.131879	0.0746739	0.131627	0.118668	0.0730179	0.100453	0.0870073	0.0867865	0.0375515	0.0382576	0.0317205	0.123252
CLAUS_PGR_POSITIVE_MENINGIOMA_DN	0.144275	0.0669348	0.166577	0.155633	0.0765325	0.241238	-0.0354987	0.0799157	0.165172	0.213718	0.177347	0.192056	0.205327	0.163401	0.226543	0.204814	0.122454	0.0382261	0.0642294	0.0608975	0.208149
CLAUS_PGR_POSITIVE_MENINGIOMA_UP	0.225037	0.250273	0.187836	0.220916	0.172728	0.165583	0.146334	0.226814	0.249345	0.1823	0.186012	0.198387	0.218679	0.226879	0.2194	0.222818	0.227813	0.150344	0.247975	0.227617	0.188146
CLIMENT_BREAST_CANCER_COPY_NUMBER_DN	0.116915	0.0446835	-0.105291	0.0679285	-0.0567008	-0.0259329	-0.0324653	0.0317487	0.106929	-0.0257108	-0.010895	-0.0150354	0.0374597	0.0340388	0.0519031	0.0582589	0.0327924	0.141748	0.0283266	-0.0152878	-0.03949
CLIMENT_BREAST_CANCER_COPY_NUMBER_UP	0.0950576	0.103285	0.124012	0.12961	0.0586985	0.114567	0.0610522	0.0757575	0.0713655	0.0610699	0.107466	0.0844456	0.0954383	0.0888147	0.068778	0.106949	0.0992844	0.0484155	0.0855078	0.0722093	0.11723
COATES_MACROPHAGE_M1_VS_M2_DN	0.111936	0.0950995	0.124222	0.109178	0.0678	0.0887815	0.123713	0.0922603	0.112886	0.11253	0.119824	0.114548	0.0920262	0.0940881	0.114375	0.136361	0.111535	0.088006	0.100659	0.098311	0.130709
COATES_MACROPHAGE_M1_VS_M2_UP	0.128005	0.067854	0.145297	0.132049	0.134422	0.132787	0.106053	0.104713	0.158464	0.118781	0.122067	0.130846	0.138643	0.101476	0.135631	0.145485	0.108837	0.127828	0.0952331	0.0907332	0.112206
COLDREN_GEFITINIB_RESISTANCE_DN	-0.0154115	0.00135182	0.0364203	0.020575	-0.0694288	-0.0105148	0.117336	0.0320105	0.00279434	-0.0420248	-0.0464831	-0.0475859	-0.0384136	-0.0480029	-0.0248546	0.0151012	0.055971	-0.012897	0.00623231	0.00182447	-0.03378
COLDREN_GEFITINIB_RESISTANCE_UP	0.244367	0.227883	0.218303	0.255007	0.271985	0.225137	0.176401	0.234619	0.228869	0.260947	0.235617	0.257736	0.25569	0.246555	0.246947	0.266888	0.202519	0.243139	0.223951	0.254659	0.244773
COLIN_PILOCYTIC_ASTROCYTOMA_VS_GLIOBLASTOMA_DN	0.216613	0.213931	0.247646	0.226909	0.201211	0.250836	0.190691	0.271979	0.275604	0.230075	0.279589	0.295141	0.265814	0.187934	0.304563	0.318126	0.238138	0.232085	0.273721	0.256734	0.23403
COLIN_PILOCYTIC_ASTROCYTOMA_VS_GLIOBLASTOMA_UP	0.0726864	0.0639936	0.112237	0.0417469	0.0196033	0.063125	0.0776956	0.0233231	0.0735179	0.0675536	0.127909	0.0738694	0.0771669	0.0479252	0.0792382	0.118865	0.0413997	0.0316758	0.103187	0.0495522	0.112882
COLINA_TARGETS_OF_4EBP1_AND_4EBP2	0.203595	0.210321	0.224282	0.228527	0.220765	0.224011	0.19876	0.19747	0.216151	0.229912	0.243588	0.246102	0.209373	0.207046	0.236941	0.242085	0.200217	0.219421	0.217876	0.216435	0.218275
COLLER_MYC_TARGETS_DN	0.124922	0.181172	0.0844433	0.113876	0.104074	-0.0164323	0.144909	0.118818	0.154089	0.132722	0.198391	0.294144	0.079002	0.172761	0.247386	0.286745	0.18511	0.209864	0.206673	0.0268396	0.221489
COLLER_MYC_TARGETS_UP	0.379385	0.427937	0.404294	0.394277	0.412197	0.402289	0.416812	0.445705	0.420493	0.432426	0.425689	0.424923	0.420021	0.418355	0.431071	0.439636	0.409515	0.400723	0.432679	0.462942	0.429739
COLLIS_PRKDC_REGULATORS	0.327196	0.363744	0.277011	0.345691	0.355914	0.325636	0.351682	0.332464	0.345058	0.33756	0.33707	0.347259	0.310046	0.316633	0.320036	0.300308	0.339069	0.313859	0.33967	0.307121	0.313114
COLLIS_PRKDC_SUBSTRATES	0.300238	0.29755	0.238692	0.285099	0.302751	0.311138	0.276353	0.286959	0.296425	0.292627	0.296097	0.288176	0.298624	0.301977	0.293003	0.264144	0.313769	0.282683	0.262689	0.26178	0.276453
CONCANNON_APOPTOSIS_BY_EPOXOMICIN_DN	0.180357	0.182557	0.155359	0.185439	0.184107	0.197364	0.163802	0.162351	0.177735	0.204324	0.196681	0.177664	0.155338	0.193024	0.178316	0.194589	0.151111	0.1623	0.153959	0.144537	0.169768
CONCANNON_APOPTOSIS_BY_EPOXOMICIN_UP	0.169409	0.145472	0.207371	0.205797	0.189641	0.182911	0.189503	0.172771	0.180027	0.202655	0.214615	0.209341	0.209565	0.168329	0.215206	0.22726	0.169412	0.180364	0.173308	0.209014	0.221237
CONRAD_GERMLINE_STEM_CELL	0.0817675	-0.0207425	0.0484632	-0.00531891	0.0261701	-0.00487649	-0.0452552	-0.042066	0.0480904	0.0548045	0.0206302	0.0498184	0.0550837	0.0471761	0.0280765	0.032032	-0.0376286	-0.0128267	-0.01614	-0.0652564	0.0182478
CONRAD_STEM_CELL	0.0176237	-0.0110216	0.0240104	0.0346996	0.0261063	0.0404706	-0.0340612	0.0318614	0.0868122	0.0182088	0.0254489	0.0713366	0.0487065	-0.031447	0.00987759	0.0724245	0.0654816	0.0963691	-0.0061638	0.0191474	0.0381241
CORRADETTI_MTOR_PATHWAY_REGULATORS_DN	0.0543316	0.0993427	0.1432	0.159673	0.151572	0.161064	0.0498807	0.122308	0.143154	0.175861	0.175915	0.0786482	0.20273	0.155631	0.192797	0.177263	0.208359	0.12778	0.149887	0.145289	0.114541
CORRE_MULTIPLE_MYELOMA_DN	-0.0190067	0.0487744	0.0781809	0.0192175	-0.00649046	0.0514415	0.00425063	0.00155042	0.090851	-0.00179298	0.0604935	0.0997352	0.0398131	0.00386501	0.0644753	0.0786086	0.021325	0.0401587	0.0079858	0.00882544	0.00472259
CORRE_MULTIPLE_MYELOMA_UP	0.0191699	-0.0325646	0.0682209	0.0332972	0.00382162	0.00311143	-0.0440651	-0.0252667	-0.0107068	0.065765	0.0543813	-0.0554712	0.0600758	0.117179	0.0564272	0.0553561	0.0102256	-0.0416231	-0.0265981	-0.0033622	0.0941643
COULOUARN_TEMPORAL_TGFB1_SIGNATURE_DN	0.144056	0.202985	0.192966	0.168964	0.117689	0.146422	0.131391	0.188727	0.209354	0.123568	0.141688	0.14435	0.141246	0.11718	0.185052	0.187479	0.201201	0.159929	0.218751	0.198456	0.145749
COULOUARN_TEMPORAL_TGFB1_SIGNATURE_UP	0.208238	0.188128	0.218167	0.225917	0.193983	0.229909	0.172958	0.198987	0.213676	0.204457	0.227858	0.208506	0.215701	0.210089	0.240101	0.232155	0.235765	0.208939	0.197924	0.205954	0.231826
COURTOIS_SENESCENCE_TRIGGERS	0.177635	0.147091	0.207041	0.231708	0.130951	0.183752	0.139288	0.168568	0.15177	0.217593	0.176096	0.174599	0.203936	0.142825	0.22304	0.18862	0.226103	0.170747	0.195499	0.217856	0.109946
COWLING_MYCN_TARGETS	0.0433278	-0.126874	0.0109572	-0.0457015	0.022478	-0.00643312	-0.0503078	-0.136653	-0.0167656	0.0896994	0.0511353	0.118725	0.0535175	0.0219556	0.0343258	0.012123	-0.140816	-0.0532709	-0.102826	-0.0732271	0.00958455
CREIGHTON_AKT1_SIGNALING_VIA_MTOR_DN	0.426655	0.414026	0.421433	0.41862	0.418381	0.420714	0.4477	0.395664	0.410563	0.422565	0.423995	0.405692	0.366772	0.389109	0.418476	0.422139	0.398774	0.426374	0.430068	0.416804	0.405761
CREIGHTON_AKT1_SIGNALING_VIA_MTOR_UP	0.231771	0.234372	0.299734	0.255848	0.203053	0.219952	0.316992	0.248553	0.238849	0.23838	0.265503	0.256795	0.219372	0.192555	0.254078	0.241763	0.257448	0.250638	0.25235	0.255103	0.273824
CREIGHTON_ENDOCRINE_THERAPY_RESISTANCE_1	0.219297	0.203163	0.215883	0.208905	0.214489	0.220223	0.198721	0.184856	0.197616	0.217628	0.21926	0.212283	0.223015	0.227837	0.226613	0.215658	0.196179	0.204599	0.187694	0.198996	0.214695
CREIGHTON_ENDOCRINE_THERAPY_RESISTANCE_2	0.0388141	-0.00818781	0.00595414	0.0170392	0.0326678	0.0238217	0.0250812	-0.0167225	-0.00116825	0.0174288	0.0139681	0.0042428	0.0200643	0.0299488	-0.000180608	-0.0145698	-0.0180418	0.0251465	-0.0091605	-0.0249985	0.00507261
CREIGHTON_ENDOCRINE_THERAPY_RESISTANCE_3	0.132054	0.170218	0.185351	0.199801	0.141262	0.154033	0.163762	0.179144	0.178086	0.150223	0.155325	0.153311	0.17052	0.1409	0.172646	0.192924	0.174841	0.166167	0.170558	0.16446	0.174111
CREIGHTON_ENDOCRINE_THERAPY_RESISTANCE_4	0.178175	0.177923	0.183212	0.183898	0.178057	0.175895	0.164413	0.164978	0.179562	0.18947	0.195252	0.181326	0.17456	0.17916	0.19333	0.201057	0.164824	0.174085	0.174557	0.181673	0.184648
CREIGHTON_ENDOCRINE_THERAPY_RESISTANCE_5	0.15692	0.14988	0.190008	0.186417	0.142503	0.13947	0.178119	0.15176	0.170392	0.15647	0.168411	0.163055	0.178944	0.165786	0.183009	0.180458	0.168156	0.157721	0.156817	0.155105	0.195275
CROMER_METASTASIS_DN	0.18342	0.152019	0.191869	0.181764	0.175445	0.183473	0.238916	0.176905	0.183434	0.165011	0.207303	0.187198	0.17224	0.169818	0.19969	0.204114	0.172308	0.19551	0.151743	0.198752	0.214612
CROMER_METASTASIS_UP	0.279065	0.270321	0.287489	0.288721	0.283249	0.272579	0.261759	0.244886	0.276642	0.29519	0.307354	0.311748	0.270336	0.29242	0.28986	0.30073	0.26228	0.289711	0.254116	0.268751	0.275575
CROMER_TUMORIGENESIS_DN	-0.105034	-0.0895413	-0.115144	-0.085537	-0.126528	-0.0764507	-0.0808948	-0.0325488	-0.0901164	-0.0761595	-0.073556	-0.0534431	-0.0765056	-0.0521618	-0.106925	0.00161459	-0.105372	-0.0676016	-0.0682047	-0.0359624	-0.0641986
CROMER_TUMORIGENESIS_UP	0.0924558	-0.0568085	0.103663	0.0433333	0.0936825	0.0926345	0.0642471	-0.0029493	0.0497049	0.147854	0.199678	0.192573	0.116365	0.139714	0.129769	0.140074	0.00565607	0.00898008	-0.0247405	0.0101113	0.167771
CROONQUIST_IL6_DEPRIVATION_DN	0.338777	0.36596	0.29537	0.360422	0.36551	0.353031	0.322026	0.345712	0.352227	0.35982	0.350149	0.341244	0.332651	0.345637	0.357149	0.336816	0.352535	0.332584	0.341834	0.342265	0.282194
CROONQUIST_IL6_DEPRIVATION_UP	0.0155929	-0.0453622	0.146401	-0.0207376	-0.0146034	0.048515	-0.00994664	-0.0129795	0.0307076	0.0208046	0.0197829	0.0421407	0.0125526	0.0174077	0.0693912	0.119878	0.0233414	-0.0243863	-0.0945835	0.0443293	0.11965
CROONQUIST_NRAS_SIGNALING_DN	0.36596	0.406229	0.323855	0.385605	0.403371	0.390285	0.362446	0.373665	0.38628	0.399726	0.39315	0.377482	0.36787	0.374425	0.390745	0.371452	0.384184	0.363733	0.374905	0.367399	0.32306
CROONQUIST_NRAS_SIGNALING_UP	-0.0254973	-0.0575636	-0.00304499	-0.0350537	-0.0307406	-0.0437763	-0.0963691	-0.0198505	-0.0178894	-0.019953	-0.0311574	-0.0315658	-0.0120172	-0.0243763	0.00477689	0.0579772	-0.0193709	0.00219064	-0.0585593	0.00580363	-0.0464943
CROONQUIST_NRAS_VS_STROMAL_STIMULATION_DN	0.266845	0.179372	0.203687	0.214537	0.239664	0.250422	0.227432	0.181609	0.22019	0.284635	0.2862	0.274695	0.227177	0.217731	0.279892	0.243605	0.192787	0.218999	0.186563	0.195072	0.237273
CROONQUIST_NRAS_VS_STROMAL_STIMULATION_UP	0.0246013	0.0227498	0.0642739	0.0434957	0.00746615	0.0616934	-0.0329701	0.0497677	0.0850024	0.0586601	0.0597937	0.0501954	0.0495012	0.0250535	0.0952179	0.0878671	0.037534	0.0201792	0.0231071	0.0528889	0.0609346
CROONQUIST_STROMAL_STIMULATION_DN	0.242379	0.194936	0.243397	0.265771	0.254398	0.257904	0.239179	0.236832	0.26151	0.256856	0.228021	0.229349	0.247186	0.259207	0.281411	0.334523	0.226558	0.255901	0.245978	0.30972	0.238659
CROONQUIST_STROMAL_STIMULATION_UP	0.180829	-0.012372	0.129347	0.0903357	0.14047	0.156834	0.140184	0.0141093	0.102409	0.228391	0.228553	0.205774	0.150045	0.172219	0.226099	0.157859	0.0774842	0.141327	0.0386157	0.0725545	0.246603
CROSBY_E2F4_TARGETS	0.386114	0.419304	0.264798	0.428578	0.436809	0.438106	0.353027	0.377714	0.415072	0.414094	0.402834	0.415587	0.389588	0.404063	0.385633	0.381278	0.430908	0.41338	0.357225	0.398113	0.307016
CUI_GLUCOSE_DEPRIVATION	0.241189	0.260167	0.25513	0.278162	0.284701	0.25988	0.265415	0.243691	0.285073	0.261526	0.282152	0.273104	0.264535	0.279017	0.283727	0.311756	0.271333	0.316263	0.283768	0.279714	0.282173
CUI_TCF21_TARGETS_2_DN	0.124074	0.106616	0.146025	0.144712	0.124268	0.119221	0.116351	0.0992078	0.132763	0.129736	0.137139	0.145357	0.155008	0.14435	0.14447	0.150007	0.130308	0.116985	0.100376	0.118308	0.149115
CUI_TCF21_TARGETS_2_UP	0.134821	0.133387	0.11926	0.136227	0.115195	0.135428	0.11872	0.117967	0.141354	0.129034	0.135344	0.140833	0.111544	0.112459	0.137457	0.126476	0.135889	0.119361	0.117665	0.108428	0.126658
CUI_TCF21_TARGETS_DN	0.0335154	-0.0325394	0.0215863	0.0442112	-0.0409959	-0.0416743	0.00639967	-0.00770018	0.0208261	-0.00973671	-0.0434487	-0.00731608	0.0223499	0.00293498	-0.00226746	0.0301066	-0.00107976	-0.0309055	-0.0128319	-0.00766702	0.0200796
CUI_TCF21_TARGETS_UP	-0.00383309	-0.0356316	-0.00224401	-0.00991475	-0.0956078	0.0279834	0.00897422	-0.0253201	0.0576534	-0.00407476	0.0677044	0.0744534	0.0361969	-0.064929	0.0801739	0.0420271	-0.0154001	-0.0838494	-0.0196599	-0.0502662	0.0896511
DACOSTA_ERCC3_ALLELE_XPCS_VS_TTD_DN	0.158321	0.0234094	0.0730292	0.0574056	0.0474542	0.113941	0.0635927	-0.0136852	0.183308	0.192778	0.111733	0.115401	0.0719536	0.0854732	0.106697	0.109247	0.0982716	0.0471297	-0.0134416	0.0368924	0.140184
DACOSTA_ERCC3_ALLELE_XPCS_VS_TTD_UP	0.075293	-0.0177553	0.0263723	0.0785727	0.0255424	0.0659775	0.0708521	0.0575186	0.0302895	0.040369	0.0862187	0.0804653	0.0364809	0.137498	0.0868584	0.0713564	0.00487953	0.0925599	0.0118085	0.0268155	0.0850121
DACOSTA_LOW_DOSE_UV_RESPONSE_VIA_ERCC3_XPCS_DN	0.42819	0.442046	0.423971	0.402115	0.50275	0.452981	0.407796	0.450678	0.472677	0.496954	0.482368	0.465181	0.37214	0.418384	0.450942	0.454327	0.459478	0.44206	0.423173	0.508475	0.488801
DACOSTA_LOW_DOSE_UV_RESPONSE_VIA_ERCC3_XPCS_UP	-0.0495574	-0.0261106	0.0323293	-0.00918317	-0.0803974	-0.0392435	0.0395617	-0.0216149	-0.0312789	-0.0145677	0.0217566	0.0509556	0.0179468	0.0624805	-0.00526876	0.0150465	-0.00133614	-0.0144664	-0.0210568	-0.0317635	0.0674026
DACOSTA_UV_RESPONSE_VIA_ERCC3_COMMON_DN	0.278428	0.254246	0.269165	0.267809	0.278932	0.273788	0.237298	0.238412	0.253505	0.291593	0.287867	0.285461	0.299676	0.31138	0.28679	0.262703	0.274771	0.248593	0.238926	0.242522	0.277946
DACOSTA_UV_RESPONSE_VIA_ERCC3_COMMON_UP	0.256272	0.231986	0.235315	0.256481	0.242939	0.231403	0.27476	0.229754	0.2625	0.248239	0.246177	0.264565	0.229891	0.225337	0.250989	0.259368	0.248046	0.28403	0.239078	0.273141	0.234833
DACOSTA_UV_RESPONSE_VIA_ERCC3_DN	0.276655	0.251184	0.274105	0.266808	0.279621	0.274851	0.237234	0.23549	0.256349	0.289133	0.28691	0.285166	0.298723	0.306194	0.288367	0.269984	0.273373	0.247357	0.237247	0.239195	0.280727
DACOSTA_UV_RESPONSE_VIA_ERCC3_TTD_DN	0.180389	0.127444	0.199422	0.172735	0.177525	0.171735	0.121814	0.119119	0.156239	0.193768	0.187856	0.181522	0.2119	0.20711	0.201137	0.175886	0.185937	0.133182	0.121978	0.154379	0.192164
DACOSTA_UV_RESPONSE_VIA_ERCC3_TTD_UP	0.198479	0.172026	0.191924	0.199289	0.190432	0.200597	0.191536	0.186101	0.192797	0.214628	0.211724	0.228224	0.175837	0.145194	0.212378	0.18844	0.186821	0.186448	0.201276	0.219747	0.247495
DACOSTA_UV_RESPONSE_VIA_ERCC3_UP	0.247862	0.249188	0.242613	0.260229	0.254329	0.245284	0.274945	0.253492	0.265044	0.251973	0.258102	0.265447	0.228622	0.226713	0.260989	0.255888	0.247105	0.271996	0.257739	0.275228	0.257659
DACOSTA_UV_RESPONSE_VIA_ERCC3_XPCS_DN	0.200528	0.160134	0.207173	0.189336	0.215842	0.189563	0.16562	0.144011	0.171965	0.216131	0.18507	0.208705	0.218499	0.237313	0.212808	0.202773	0.187652	0.158196	0.168406	0.152981	0.205288
DACOSTA_UV_RESPONSE_VIA_ERCC3_XPCS_UP	0.158392	0.216057	0.193785	0.213057	0.192768	0.194817	0.206114	0.216633	0.231427	0.199499	0.196475	0.229691	0.191904	0.168179	0.185119	0.2012	0.22206	0.202241	0.212786	0.242451	0.187342
DAIRKEE_CANCER_PRONE_RESPONSE_BPA	0.280453	0.319539	0.274208	0.28898	0.265449	0.268137	0.289874	0.307498	0.304074	0.278791	0.275001	0.284723	0.256147	0.288569	0.283754	0.28585	0.308853	0.291059	0.306479	0.299837	0.248466
DAIRKEE_CANCER_PRONE_RESPONSE_BPA_E2	0.275147	0.27392	0.257781	0.268562	0.269606	0.265484	0.252951	0.275147	0.280809	0.262325	0.263536	0.264199	0.265644	0.260638	0.275969	0.275378	0.263379	0.270497	0.268774	0.279709	0.263219
DAIRKEE_CANCER_PRONE_RESPONSE_E2	0.0803513	0.0514393	0.0820135	0.0714912	0.0924684	0.091918	0.0885142	0.0499983	0.0579692	0.07871	0.088804	0.107517	0.0659417	0.0660418	0.0756113	0.0868098	0.0263607	0.064128	0.0741332	0.0653193	0.0912852
DAIRKEE_TERT_TARGETS_DN	0.0822451	0.0578745	0.115232	0.0845558	0.064573	0.0623281	0.0606276	0.040328	0.0768046	0.0702337	0.0779653	0.0817888	0.09166	0.0807035	0.0991995	0.105411	0.0863192	0.054668	0.0458639	0.046217	0.0864744
DAIRKEE_TERT_TARGETS_UP	0.255626	0.256903	0.258183	0.250845	0.264343	0.266219	0.260481	0.266989	0.249405	0.271482	0.270971	0.26202	0.241415	0.255205	0.265037	0.25022	0.23745	0.26167	0.267777	0.268785	0.265491
DALESSIO_TSA_RESPONSE	0.0622658	5.86408e-05	0.130894	0.138122	0.149984	0.106126	0.161461	0.0757481	0.162232	0.120957	0.127683	0.111072	0.111998	0.0560575	0.100293	0.146193	0.125944	0.252151	0.0719711	0.122485	0.150957
DANG_BOUND_BY_MYC	0.270886	0.279336	0.262764	0.270912	0.279146	0.275493	0.272225	0.279467	0.278929	0.27948	0.277436	0.275405	0.270529	0.275909	0.276137	0.271925	0.27671	0.278378	0.277427	0.281594	0.269113
DANG_MYC_TARGETS_DN	0.289182	0.244973	0.301844	0.263293	0.286344	0.307637	0.258787	0.28066	0.267102	0.304567	0.31955	0.278943	0.287177	0.277899	0.323128	0.319214	0.310181	0.263976	0.278987	0.302287	0.334957
DANG_MYC_TARGETS_UP	0.373176	0.391116	0.346703	0.378987	0.395318	0.386935	0.371822	0.391938	0.37942	0.392656	0.383733	0.382279	0.379555	0.393676	0.374636	0.378958	0.377838	0.378838	0.383815	0.389747	0.358252
DANG_REGULATED_BY_MYC_DN	0.2054	0.172689	0.227791	0.202039	0.194451	0.197974	0.185092	0.167249	0.199084	0.229647	0.24596	0.247	0.208346	0.212483	0.245518	0.242657	0.180958	0.190077	0.190639	0.192586	0.238877
DANG_REGULATED_BY_MYC_UP	0.32845	0.332733	0.281633	0.30878	0.342567	0.315111	0.321077	0.338483	0.321251	0.340374	0.304853	0.330896	0.299616	0.332385	0.309246	0.312905	0.322997	0.314981	0.330376	0.333843	0.303021
DARWICHE_PAPILLOMA_PROGRESSION_RISK	-0.0079058	0.0614702	-0.00409942	0.0292194	-0.0169706	-0.00592943	0.000551261	0.0466958	0.0688873	-0.0270348	-0.00429936	-0.000162647	-0.012847	-0.0202191	0.0045549	0.016497	0.0441487	0.0257595	0.0558138	0.0454216	-0.0051517
DARWICHE_PAPILLOMA_RISK_HIGH_DN	0.109103	0.106094	0.101764	0.10903	0.100622	0.101577	0.125778	0.115347	0.105741	0.103061	0.102249	0.114385	0.0966152	0.102968	0.115039	0.102649	0.107455	0.115486	0.133689	0.108432	0.10179
DARWICHE_PAPILLOMA_RISK_HIGH_UP	0.137498	0.135902	0.145888	0.140381	0.119263	0.139322	0.144602	0.150345	0.141715	0.133712	0.155719	0.140958	0.145005	0.137338	0.145147	0.148792	0.136208	0.130225	0.147452	0.141552	0.163974
DARWICHE_PAPILLOMA_RISK_HIGH_VS_LOW_DN	-0.0202683	0.0362671	0.00341534	0.00132981	-0.0277067	0.00887293	-0.041769	-0.00269706	0.0229702	-0.0337006	-0.0194937	-0.0309025	-0.0396433	-0.0425797	-0.00918928	-0.0237934	-0.0271268	-0.0266417	0.0322523	-0.000960253	-0.0206109
DARWICHE_PAPILLOMA_RISK_HIGH_VS_LOW_UP	0.142403	0.161735	0.248812	0.171248	0.126235	0.139436	0.145986	0.188594	0.211065	0.171739	0.158432	0.174431	0.121182	0.158554	0.227215	0.190144	0.268327	0.225179	0.267554	0.148098	0.186116
DARWICHE_PAPILLOMA_RISK_LOW_DN	0.094641	0.0939032	0.0884775	0.0878612	0.0818208	0.0747606	0.107442	0.100011	0.0923976	0.0828019	0.0755612	0.101507	0.0821535	0.0918962	0.0913854	0.0808445	0.103764	0.103528	0.12274	0.099748	0.0867263
DARWICHE_PAPILLOMA_RISK_LOW_UP	0.150783	0.146486	0.156469	0.160077	0.137684	0.163855	0.1624	0.16347	0.152776	0.152349	0.178901	0.152477	0.15648	0.146364	0.167323	0.167902	0.13801	0.141958	0.158068	0.148271	0.174742
DARWICHE_SKIN_TUMOR_PROMOTER_DN	0.0995147	0.119028	0.110274	0.112832	0.0919051	0.115602	0.125387	0.131758	0.120926	0.0927299	0.108283	0.102515	0.101316	0.101766	0.120712	0.113878	0.115307	0.113037	0.134607	0.113402	0.115686
DARWICHE_SKIN_TUMOR_PROMOTER_UP	0.150107	0.120296	0.136283	0.136234	0.130766	0.122255	0.145585	0.130335	0.123163	0.147619	0.149301	0.156429	0.140391	0.139962	0.138562	0.135904	0.126965	0.133835	0.146746	0.136206	0.14799
DARWICHE_SQUAMOUS_CELL_CARCINOMA_DN	0.0855904	0.0979347	0.0841475	0.0878441	0.070994	0.0797971	0.104792	0.0956295	0.0943634	0.0764845	0.0826338	0.089831	0.0719094	0.0836049	0.0939612	0.0842378	0.0919379	0.0936422	0.116158	0.0898746	0.0876148
DARWICHE_SQUAMOUS_CELL_CARCINOMA_UP	0.166673	0.14654	0.168366	0.167013	0.156266	0.166813	0.170875	0.174713	0.156428	0.166609	0.180255	0.171308	0.175496	0.161561	0.171574	0.171783	0.15603	0.157963	0.169431	0.164657	0.182074
DASU_IL6_SIGNALING_DN	0.299412	0.269352	0.284181	0.364154	0.442535	0.411452	0.227419	0.193725	0.283041	0.373735	0.401194	0.34586	0.27299	0.416536	0.417512	0.375472	0.328062	0.256889	0.338619	0.376754	0.322244
DASU_IL6_SIGNALING_SCAR_DN	0.294842	0.225486	0.267457	0.224684	0.351173	0.23976	0.152003	0.22201	0.241109	0.403372	0.3434	0.312461	0.217987	0.331295	0.33281	0.294989	0.280909	0.185803	0.267795	0.272606	0.337015
DASU_IL6_SIGNALING_SCAR_UP	0.172527	0.092696	0.231593	0.179943	0.204973	0.216754	0.137696	0.104441	0.107744	0.200551	0.242291	0.204022	0.191613	0.203894	0.267055	0.173091	0.118447	0.123844	0.0918127	0.113175	0.237759
DASU_IL6_SIGNALING_UP	0.132693	0.0706865	0.180688	0.131194	0.142469	0.147014	0.161922	0.0947614	0.0819178	0.170539	0.214205	0.166302	0.194351	0.125615	0.196811	0.159493	0.0888654	0.136889	0.0950621	0.139481	0.259967
DAUER_STAT3_TARGETS_DN	0.0956664	0.105742	0.128804	0.130522	0.143509	0.173298	0.0811138	0.0907629	0.0488032	0.118186	0.126309	0.192844	0.126699	0.140515	0.182371	0.192464	0.0472025	0.158568	0.0587105	0.110698	0.0966055
DAUER_STAT3_TARGETS_UP	0.215516	0.172643	0.311763	0.198369	0.196435	0.229457	0.164465	0.184593	0.236538	0.223742	0.231799	0.194049	0.229556	0.211583	0.268615	0.299078	0.238114	0.288822	0.252641	0.262296	0.269374
DAVICIONI_MOLECULAR_ARMS_VS_ERMS_DN	0.0905205	0.0819769	0.0741568	0.107768	0.0879416	0.107341	0.104291	0.0633003	0.112073	0.105256	0.108145	0.153695	0.113096	0.113298	0.11386	0.0903983	0.0783446	0.0753745	0.058282	0.0637025	0.125627
DAVICIONI_MOLECULAR_ARMS_VS_ERMS_UP	0.148003	0.145058	0.149886	0.157631	0.138039	0.138532	0.142029	0.123558	0.128699	0.149953	0.145139	0.141851	0.156074	0.147544	0.147015	0.13844	0.141632	0.136505	0.131448	0.123285	0.14999
DAVICIONI_PAX_FOXO1_SIGNATURE_IN_ARMS_DN	-0.0344944	-0.0196086	0.074419	0.0503162	0.0458811	0.099724	-0.107408	-0.00965582	0.113036	0.0376573	0.0485407	0.121946	0.053899	0.0997588	0.103543	0.0909958	0.0611745	-0.00574689	-0.0286611	-0.0165336	0.04006
DAVICIONI_PAX_FOXO1_SIGNATURE_IN_ARMS_UP	0.165102	0.129173	0.143003	0.12084	0.118238	0.126117	0.111187	0.0865734	0.123584	0.126595	0.141442	0.120669	0.140432	0.126059	0.154843	0.134142	0.11464	0.0937011	0.110824	0.097468	0.155819
DAVICIONI_RHABDOMYOSARCOMA_PAX_FOXO1_FUSION_DN	0.121521	0.0256238	0.21504	0.0767233	0.159449	0.199446	0.0870648	-0.0198352	0.112712	0.152867	0.173082	0.196474	0.141955	0.194087	0.25025	0.213488	0.0745515	0.0740704	0.00295354	0.0350437	0.159168
DAVICIONI_RHABDOMYOSARCOMA_PAX_FOXO1_FUSION_UP	0.114334	0.0902889	0.0851251	0.0773484	0.057522	0.0872424	0.0757821	0.0380442	0.0989821	0.0636819	0.0680593	0.0623799	0.0669184	0.05306	0.0941107	0.100513	0.0763918	0.0687651	0.0851142	0.0650869	0.0817836
DAVICIONI_TARGETS_OF_PAX_FOXO1_FUSIONS_DN	-0.0289727	-0.0140161	0.0263065	0.0268937	0.00916228	0.058156	-0.0385142	-0.0236634	0.0285667	0.0350512	0.0258624	0.0904046	0.031372	0.0189577	0.0617636	0.0831128	0.00465158	-0.00881705	-0.0476684	-0.0297939	0.0179738
DAVICIONI_TARGETS_OF_PAX_FOXO1_FUSIONS_UP	0.189206	0.130087	0.19879	0.163906	0.179381	0.193691	0.145495	0.117269	0.164247	0.209485	0.202997	0.20388	0.194364	0.194397	0.214857	0.186095	0.149851	0.151781	0.131378	0.144168	0.218582
DAVIES_MULTIPLE_MYELOMA_VS_MGUS_DN	0.119741	0.132672	0.167732	0.155735	0.129875	0.144449	0.139865	0.11438	0.151408	0.14029	0.150889	0.146145	0.152588	0.104289	0.175375	0.216089	0.134263	0.155011	0.11654	0.123307	0.199743
DAVIES_MULTIPLE_MYELOMA_VS_MGUS_UP	0.160473	0.153238	0.151371	0.177806	0.144891	0.165759	0.121679	0.146799	0.124482	0.147597	0.135689	0.162424	0.14074	0.151693	0.177329	0.187976	0.151753	0.167654	0.102091	0.125481	0.110734
DAWSON_METHYLATED_IN_LYMPHOMA_TCL1	-0.0619251	-0.0768669	-0.0779355	-0.105108	-0.0196268	-0.0463348	-0.0428017	-0.134527	-0.0960769	-0.0549605	-0.121192	-0.0590514	-0.0417245	-0.0512305	-0.0815299	-0.0620375	-0.0784754	-0.0892486	-0.12946	-0.110351	-0.0459932
DAZARD_RESPONSE_TO_UV_NHEK_DN	0.242833	0.245842	0.255326	0.25063	0.23898	0.256149	0.225566	0.236025	0.243491	0.254281	0.259745	0.248496	0.27326	0.261865	0.263149	0.234966	0.269115	0.226625	0.234371	0.225798	0.248184
DAZARD_RESPONSE_TO_UV_NHEK_UP	0.177099	0.179666	0.204806	0.188558	0.188508	0.198206	0.199494	0.190802	0.203459	0.189503	0.203727	0.192585	0.192747	0.182112	0.207909	0.21002	0.17375	0.211161	0.181722	0.213108	0.236323
DAZARD_RESPONSE_TO_UV_SCC_DN	0.265348	0.268576	0.279365	0.261413	0.274892	0.283189	0.257701	0.270706	0.268239	0.286553	0.29268	0.279768	0.289287	0.284904	0.291195	0.26642	0.291005	0.256511	0.267618	0.271305	0.282562
DAZARD_RESPONSE_TO_UV_SCC_UP	0.346895	0.322984	0.349431	0.348411	0.349823	0.359119	0.346272	0.321114	0.342914	0.358355	0.369602	0.354479	0.347193	0.376684	0.356437	0.363953	0.346622	0.370692	0.324512	0.340238	0.372957
DAZARD_UV_RESPONSE_CLUSTER_G1	0.213737	0.215358	0.217448	0.221903	0.232193	0.247104	0.251568	0.215166	0.232441	0.222847	0.244574	0.216297	0.226782	0.232699	0.224786	0.23349	0.184247	0.235514	0.20726	0.212279	0.242213
DAZARD_UV_RESPONSE_CLUSTER_G2	0.186158	0.192818	0.258048	0.233103	0.227535	0.194285	0.255293	0.222706	0.232265	0.212866	0.231768	0.230287	0.209006	0.205604	0.247979	0.238334	0.210167	0.277301	0.211752	0.253577	0.30637
DAZARD_UV_RESPONSE_CLUSTER_G24	0.0392079	0.0213527	0.0833916	0.0319691	0.040063	0.0840528	0.107724	0.119261	0.0663428	0.0146058	0.0875032	0.134171	0.0943416	0.0625641	0.0760733	0.160178	0.0201269	0.0779756	0.0313278	0.145724	0.201841
DAZARD_UV_RESPONSE_CLUSTER_G28	0.1211	0.157219	0.227115	0.147668	0.194844	0.159601	0.138508	0.144252	0.195928	0.192118	0.200789	0.15696	0.147062	0.204017	0.176616	0.15797	0.169705	0.275268	0.164048	0.228231	0.266594
DAZARD_UV_RESPONSE_CLUSTER_G3	0.0572413	0.141228	0.163995	0.132939	0.0888996	0.0878576	0.0861991	0.154482	0.109428	0.0937355	0.111734	0.103241	0.153573	0.121876	0.157435	0.188523	0.0759076	0.0870878	0.0476319	0.128274	0.198841
DAZARD_UV_RESPONSE_CLUSTER_G4	0.233297	0.187105	0.257396	0.199547	0.228122	0.208962	0.247364	0.186468	0.203044	0.244004	0.26258	0.220409	0.208294	0.205149	0.276478	0.212543	0.243807	0.261331	0.178617	0.242794	0.296118
DAZARD_UV_RESPONSE_CLUSTER_G5	0.210583	0.259018	0.246245	0.229463	0.232279	0.260383	0.308666	0.253226	0.271575	0.247764	0.27297	0.237759	0.18972	0.175045	0.260175	0.287552	0.223035	0.251421	0.246283	0.26417	0.319978
DAZARD_UV_RESPONSE_CLUSTER_G6	0.266706	0.249145	0.263203	0.272516	0.257605	0.272914	0.243347	0.236475	0.254347	0.275908	0.271133	0.261659	0.289757	0.277424	0.273355	0.256486	0.274105	0.243101	0.236979	0.233602	0.268969
DE_YY1_TARGETS_DN	0.276989	0.249481	0.265904	0.290669	0.282555	0.2809	0.245018	0.25147	0.27031	0.303969	0.303442	0.314007	0.309538	0.312777	0.297322	0.295009	0.258467	0.252042	0.231076	0.276327	0.299245
DE_YY1_TARGETS_UP	-0.216006	-0.188258	-0.187427	-0.181193	-0.233048	-0.205427	-0.165175	-0.171616	-0.210925	-0.167001	-0.144101	-0.202208	-0.195422	-0.146651	-0.208569	-0.202154	-0.160213	-0.170414	-0.216491	-0.131416	-0.212007
DEBIASI_APOPTOSIS_BY_REOVIRUS_INFECTION_DN	0.204373	0.203808	0.207232	0.203156	0.175989	0.194941	0.207844	0.196374	0.18681	0.202648	0.200942	0.213761	0.185118	0.193246	0.212448	0.204248	0.193127	0.185969	0.213114	0.197329	0.205382
DEBIASI_APOPTOSIS_BY_REOVIRUS_INFECTION_UP	0.200278	0.20666	0.203708	0.214027	0.245084	0.223653	0.201346	0.187981	0.214285	0.228192	0.224523	0.251264	0.243413	0.248156	0.232079	0.234637	0.204955	0.227801	0.194461	0.216655	0.215039
DEBOSSCHER_NFKB_TARGETS_REPRESSED_BY_GLUCOCORTICOIDS	-0.174492	-0.238554	-0.0810874	-0.154649	-0.127182	-0.0678242	-0.17214	-0.205507	-0.142544	-0.118007	-0.148376	-0.179636	-0.0845296	-0.102964	-0.141262	-0.180696	-0.210285	-0.178937	-0.241961	-0.136589	-0.0443708
DELACROIX_RAR_BOUND_ES	0.0825501	0.0816676	0.0967533	0.0914259	0.0771036	0.0857461	0.100478	0.101395	0.0848954	0.0793384	0.0836162	0.0922619	0.0820567	0.0800428	0.0954152	0.099351	0.0999796	0.0999408	0.0896346	0.0909142	0.0875539
DELACROIX_RAR_TARGETS_DN	0.0639777	0.0421273	0.0644546	0.0608485	0.0239957	0.114907	0.0488704	0.0327712	0.124719	0.0337029	0.130809	0.144085	0.0956958	0.129219	0.0943081	0.0827601	0.079825	0.0132147	0.0404037	0.0378911	0.108228
DELACROIX_RAR_TARGETS_UP	0.0505436	0.072678	0.128654	0.127957	0.0365435	0.0821254	0.13425	0.122798	0.0988009	0.0830849	0.155925	0.107519	0.0881537	0.0305609	0.144612	0.14825	0.13635	0.122778	0.113914	0.136968	0.145726
DELACROIX_RARG_BOUND_MEF	0.130373	0.111769	0.153567	0.13614	0.117348	0.143123	0.150034	0.115762	0.127174	0.131897	0.168276	0.152768	0.129413	0.118817	0.162084	0.142788	0.12839	0.133796	0.129222	0.127435	0.168511
DELASERNA_MYOD_TARGETS_DN	0.188149	0.13374	0.162738	0.155218	0.160211	0.180471	0.136566	0.126747	0.133619	0.178416	0.224397	0.229553	0.164441	0.147251	0.210711	0.219497	0.144731	0.166333	0.135327	0.128812	0.193508
DELASERNA_MYOD_TARGETS_UP	0.0536449	0.0609174	0.0632179	0.0610226	0.0500381	0.038022	0.0524324	0.052991	0.0472824	0.0503031	0.0548915	0.0674522	0.0465704	0.0386705	0.0699669	0.0624659	0.0450304	0.0472433	0.0392821	0.0599017	0.0606463
DELASERNA_TARGETS_OF_MYOD_AND_SMARCA4	-0.221	-0.248289	-0.229685	-0.257703	-0.235108	-0.21335	-0.217938	-0.229887	-0.194445	-0.239925	-0.180231	-0.136341	-0.241943	-0.246273	-0.204083	-0.198944	-0.25684	-0.226083	-0.16565	-0.225985	-0.240155
DELLA_RESPONSE_TO_TSA_AND_BUTYRATE	0.24987	0.256571	0.281643	0.292329	0.208859	0.254971	0.333226	0.274312	0.268107	0.266674	0.272585	0.273539	0.24451	0.279578	0.29772	0.324188	0.285178	0.282316	0.305587	0.292076	0.29457
DELPUECH_FOXO3_TARGETS_DN	0.387675	0.373319	0.352348	0.401259	0.367549	0.352558	0.363015	0.33921	0.35009	0.375613	0.40601	0.362814	0.366992	0.386908	0.397338	0.372894	0.384298	0.355454	0.381134	0.365791	0.3327
DELPUECH_FOXO3_TARGETS_UP	0.211426	0.165552	0.228378	0.206333	0.137276	0.20586	0.223212	0.182321	0.179427	0.190419	0.20871	0.175479	0.229051	0.177904	0.22046	0.241903	0.156448	0.188471	0.194407	0.222534	0.253175
DELYS_THYROID_CANCER_DN	-0.0201387	-0.000211647	0.00620625	0.0331612	-0.0378545	-0.00263245	0.00547376	-0.0176552	0.0288917	-0.00516296	-0.0311209	0.0234313	-0.0112798	-0.0366904	-0.0138816	0.0364857	0.000109114	0.0118878	0.00883472	-0.00742744	-0.00228939
DELYS_THYROID_CANCER_UP	0.120033	0.0740119	0.144066	0.13806	0.0855221	0.135441	0.128093	0.101577	0.09254	0.122005	0.13886	0.128071	0.124735	0.116877	0.160387	0.153267	0.0935703	0.0972874	0.0875241	0.117559	0.157226
DEMAGALHAES_AGING_DN	0.201958	0.110622	0.211467	0.159715	0.130687	0.114973	0.25958	0.0951167	0.183232	0.167194	0.211429	0.215229	0.139913	0.167125	0.221691	0.233029	0.0985161	0.201713	0.164331	0.0931368	0.199966
DEMAGALHAES_AGING_UP	0.183994	0.140503	0.171511	0.215477	0.147766	0.203222	0.214008	0.20875	0.203794	0.202366	0.229169	0.22234	0.185735	0.144439	0.227367	0.271033	0.150397	0.166047	0.200897	0.193671	0.189711
DEN_INTERACT_WITH_LCA5	0.423066	0.402341	0.42483	0.426039	0.428726	0.415955	0.426969	0.413222	0.423104	0.432269	0.436195	0.427862	0.430423	0.436105	0.429621	0.420154	0.420493	0.42576	0.426126	0.412779	0.427619
DER_IFN_ALPHA_RESPONSE_DN	0.24676	0.177537	0.225723	0.22154	0.213631	0.210333	0.236772	0.230396	0.194817	0.22758	0.231621	0.299422	0.197536	0.240494	0.22828	0.234928	0.221698	0.24493	0.212022	0.25437	0.277815
DER_IFN_ALPHA_RESPONSE_UP	0.172346	0.199483	0.235735	0.225876	0.256068	0.251309	0.19249	0.177551	0.158068	0.25523	0.286549	0.319872	0.24154	0.261687	0.298993	0.286336	0.131278	0.223756	0.202596	0.213617	0.25074
DER_IFN_BETA_RESPONSE_DN	0.0874501	0.054168	0.103913	0.0631271	0.0594928	0.061662	0.0997941	0.0564071	0.034099	0.0527251	0.040479	0.0590995	0.0931523	0.0880521	0.0572077	0.0896087	0.099121	0.0685403	0.0630566	0.0761379	0.0357995
DER_IFN_BETA_RESPONSE_UP	0.249547	0.252473	0.290965	0.280912	0.305786	0.302289	0.242997	0.247338	0.235196	0.299723	0.322415	0.350737	0.299277	0.317333	0.33409	0.325148	0.225501	0.280939	0.255955	0.269555	0.306596
DER_IFN_GAMMA_RESPONSE_DN	0.196078	0.210489	0.208428	0.221362	0.259584	0.201334	0.22192	0.225919	0.182641	0.274107	0.25301	0.240331	0.215881	0.270137	0.21853	0.165051	0.18419	0.192224	0.199502	0.210469	0.250231
DER_IFN_GAMMA_RESPONSE_UP	0.215216	0.218842	0.270553	0.272597	0.280463	0.292684	0.229628	0.203049	0.185618	0.287907	0.311838	0.340663	0.272617	0.296672	0.324068	0.312489	0.177139	0.247711	0.227584	0.2564	0.301007
DEURIG_T_CELL_PROLYMPHOCYTIC_LEUKEMIA_DN	0.159111	0.152446	0.170384	0.1855	0.183553	0.173538	0.150784	0.147682	0.161719	0.185723	0.188908	0.194742	0.201096	0.190766	0.189434	0.185179	0.153456	0.164024	0.153802	0.151805	0.169601
DEURIG_T_CELL_PROLYMPHOCYTIC_LEUKEMIA_UP	0.146028	0.121737	0.133507	0.136575	0.12486	0.135049	0.144797	0.131996	0.134466	0.129242	0.12631	0.135332	0.128287	0.134324	0.134431	0.140101	0.137897	0.133879	0.14002	0.143525	0.134921
DIAZ_CHRONIC_MEYLOGENOUS_LEUKEMIA_DN	0.0439238	0.0709959	0.0873928	0.0573578	0.0365704	0.0590306	0.0572475	0.0396858	0.0539489	0.0818052	0.0769857	0.0824185	0.0647084	0.0215494	0.0879217	0.0971074	0.0563287	0.0379736	0.0239515	0.0696498	0.0745888
DIAZ_CHRONIC_MEYLOGENOUS_LEUKEMIA_UP	0.350004	0.356577	0.346007	0.364876	0.354722	0.351913	0.351424	0.355041	0.355378	0.353029	0.357325	0.361225	0.355499	0.363545	0.364853	0.357275	0.35466	0.348666	0.356226	0.352431	0.349643
DIERICK_SEROTONIN_FUNCTION_GENES	-0.193485	0.197688	-0.0870582	-0.0913253	-0.18515	-0.20757	-0.198845	0.156695	0.122531	-0.150356	-0.178431	-0.187718	-0.142747	-0.15171	-0.160828	0.0799806	0.0642635	0.0793954	0.181619	0.133369	-0.175751
DING_LUNG_CANCER_BY_MUTATION_RATE	-0.00531816	-0.00984245	-0.0126261	-0.00264498	-0.077635	-0.00220653	-0.0685895	-0.0142684	0.0036908	-0.0354358	-0.121313	-0.036135	-0.0658946	0.000722801	-0.0822991	-0.0221563	0.017256	-0.0251343	-0.0282036	-0.0461433	-0.0269606
DING_LUNG_CANCER_EXPRESSION_BY_COPY_NUMBER	0.262285	0.281343	0.267743	0.290992	0.268602	0.27037	0.291732	0.2846	0.291288	0.262482	0.270789	0.278499	0.284936	0.290489	0.286733	0.271931	0.306008	0.273926	0.278079	0.278813	0.274191
DING_LUNG_CANCER_MUTATED_FREQUENTLY	-0.0367875	0.00244704	-0.00768018	-0.0135275	-0.0145087	-0.010735	-0.0413747	-0.0100606	0.0159599	0.0352877	-0.0341664	-0.00511527	0.00612569	0.0102695	0.0234946	-0.02075	-0.0611937	-0.0527211	0.0442511	-0.0161615	-0.0148942
DING_LUNG_CANCER_MUTATED_RECURRENTLY	0.170344	0.151884	0.0992105	0.0814273	0.194143	0.18384	0.15635	0.179718	0.21385	0.183852	0.118736	0.178078	0.143423	0.178024	0.11901	0.139295	0.139872	0.155462	0.140549	0.173639	0.131118
DING_LUNG_CANCER_MUTATED_SIGNIFICANTLY	-0.0047791	-0.00384015	-0.0287761	-0.0662341	-0.0217854	0.0257401	-0.0238779	-0.0247036	0.0163922	0.0148267	-0.0518073	-0.00217784	-0.024581	-0.002083	-0.0342461	-0.0362054	-0.0184939	-0.0407539	-0.0238514	-0.0116104	0.0156434
DIRMEIER_LMP1_RESPONSE_EARLY	0.12313	0.138787	0.178422	0.142511	0.148265	0.139281	0.157463	0.137395	0.177365	0.163415	0.156692	0.125137	0.150676	0.148021	0.1738	0.153241	0.176201	0.232409	0.13196	0.160686	0.219488
DIRMEIER_LMP1_RESPONSE_LATE_DN	0.290217	0.299611	0.303307	0.283676	0.311376	0.339482	0.344366	0.268136	0.287199	0.351918	0.352149	0.37772	0.3106	0.311159	0.33196	0.330041	0.284473	0.305547	0.287671	0.282853	0.329516
DIRMEIER_LMP1_RESPONSE_LATE_UP	0.188804	0.130047	0.205897	0.192825	0.215304	0.169845	0.17704	0.160646	0.165732	0.214168	0.216723	0.204831	0.207347	0.224167	0.207117	0.17881	0.181652	0.190911	0.169749	0.203632	0.223723
DISTECHE_ESCAPED_FROM_X_INACTIVATION	0.269623	0.28659	0.261293	0.297605	0.241901	0.197782	0.221332	0.244626	0.308456	0.296827	0.286883	0.221098	0.233385	0.267034	0.241501	0.265741	0.252424	0.308347	0.225721	0.225098	0.226779
DITTMER_PTHLH_TARGETS_DN	0.275765	0.240989	0.281152	0.264275	0.296645	0.285339	0.274427	0.265918	0.27455	0.31238	0.288784	0.278151	0.298365	0.30454	0.286807	0.286232	0.269499	0.240526	0.271116	0.259432	0.285302
DITTMER_PTHLH_TARGETS_UP	0.361059	0.366009	0.374577	0.387409	0.361037	0.396202	0.370898	0.360937	0.37407	0.382107	0.393814	0.385348	0.395779	0.377354	0.401065	0.389032	0.361242	0.376046	0.350348	0.361556	0.397301
DOANE_BREAST_CANCER_CLASSES_DN	0.195092	0.139159	0.211806	0.167093	0.201125	0.182988	0.20115	0.15429	0.165522	0.211729	0.225371	0.24986	0.223274	0.238278	0.228377	0.1935	0.12382	0.151563	0.196583	0.185742	0.261502
DOANE_BREAST_CANCER_CLASSES_UP	0.0262229	0.0899194	0.0678039	0.087456	-0.0423128	-0.00643993	0.0111803	0.0866102	0.0500063	-0.0103423	-0.0389335	-0.013526	0.00327157	-0.00226027	0.0313531	0.0544058	0.0703949	0.0750314	0.0810957	0.0532853	0.0161714
DOANE_BREAST_CANCER_ESR1_DN	-0.0582395	-0.0520521	-0.0165496	-0.00943141	-0.0871855	-0.045765	0.0322143	-0.0488395	-0.0727846	-0.0593437	-0.0675672	-0.0335619	-0.0213459	-0.0717931	-0.0578948	-0.0072496	-0.0394884	-0.0582896	-0.0840592	-0.037774	0.0116593
DOANE_BREAST_CANCER_ESR1_UP	-0.000650918	0.0382322	0.0506057	0.0649657	-0.0556302	0.018302	0.0370439	0.0235222	0.00785037	-0.0317304	-0.0433567	-0.0105218	0.0262373	-0.0138283	0.0249784	0.0720615	0.0262923	0.0317451	0.0406118	0.0150421	-0.00657274
DOANE_RESPONSE_TO_ANDROGEN_DN	0.157142	0.14631	0.16938	0.182639	0.142937	0.176303	0.148718	0.135204	0.145168	0.168939	0.175673	0.186984	0.166395	0.157016	0.187406	0.175339	0.143668	0.145122	0.124398	0.145623	0.179791
DOANE_RESPONSE_TO_ANDROGEN_UP	0.0845151	0.0932853	0.0826568	0.0795918	0.0629309	0.0616578	0.10148	0.098406	0.0814381	0.0574556	0.0684878	0.0682257	0.0646143	0.0724459	0.0666072	0.0933704	0.0727951	0.0729613	0.105368	0.0834909	0.0832346
DODD_NASOPHARYNGEAL_CARCINOMA_DN	0.305158	0.311247	0.27449	0.305006	0.311374	0.311529	0.272983	0.297944	0.304076	0.307631	0.304299	0.309645	0.306083	0.31876	0.30546	0.302076	0.312903	0.290247	0.279977	0.293541	0.278004
DODD_NASOPHARYNGEAL_CARCINOMA_UP	-0.0315034	-0.0512631	-0.0152541	-0.0268487	-0.0519251	-0.0413675	-0.00407527	-0.0356567	-0.0405289	-0.0541747	-0.0482999	-0.0512002	-0.0374056	-0.0464892	-0.0435888	-0.0246283	-0.0461546	-0.0258509	-0.0341847	-0.0352296	-0.0299107
DONATO_CELL_CYCLE_TRETINOIN	0.279603	0.310039	0.312392	0.305733	0.282723	0.335835	0.348644	0.31981	0.290246	0.264394	0.2704	0.296231	0.282074	0.333341	0.324445	0.352484	0.348418	0.339508	0.267341	0.29611	0.300806
DORMOY_ELAVL1_TARGETS	0.233317	0.245919	0.226089	0.227282	0.261115	0.266049	0.244637	0.208237	0.205559	0.281398	0.274981	0.246082	0.242388	0.242635	0.238057	0.256214	0.220888	0.218359	0.200208	0.256637	0.238184
DORN_ADENOVIRUS_INFECTION_12HR_DN	0.273249	0.273381	0.303651	0.282374	0.283195	0.28701	0.308072	0.289942	0.288597	0.312324	0.309565	0.281977	0.331322	0.335053	0.311518	0.329233	0.290304	0.276668	0.297923	0.290754	0.338273
DORN_ADENOVIRUS_INFECTION_12HR_UP	0.110486	0.0868283	0.15907	0.132347	0.102792	0.173916	0.151848	0.0946628	0.128749	0.186148	0.185278	0.178224	0.133537	0.214131	0.19527	0.173318	0.144668	0.124762	0.0679255	0.14246	0.17155
DORN_ADENOVIRUS_INFECTION_24HR_DN	0.27762	0.262388	0.332863	0.290115	0.299686	0.316882	0.325492	0.27994	0.296946	0.341542	0.321301	0.326962	0.31857	0.363913	0.335965	0.319085	0.313633	0.269626	0.272303	0.292815	0.33727
DORN_ADENOVIRUS_INFECTION_24HR_UP	0.0168235	0.0958811	0.0409499	0.100484	-0.0404309	0.0770812	0.0799818	0.0735025	0.0775721	0.0813504	0.173156	0.00990418	0.114454	0.148966	0.124713	0.180265	0.0933756	0.116189	0.0582996	0.116964	0.171532
DORN_ADENOVIRUS_INFECTION_32HR_DN	0.274999	0.254227	0.315934	0.289315	0.274844	0.29905	0.310385	0.28178	0.299577	0.321721	0.306511	0.305013	0.291194	0.330294	0.328489	0.288767	0.311122	0.268309	0.276953	0.28979	0.31003
DORN_ADENOVIRUS_INFECTION_32HR_UP	0.125329	0.186045	0.144779	0.179213	0.0671618	0.168134	0.144542	0.152146	0.150587	0.163669	0.200613	0.101158	0.195772	0.252187	0.189393	0.279773	0.156363	0.197731	0.113395	0.197094	0.21691
DORN_ADENOVIRUS_INFECTION_48HR_DN	0.256671	0.233782	0.30471	0.263604	0.26552	0.291458	0.303042	0.257492	0.278452	0.328532	0.315346	0.301793	0.293962	0.33325	0.323213	0.282466	0.288091	0.241685	0.258635	0.264585	0.319469
DORN_ADENOVIRUS_INFECTION_48HR_UP	0.12604	0.17202	0.16584	0.18135	0.104063	0.173997	0.160537	0.143432	0.154488	0.171181	0.196955	0.144269	0.200548	0.243931	0.188074	0.284374	0.174522	0.209532	0.106352	0.206	0.217382
DORSAM_HOXA9_TARGETS_DN	0.21608	0.223299	0.249999	0.2234	0.22509	0.249729	0.23071	0.250548	0.225583	0.225762	0.247597	0.240312	0.224708	0.226797	0.22976	0.231032	0.261919	0.251138	0.22468	0.270342	0.234352
DORSAM_HOXA9_TARGETS_UP	0.219463	0.237781	0.202695	0.225473	0.225369	0.199908	0.217401	0.232517	0.23067	0.205579	0.229602	0.237108	0.219691	0.196021	0.246858	0.239595	0.246042	0.269404	0.217604	0.242368	0.182268
DORSEY_GAB2_TARGETS	0.16503	-0.0996447	0.0889928	0.0601268	0.125183	0.186286	0.0084266	-0.0513392	0.0440317	0.201853	0.186631	0.161367	0.15061	0.0921308	0.191791	0.181727	-0.00240754	0.0149029	-0.011902	0.0506184	0.116381
DOUGLAS_BMI1_TARGETS_DN	0.162385	0.157378	0.168691	0.170757	0.176506	0.175085	0.154249	0.150789	0.16048	0.176756	0.18107	0.200664	0.188256	0.188032	0.187544	0.20383	0.15493	0.172269	0.148848	0.158235	0.175599
DOUGLAS_BMI1_TARGETS_UP	0.164612	0.15664	0.141785	0.160843	0.159178	0.160593	0.162676	0.142091	0.14484	0.165452	0.170889	0.169918	0.159313	0.171719	0.172418	0.15979	0.152331	0.151725	0.14017	0.147146	0.176688
DUAN_PRDM5_TARGETS	-0.000267773	0.00382655	0.0374661	0.0118097	0.0142855	0.0248492	0.0206296	-0.0103453	-0.0141328	0.0554813	0.0411673	0.051253	0.0214997	0.0149997	0.0405239	0.0202279	-0.0119066	-0.00151685	0.0046795	0.00379368	0.0148879
DUNNE_TARGETS_OF_AML1_MTG8_FUSION_DN	-0.0282532	0.0127765	-0.0562031	0.0235922	0.0232449	0.0697243	-0.0136314	-0.0215915	0.0306297	0.0650938	0.0820251	0.149265	0.0252391	0.02956	0.0905558	0.151103	-0.0137296	0.0539382	0.0446303	0.0156217	0.0909895
DUNNE_TARGETS_OF_AML1_MTG8_FUSION_UP	-0.0191705	0.0166576	0.0183592	0.00147612	0.026019	4.18575e-05	-0.000865625	0.0149313	0.0207423	0.0447671	0.0438555	0.0128489	0.0161488	-0.0109619	0.0022019	0.0427775	0.00850125	0.0455969	0.032477	-0.00924321	-0.00444861
DURAND_STROMA_NS_UP	0.0168454	0.0161707	0.0366662	0.0660001	0.0255633	0.0362364	0.0190214	0.0204937	0.0527641	0.0361447	0.025437	0.0412363	0.0362108	0.0240437	0.0397575	0.0582092	0.0408203	0.0477052	0.0256439	0.0362165	0.0438488
DURAND_STROMA_S_UP	-0.0148564	-0.0398116	0.00839019	-0.0194989	-0.0333546	-0.0283867	-0.033719	-0.0612334	-0.0209204	0.0046365	0.00895693	0.0259955	-0.0100743	-0.006303	0.0227376	0.0130093	-0.0423416	-0.051701	-0.0542785	-0.0511919	0.0482321
DURCHDEWALD_SKIN_CARCINOGENESIS_DN	0.16359	0.13724	0.182044	0.163424	0.160461	0.171115	0.154109	0.141987	0.148967	0.175105	0.176288	0.172153	0.183143	0.168266	0.186074	0.179691	0.172058	0.149052	0.13684	0.152536	0.17622
DURCHDEWALD_SKIN_CARCINOGENESIS_UP	0.0927851	0.0878831	0.113617	0.126235	0.0825496	0.0932024	0.0769365	0.11417	0.108717	0.0768855	0.0889298	0.107975	0.0781758	0.0656029	0.0861997	0.136237	0.0753514	0.105278	0.0993768	0.136107	0.0771594
DUTERTRE_ESTRADIOL_RESPONSE_24HR_DN	0.164963	0.136161	0.215696	0.18125	0.155835	0.164318	0.166162	0.127301	0.175654	0.184131	0.177503	0.17856	0.193652	0.16787	0.206671	0.187064	0.178142	0.152334	0.122558	0.160681	0.216338
DUTERTRE_ESTRADIOL_RESPONSE_24HR_UP	0.254435	0.272796	0.199129	0.263042	0.260041	0.250631	0.219714	0.255613	0.255388	0.264	0.260229	0.24449	0.241293	0.233015	0.249546	0.251601	0.256648	0.252611	0.230987	0.247134	0.191197
DUTERTRE_ESTRADIOL_RESPONSE_6HR_DN	0.0531836	0.0307346	0.0818533	0.0900737	0.014973	0.0500493	0.0624125	0.0151587	0.0700494	0.0511726	0.0576029	0.0507446	0.0583915	0.0358383	0.0859321	0.0865098	0.0817275	0.0296632	0.0246983	0.0561563	0.107814
DUTERTRE_ESTRADIOL_RESPONSE_6HR_UP	0.203493	0.201111	0.185836	0.220011	0.197228	0.196963	0.168268	0.192283	0.199237	0.204451	0.199683	0.194055	0.204596	0.192283	0.216952	0.218598	0.199901	0.200453	0.183304	0.218918	0.167569
DUTTA_APOPTOSIS_VIA_NFKB	0.161811	0.123319	0.177677	0.157445	0.17376	0.152134	0.143993	0.137109	0.160744	0.194519	0.159242	0.142898	0.157439	0.163354	0.162928	0.151858	0.146241	0.175428	0.192823	0.153294	0.218303
EBAUER_MYOGENIC_TARGETS_OF_PAX3_FOXO1_FUSION	-0.000614938	-0.115988	-0.0785862	-0.086241	-0.0593853	-0.0291823	-0.0538806	-0.134178	-0.0558509	-0.0216779	-0.011507	0.030445	-0.0553068	-0.0634867	-0.0771477	-0.0543373	-0.0700622	-0.0752825	-0.0633403	-0.112231	-0.0251466
EBAUER_TARGETS_OF_PAX3_FOXO1_FUSION_DN	0.00125929	0.0142157	0.0113648	-0.00381959	0.00170008	0.0132893	0.0367901	-0.014196	0.0199938	-0.0143669	0.00265932	0.0138799	-0.0221619	-0.0202265	-0.0128125	0.00200581	0.00904235	-0.0189703	0.0213747	-0.0275212	0.0285521
EBAUER_TARGETS_OF_PAX3_FOXO1_FUSION_UP	0.00817188	-0.0470362	-0.00210704	-0.028385	-0.0115114	0.00257931	-0.003514	-0.0393713	-0.0293379	0.00799677	0.0162657	0.0316532	-0.0143478	-0.0238139	0.000853815	0.00624829	-0.0319901	-0.0300352	-0.0286524	-0.0237572	0.0284465
EGUCHI_CELL_CYCLE_RB1_TARGETS	0.375023	0.398065	0.314234	0.38692	0.401615	0.386208	0.341953	0.367338	0.410844	0.409058	0.393938	0.382538	0.363933	0.378751	0.407912	0.361027	0.420524	0.358959	0.333769	0.346794	0.321671
EHLERS_ANEUPLOIDY_DN	0.0745422	0.104239	0.00568647	0.130948	0.0237073	0.00563731	0.123255	0.0559022	0.027265	0.0710747	0.0626092	0.0512686	0.058613	0.072294	0.0737891	0.078371	0.0358237	0.0646043	0.111758	0.0408844	0.0791424
EHLERS_ANEUPLOIDY_UP	0.237444	0.218115	0.218359	0.216296	0.259307	0.233249	0.206287	0.211975	0.22124	0.25004	0.256674	0.226621	0.271943	0.240319	0.245437	0.215693	0.216832	0.209486	0.229301	0.232792	0.202039
EHRLICH_ICF_SYNDROM_DN	0.0157078	0.0594821	-0.00537165	-0.0162455	0.0641357	0.0498104	0.0279553	0.00724342	0.0494278	0.0841668	0.0765582	0.0893763	-0.0109927	0.0094486	0.0298353	0.101857	0.0464945	0.0590713	0.0367158	0.0524769	0.00557077
EHRLICH_ICF_SYNDROM_UP	0.177213	0.062103	0.178489	0.151568	0.19657	0.182006	0.127938	0.132585	0.139285	0.220252	0.178756	0.18526	0.203393	0.188986	0.184538	0.156274	0.106211	0.14632	0.150831	0.107158	0.192484
EINAV_INTERFERON_SIGNATURE_IN_CANCER	0.105382	0.142052	0.118506	0.125704	0.204528	0.223648	0.14649	0.0694584	0.0641673	0.15576	0.172553	0.293442	0.192608	0.173284	0.218603	0.241233	0.0367473	0.192557	0.120209	0.129232	0.123973
ELLWOOD_MYC_TARGETS_DN	0.255737	0.286699	0.292137	0.335906	0.264678	0.272226	0.290731	0.276487	0.32598	0.265098	0.283052	0.298105	0.266269	0.258311	0.28573	0.327053	0.303212	0.315976	0.290607	0.313239	0.273418
ELLWOOD_MYC_TARGETS_UP	0.278305	0.219519	0.283232	0.250753	0.247816	0.289124	0.253891	0.224853	0.209628	0.231484	0.28276	0.274824	0.282094	0.284497	0.274353	0.256592	0.238145	0.229422	0.21623	0.276141	0.284097
ELVIDGE_HIF1A_AND_HIF2A_TARGETS_DN	0.209106	0.126337	0.246277	0.190153	0.240458	0.195788	0.170964	0.13263	0.186214	0.281973	0.269688	0.227313	0.221198	0.2177	0.255302	0.22774	0.157552	0.171581	0.172625	0.159496	0.257956
ELVIDGE_HIF1A_AND_HIF2A_TARGETS_UP	0.230571	0.2389	0.206747	0.250102	0.247799	0.208621	0.205992	0.252138	0.2435	0.248708	0.217507	0.248043	0.217417	0.22182	0.246908	0.245116	0.259328	0.290186	0.227864	0.297017	0.238616
ELVIDGE_HIF1A_TARGETS_DN	0.204373	0.147019	0.238482	0.182854	0.229699	0.194505	0.17879	0.139802	0.191463	0.275278	0.263434	0.217965	0.190985	0.195866	0.24018	0.223996	0.145073	0.178944	0.168713	0.160652	0.243032
ELVIDGE_HIF1A_TARGETS_UP	0.226656	0.242924	0.189805	0.255108	0.240106	0.206859	0.197933	0.247139	0.249762	0.241463	0.214628	0.245429	0.20616	0.217767	0.240742	0.252542	0.265909	0.284165	0.233117	0.283576	0.220126
ELVIDGE_HIF2A_TARGETS_UP	-0.128671	-0.0118595	0.00196013	-0.00392615	0.0387391	-0.140722	0.00277899	0.000147733	0.0399222	0.0905791	0.0928939	0.0293244	0.0419526	0.0636842	-0.0344688	-0.0128459	0.0441264	-0.154905	0.109725	-0.0691755	0.0232711
ELVIDGE_HYPOXIA_BY_DMOG_DN	0.161278	0.184208	0.140251	0.190016	0.186426	0.146253	0.153228	0.186569	0.175829	0.183486	0.1782	0.194618	0.152345	0.162101	0.183859	0.192036	0.194876	0.209703	0.19639	0.214589	0.173141
ELVIDGE_HYPOXIA_BY_DMOG_UP	0.236934	0.137842	0.275451	0.20845	0.248691	0.215589	0.19554	0.148012	0.198778	0.289227	0.28818	0.233451	0.260767	0.220443	0.275083	0.249598	0.181294	0.196823	0.203973	0.190194	0.271497
ELVIDGE_HYPOXIA_DN	0.236666	0.262949	0.210962	0.25593	0.252245	0.218814	0.224943	0.266887	0.262416	0.257212	0.245831	0.255273	0.212625	0.225277	0.258506	0.261033	0.26752	0.28025	0.254916	0.276627	0.245158
ELVIDGE_HYPOXIA_UP	0.225572	0.130322	0.254352	0.192569	0.23464	0.202899	0.187925	0.137521	0.181932	0.277847	0.268839	0.216319	0.241886	0.21396	0.260438	0.23028	0.171336	0.181369	0.188557	0.180092	0.25486
ENGELMANN_CANCER_PROGENITORS_DN	0.090494	0.0549653	0.100404	0.0484782	-0.0105576	0.0625399	0.0838763	0.103753	0.0829991	0.0271468	0.0784028	0.0898731	0.080195	-0.0176947	0.0854266	0.0817101	0.0248911	0.0624833	0.109958	0.0750792	0.0815385
ENGELMANN_CANCER_PROGENITORS_UP	0.206905	0.159666	0.263957	0.194081	0.20726	0.177222	0.197053	0.163551	0.181178	0.213507	0.182195	0.226218	0.227414	0.214285	0.225923	0.238236	0.175027	0.210007	0.200205	0.235545	0.280029
ENK_UV_RESPONSE_EPIDERMIS_DN	0.176153	0.172915	0.204492	0.187018	0.169848	0.171481	0.17564	0.170187	0.183647	0.186781	0.188143	0.185435	0.199521	0.180955	0.195847	0.193111	0.17047	0.184657	0.17331	0.187566	0.210275
ENK_UV_RESPONSE_EPIDERMIS_UP	0.2197	0.197435	0.213363	0.211604	0.217359	0.225468	0.228053	0.204181	0.204197	0.224063	0.231689	0.222443	0.205795	0.22216	0.235159	0.231113	0.193829	0.20423	0.208824	0.221471	0.229762
ENK_UV_RESPONSE_KERATINOCYTE_DN	0.323237	0.312451	0.307423	0.324149	0.321023	0.327014	0.303097	0.308247	0.31714	0.321365	0.326004	0.32826	0.327351	0.336141	0.32471	0.325314	0.314566	0.314735	0.303347	0.308481	0.314386
ENK_UV_RESPONSE_KERATINOCYTE_UP	0.230047	0.226696	0.252397	0.236767	0.235851	0.235893	0.271956	0.228668	0.24018	0.238527	0.249273	0.241844	0.232746	0.224738	0.251752	0.236699	0.225348	0.251681	0.233957	0.251336	0.265059
EPPERT_CE_HSC_LSC	0.0615564	0.0968847	0.0873431	0.10458	0.0697082	0.0739709	0.0526379	0.0525475	0.0734395	0.0849931	0.0251433	0.0681023	0.0225389	0.0659485	0.0827393	0.0851288	0.0997179	0.0844887	0.0813916	0.0299328	0.0635409
EPPERT_HSC_R	0.10174	0.110686	0.123033	0.121105	0.115367	0.106472	0.111972	0.10371	0.142321	0.123955	0.103267	0.119866	0.130834	0.127301	0.113905	0.123343	0.131785	0.112155	0.114802	0.11084	0.10917
EPPERT_LSC_R	0.180558	0.183137	0.186279	0.21312	0.143759	0.173964	0.166525	0.199316	0.184229	0.162398	0.164137	0.169979	0.176367	0.185476	0.172068	0.201641	0.202713	0.187662	0.186716	0.181017	0.184953
EPPERT_PROGENITOR	0.284914	0.276639	0.234304	0.288902	0.288166	0.277731	0.233233	0.282077	0.277264	0.270093	0.264267	0.269642	0.260487	0.302813	0.26982	0.265284	0.28946	0.262857	0.270929	0.268506	0.24266
FAELT_B_CLL_WITH_VH_REARRANGEMENTS_DN	0.360327	0.34679	0.370884	0.361495	0.368744	0.351421	0.340021	0.32524	0.34116	0.371533	0.368516	0.347868	0.342113	0.356428	0.354658	0.340116	0.333047	0.366032	0.342543	0.339892	0.376733
FAELT_B_CLL_WITH_VH_REARRANGEMENTS_UP	0.160233	0.163042	0.135329	0.170197	0.168889	0.116	0.155463	0.130541	0.168284	0.182712	0.21784	0.168175	0.164313	0.166336	0.177616	0.149068	0.136243	0.182798	0.171877	0.152981	0.166838
FAELT_B_CLL_WITH_VH3_21_DN	0.33218	0.29622	0.33112	0.315696	0.327585	0.294503	0.328857	0.294817	0.29653	0.328021	0.354073	0.328354	0.3262	0.331875	0.323044	0.308473	0.260706	0.339475	0.28838	0.291893	0.326035
FAELT_B_CLL_WITH_VH3_21_UP	0.149227	0.156714	0.115265	0.131874	0.156543	0.137061	0.16997	0.15981	0.15174	0.150267	0.175083	0.151765	0.112924	0.136023	0.172725	0.124553	0.170142	0.147838	0.159504	0.146895	0.184303
FALVELLA_SMOKERS_WITH_LUNG_CANCER	0.148301	0.160314	0.191687	0.1379	0.1698	0.160956	0.160615	0.170151	0.178215	0.187726	0.174786	0.147554	0.146847	0.144118	0.174831	0.177152	0.194542	0.154958	0.181016	0.187529	0.187162
FARDIN_HYPOXIA_11	0.228811	0.253002	0.264131	0.265211	0.317501	0.271035	0.316014	0.238971	0.279953	0.370724	0.378291	0.289176	0.283153	0.269902	0.327583	0.355126	0.230014	0.283814	0.326023	0.269331	0.325057
FARDIN_HYPOXIA_9	0.238536	0.329718	0.305089	0.308843	0.341422	0.357679	0.334591	0.326885	0.368911	0.434533	0.451066	0.31252	0.336011	0.303772	0.405535	0.46033	0.312946	0.251752	0.408545	0.36982	0.34006
FARMER_BREAST_CANCER_APOCRINE_VS_BASAL	0.207736	0.219983	0.220544	0.234335	0.208059	0.201964	0.209602	0.217749	0.218192	0.199359	0.21088	0.21639	0.217094	0.212316	0.218488	0.241553	0.212145	0.207769	0.206259	0.210948	0.216462
FARMER_BREAST_CANCER_APOCRINE_VS_LUMINAL	0.179054	0.190617	0.189509	0.211703	0.155669	0.161505	0.175769	0.186915	0.180718	0.167878	0.170085	0.182176	0.178152	0.164224	0.187079	0.213389	0.173265	0.169957	0.1881	0.188664	0.193882
FARMER_BREAST_CANCER_BASAL_VS_LULMINAL	0.170798	0.173698	0.180461	0.202213	0.169997	0.173615	0.175067	0.175058	0.172318	0.169948	0.170406	0.179495	0.177418	0.183642	0.17252	0.194279	0.17912	0.182064	0.16766	0.166516	0.181969
FARMER_BREAST_CANCER_CLUSTER_1	-0.210024	-0.128246	-0.169436	-0.175976	-0.113345	-0.0993052	-0.146858	-0.171014	-0.172671	-0.148345	-0.110018	-0.0703288	-0.137795	-0.131967	-0.132421	-0.0771454	-0.246474	-0.119965	-0.186904	-0.177734	-0.223687
FARMER_BREAST_CANCER_CLUSTER_2	0.405976	0.391288	0.359177	0.415588	0.410363	0.404942	0.391544	0.385679	0.420158	0.413438	0.400721	0.412603	0.403312	0.414455	0.417011	0.400098	0.437946	0.398485	0.370697	0.385889	0.366799
FARMER_BREAST_CANCER_CLUSTER_3	0.237149	0.224708	0.320112	0.281044	0.245362	0.249234	0.210071	0.259875	0.252409	0.300279	0.289033	0.217573	0.318318	0.202165	0.260784	0.343597	0.198786	0.212622	0.217225	0.309166	0.385882
FARMER_BREAST_CANCER_CLUSTER_4	0.124783	-0.110591	0.0957815	-0.109516	-0.0795579	-0.0128784	-0.050687	-0.182614	0.0394123	0.220517	0.239035	0.249465	0.0513438	-0.00204412	0.211229	0.175197	-0.0580386	-0.105302	-0.113621	-0.19022	0.153288
FARMER_BREAST_CANCER_CLUSTER_5	0.357662	0.302456	0.267208	0.336529	0.268995	0.343879	0.300714	0.364962	0.27104	0.308345	0.279893	0.23268	0.243847	0.300712	0.273531	0.313686	0.317883	0.320178	0.345694	0.290551	0.225158
FARMER_BREAST_CANCER_CLUSTER_6	0.189306	0.261135	0.250945	0.303826	0.0777273	0.180476	0.209389	0.260436	0.225417	0.0987722	0.11964	0.190843	0.15481	0.171406	0.241071	0.258672	0.229221	0.289506	0.179798	0.258662	0.192227
FARMER_BREAST_CANCER_CLUSTER_7	0.132143	0.193711	0.137056	0.127571	0.0666004	0.0833962	0.169371	0.156905	0.147437	0.0850025	0.073297	0.098152	0.0950617	0.0833241	0.119294	0.136925	0.173187	0.176267	0.151957	0.177475	0.114834
FARMER_BREAST_CANCER_CLUSTER_8	0.150742	0.141527	0.125242	0.137403	0.0823486	0.148588	0.159625	0.134205	0.112374	0.0801296	0.0291544	0.0801527	0.0942618	0.0978892	0.0716729	0.130133	0.170651	0.136994	0.194572	0.10022	0.0575148
FERNANDEZ_BOUND_BY_MYC	0.199198	0.199589	0.207952	0.194016	0.208002	0.209172	0.208803	0.219776	0.217778	0.204828	0.211966	0.210351	0.201643	0.201438	0.212265	0.215634	0.214926	0.216718	0.204347	0.222395	0.211138
FERRANDO_HOX11_NEIGHBORS	0.210234	0.21402	0.174992	0.203585	0.258058	0.23882	0.213717	0.196967	0.194588	0.224903	0.203896	0.210821	0.192074	0.246878	0.238878	0.221686	0.214089	0.19452	0.20222	0.189834	0.197084
FERRANDO_LYL1_NEIGHBORS	-0.0465334	0.0346193	-0.00999088	0.0368575	-0.0338984	-0.0261058	-0.0574428	0.0407074	0.0228396	-0.0524152	-0.0289215	-0.0476005	-0.0159883	-0.0212716	-0.0130419	0.0791064	0.0130086	-0.000908738	0.0201329	0.0121658	-0.0219154
FERRANDO_T_ALL_WITH_MLL_ENL_FUSION_DN	0.329612	0.342083	0.300059	0.322418	0.329552	0.327352	0.310747	0.335322	0.310708	0.331298	0.3341	0.324558	0.314047	0.324745	0.335939	0.32069	0.306904	0.308293	0.328233	0.32915	0.315554
FERRANDO_T_ALL_WITH_MLL_ENL_FUSION_UP	0.153308	0.131579	0.148619	0.139037	0.132459	0.139135	0.172673	0.123271	0.149552	0.171387	0.16645	0.156566	0.140513	0.1546	0.166262	0.168628	0.146026	0.171555	0.132407	0.148868	0.173668
FERRANDO_TAL1_NEIGHBORS	-0.0982502	-0.0712555	-0.0904315	-0.122122	-0.10274	-0.0655046	0.0181297	-0.0972856	-0.0957647	0.000648383	-0.0146072	-0.0479512	-0.0439488	-0.0278448	-0.0617129	-0.0756166	-0.0976867	-0.091306	-0.0596923	-0.0877807	-0.0331712
FERRARI_RESPONSE_TO_FENRETINIDE_DN	0.0921227	0.0908639	0.128157	0.167034	0.205456	0.0115617	-0.00900694	0.103429	0.181522	0.0782857	0.0903708	0.163882	0.0490079	0.169221	0.172422	0.17255	0.0698271	0.130016	0.0543519	0.123887	0.112579
FERRARI_RESPONSE_TO_FENRETINIDE_UP	0.14139	0.149341	0.251458	0.224176	0.192446	0.148212	0.163795	0.16218	0.186882	0.20062	0.210004	0.196643	0.227988	0.203081	0.229108	0.243865	0.21385	0.290127	0.172653	0.245514	0.311003
FERREIRA_EWINGS_SARCOMA_UNSTABLE_VS_STABLE_DN	0.0622453	0.065354	0.0839166	0.0769969	0.0626446	0.080323	0.106615	0.0918901	0.093888	0.0763612	0.0609968	0.0841326	0.0546605	0.0811021	0.0825318	0.0840371	0.0733909	0.0791181	0.0803687	0.0883812	0.0495187
FERREIRA_EWINGS_SARCOMA_UNSTABLE_VS_STABLE_UP	0.275698	0.292452	0.240111	0.294655	0.301928	0.28926	0.257848	0.283643	0.295083	0.294275	0.277254	0.279692	0.282496	0.290044	0.285761	0.276233	0.296854	0.273035	0.257298	0.275933	0.233032
FEVR_CTNNB1_TARGETS_DN	0.296709	0.310696	0.273274	0.306856	0.303104	0.304556	0.279038	0.301019	0.302423	0.301458	0.292114	0.290952	0.296822	0.305549	0.297922	0.295257	0.308665	0.292891	0.289591	0.291288	0.265384
FEVR_CTNNB1_TARGETS_UP	0.0791796	0.090404	0.114921	0.104719	0.0644527	0.0759549	0.102107	0.10136	0.0995543	0.0812301	0.101556	0.0943343	0.0853998	0.0643429	0.108829	0.121907	0.0877479	0.0879727	0.117878	0.11474	0.110369
FIGUEROA_AML_METHYLATION_CLUSTER_1_DN	0.115728	0.0653693	0.112503	0.0997256	0.0937177	0.100178	0.0911161	0.0821521	0.0681762	0.0782011	0.0984403	0.0793708	0.0811289	0.0991551	0.0966678	0.101768	0.0569959	0.0626362	0.0813933	0.0790971	0.0859839
FIGUEROA_AML_METHYLATION_CLUSTER_1_UP	0.055184	-0.00201272	0.0431437	0.0267813	0.0644425	0.0638009	0.0420147	0.0034708	0.0209516	0.0414676	0.0439772	0.03484	0.0217542	0.0481235	0.0139846	0.0389053	0.0187494	0.0394867	0.00981407	0.00786425	0.0439463
FIGUEROA_AML_METHYLATION_CLUSTER_2_DN	-0.111862	-0.194749	-0.0668412	-0.1274	-0.0763813	-0.22081	-0.112116	-0.164861	-0.127674	-0.187035	-0.00155782	-0.150594	-0.0447119	-0.133006	-0.0357642	-0.075256	-0.0694471	-0.0485904	-0.088183	-0.163516	-0.056664
FIGUEROA_AML_METHYLATION_CLUSTER_2_UP	0.0445749	0.0256519	0.0435073	0.0210168	0.0371972	0.0545564	0.0338023	0.0483505	0.0124084	0.0847024	0.0725074	0.048203	0.0459254	0.0383384	0.0451144	0.0287362	0.0313819	0.0366606	0.0269692	0.0182594	0.0491633
FIGUEROA_AML_METHYLATION_CLUSTER_3_DN	0.101077	0.0714115	0.09105	0.0959008	0.0981251	0.0973406	0.0991579	0.0797902	0.0628241	0.0803514	0.095695	0.0869589	0.0890347	0.108497	0.109894	0.0940058	0.0570991	0.0684691	0.0757215	0.0604134	0.0683248
FIGUEROA_AML_METHYLATION_CLUSTER_3_UP	0.0908015	0.0578421	0.0693539	0.0665216	0.0901622	0.0847973	0.0687578	0.070558	0.0648369	0.0952021	0.0940982	0.0733154	0.0677606	0.0849415	0.0697122	0.0674604	0.0698981	0.0667318	0.0497033	0.0531956	0.0837352
FIGUEROA_AML_METHYLATION_CLUSTER_4_DN	-0.0128607	-0.0673874	-0.0348289	-0.051747	-0.0144679	-0.0886771	-0.0181602	-0.104652	-0.068409	-0.0678469	-0.0151604	-0.0717036	-0.00331515	-0.0449923	-0.0299994	-0.0445188	-0.0272914	-0.01579	-0.0510647	-0.090198	-0.033634
FIGUEROA_AML_METHYLATION_CLUSTER_4_UP	0.0722777	0.0636446	0.089739	0.0576321	0.0719145	0.078871	0.0622565	0.0774637	0.0683896	0.0970247	0.0795516	0.0707523	0.0717576	0.073173	0.0736267	0.0574999	0.0709622	0.0853782	0.0624784	0.0483946	0.0887738
FIGUEROA_AML_METHYLATION_CLUSTER_5_DN	-0.0649925	-0.053644	-0.0435011	-0.0779205	-0.0642609	-0.0787449	-0.0374199	-0.03139	-0.0802251	-0.0646057	-0.0619104	-0.0793492	-0.0677243	-0.0722218	-0.0762582	-0.0721995	-0.0973974	-0.0829869	-0.0433321	-0.0721992	-0.0576354
FIGUEROA_AML_METHYLATION_CLUSTER_5_UP	-0.0691047	-0.050711	-0.0658515	-0.0273041	-0.0427057	0.0207926	-0.0341903	-0.0580287	-0.114976	0.142108	0.0774223	0.0276365	-0.054245	0.00313352	0.0595223	0.00769661	-0.086938	0.0181383	-0.0578712	-0.0613045	0.0530758
FIGUEROA_AML_METHYLATION_CLUSTER_6_DN	-0.0955248	-0.150183	-0.0938797	-0.13704	-0.0681076	-0.110178	-0.0758691	-0.135465	-0.152189	-0.116543	-0.0871809	-0.113715	-0.100319	-0.0894742	-0.0831009	-0.0723189	-0.109803	-0.0631331	-0.113608	-0.138604	-0.0606699
FIGUEROA_AML_METHYLATION_CLUSTER_6_UP	0.0827308	0.0739051	0.0944818	0.0704398	0.0870806	0.0980496	0.0851099	0.0768944	0.0759918	0.0996229	0.0980029	0.0865162	0.0820049	0.0821303	0.0870055	0.079851	0.0774262	0.0888681	0.068389	0.0697823	0.0983078
FIGUEROA_AML_METHYLATION_CLUSTER_7_DN	-0.278311	-0.264449	-0.345215	-0.327647	-0.180134	-0.285851	-0.105317	-0.249147	-0.263834	-0.246638	-0.228223	-0.316472	-0.21736	-0.227673	-0.335377	-0.258787	-0.295323	-0.330704	-0.237197	-0.212552	-0.35905
FIGUEROA_AML_METHYLATION_CLUSTER_7_UP	0.131667	0.110998	0.122082	0.100198	0.129069	0.122422	0.117638	0.113928	0.111158	0.140951	0.134364	0.118708	0.113437	0.12368	0.123292	0.110446	0.112324	0.113943	0.104638	0.0975562	0.121184
FINAK_BREAST_CANCER_SDPP_SIGNATURE	-0.145597	-0.153114	-0.125005	-0.0996281	-0.134036	-0.151645	-0.149309	-0.100788	-0.140273	-0.176293	-0.188491	-0.109511	-0.0937917	-0.190677	-0.123222	-0.077226	-0.223359	-0.124761	-0.178354	-0.0402401	-0.23443
FINETTI_BREAST_CANCER_KINOME_GREEN	-0.15495	-0.161836	-0.159709	-0.150842	-0.144638	-0.18072	-0.123032	-0.152281	-0.209037	-0.16893	-0.155555	-0.131165	-0.146967	-0.111647	-0.17072	-0.156906	-0.205076	-0.110023	-0.172054	-0.11206	-0.143811
FINETTI_BREAST_CANCER_KINOME_RED	0.386491	0.392505	0.28976	0.370384	0.424553	0.394723	0.361517	0.375825	0.394806	0.396247	0.392738	0.405524	0.356366	0.373756	0.362481	0.338376	0.39018	0.399144	0.359164	0.364484	0.305766
FINETTI_BREAST_CANCERS_KINOME_BLUE	0.042243	0.00990742	0.0371371	0.0250672	-0.0661925	-0.0253665	0.00820161	-0.0188889	-0.012302	-0.0389042	-0.0890155	-0.030009	-0.0036955	8.29269e-05	0.0105137	-0.0173572	0.0082143	-0.0179801	0.0342214	-0.0270005	-0.0561438
FINETTI_BREAST_CANCERS_KINOME_GRAY	0.230548	0.23635	0.244619	0.290803	0.270181	0.256024	0.240086	0.244208	0.258357	0.276375	0.266576	0.259407	0.334239	0.324095	0.289765	0.313195	0.285991	0.24151	0.260028	0.263516	0.250473
FIRESTEIN_CTNNB1_PATHWAY	0.0678397	0.0720971	0.0920779	0.0813557	0.121601	0.0770412	0.0690346	0.0775035	0.0516555	0.106416	0.0973393	0.0997999	0.0944157	0.0984314	0.110568	0.0793538	0.0814182	0.0789318	0.0833785	0.0800825	0.0914139
FIRESTEIN_CTNNB1_PATHWAY_AND_PROLIFERATION	0.156264	0.182235	0.187185	0.193414	0.2113	0.199458	0.147533	0.166662	0.151263	0.243966	0.193599	0.208547	0.212826	0.226085	0.224814	0.15598	0.179579	0.169531	0.171627	0.172222	0.170437
FIRESTEIN_PROLIFERATION	0.0249934	0.0341525	0.0346462	0.0429562	0.0338631	0.0542512	0.0228054	0.0221314	0.0225984	0.0279168	0.0214089	0.0325944	0.0395929	0.0353215	0.0452175	0.0409373	0.0323942	0.0327123	0.0335347	0.0306576	0.0345259
FLECHNER_BIOPSY_KIDNEY_TRANSPLANT_OK_VS_DONOR_DN	0.249339	0.218608	0.226272	0.225121	0.210115	0.207606	0.260321	0.200562	0.189395	0.222299	0.2568	0.223017	0.222947	0.2376	0.245667	0.223385	0.182091	0.242893	0.202671	0.226314	0.255603
FLECHNER_BIOPSY_KIDNEY_TRANSPLANT_OK_VS_DONOR_UP	0.331933	0.316351	0.33046	0.338166	0.328178	0.331488	0.31842	0.313092	0.331413	0.334073	0.342016	0.345276	0.342774	0.338234	0.350593	0.355605	0.321262	0.313239	0.318123	0.324557	0.333958
FLECHNER_BIOPSY_KIDNEY_TRANSPLANT_REJECTED_VS_OK_DN	0.237943	0.287983	0.264884	0.271052	0.217897	0.24278	0.250495	0.280773	0.292405	0.22046	0.226178	0.232868	0.239796	0.22552	0.247645	0.279914	0.271765	0.245401	0.294721	0.27387	0.233468
FLECHNER_BIOPSY_KIDNEY_TRANSPLANT_REJECTED_VS_OK_UP	-0.00630789	0.00138173	0.00398067	0.00419873	-0.0250921	0.00793197	0.031821	-0.0230912	-0.0091405	-0.00236264	0.0424135	0.0253739	0.0202791	-0.00689674	0.0246254	0.0737411	-0.0362545	-9.89129e-05	-0.0171	0.012949	0.00945204
FLECHNER_PBL_KIDNEY_TRANSPLANT_OK_VS_DONOR_DN	0.260058	0.229208	0.251778	0.255547	0.267198	0.240885	0.247315	0.219429	0.239125	0.283646	0.311441	0.277476	0.299474	0.288493	0.29264	0.280394	0.268764	0.267016	0.227352	0.244348	0.312409
FLECHNER_PBL_KIDNEY_TRANSPLANT_OK_VS_DONOR_UP	0.302594	0.304634	0.305775	0.311283	0.312482	0.302832	0.292818	0.297057	0.295374	0.329027	0.320154	0.32398	0.310634	0.300393	0.322024	0.308014	0.301076	0.297237	0.287051	0.298396	0.316401
FLECHNER_PBL_KIDNEY_TRANSPLANT_REJECTED_VS_OK_DN	0.268021	0.292612	0.276352	0.290545	0.270802	0.265346	0.27776	0.290373	0.287946	0.289509	0.291115	0.278622	0.277872	0.266161	0.288179	0.275351	0.287939	0.292307	0.279247	0.283211	0.273648
FLECHNER_PBL_KIDNEY_TRANSPLANT_REJECTED_VS_OK_UP	0.318538	0.29069	0.291354	0.314238	0.292422	0.293971	0.306031	0.288153	0.270085	0.302117	0.316453	0.310987	0.311048	0.312386	0.321995	0.310477	0.289409	0.304719	0.274472	0.310102	0.311763
FLOTHO_PEDIATRIC_ALL_THERAPY_RESPONSE_DN	0.00812998	0.0471605	0.0117064	0.0486264	0.0682242	0.094169	0.00640962	0.0345502	0.03029	0.0577404	0.0664774	0.0954161	0.031606	0.0387011	0.0663807	0.0213068	0.0893764	-0.0214562	0.0155126	0.0289233	0.0482468
FLOTHO_PEDIATRIC_ALL_THERAPY_RESPONSE_UP	0.367392	0.332554	0.392403	0.373837	0.364196	0.382913	0.359665	0.330589	0.333575	0.381192	0.403639	0.368972	0.402648	0.392206	0.38725	0.376232	0.342879	0.337073	0.341548	0.358319	0.389735
FONTAINE_FOLLICULAR_THYROID_ADENOMA_DN	0.134809	0.131205	0.140945	0.157524	0.123308	0.126598	0.149553	0.147414	0.139302	0.151754	0.150691	0.141668	0.173339	0.127338	0.15978	0.164009	0.134943	0.132172	0.123396	0.16932	0.159072
FONTAINE_FOLLICULAR_THYROID_ADENOMA_UP	0.124573	0.126477	0.143268	0.114805	0.118392	0.113136	0.148088	0.125701	0.107524	0.131961	0.139624	0.120128	0.1231	0.127723	0.117753	0.115579	0.1389	0.135922	0.127415	0.111956	0.154917
FONTAINE_PAPILLARY_THYROID_CARCINOMA_DN	-0.0282043	-0.0729697	-0.0505552	-0.0377815	-0.0264648	-0.0544353	-0.0587881	-0.0642767	-0.081862	-0.0274016	-0.0384834	-0.0444126	-0.0243684	-0.0301436	-0.0546535	-0.0538363	-0.0762245	-0.0511475	-0.0341754	-0.0623342	-0.0237374
FONTAINE_PAPILLARY_THYROID_CARCINOMA_UP	0.114478	0.117618	0.146506	0.166884	0.0965371	0.13814	0.160307	0.175211	0.103481	0.111746	0.132153	0.115621	0.130081	0.0818725	0.130524	0.135493	0.123387	0.117116	0.144654	0.135421	0.131181
FONTAINE_THYROID_TUMOR_UNCERTAIN_MALIGNANCY_DN	-0.0156953	-0.0369693	-0.0637068	-0.0273455	-0.0243249	-0.0685936	0.0365705	-0.0289838	-0.0645873	-0.0167803	-0.0210052	0.0534723	0.00282848	0.00223495	-0.0347601	0.036983	-0.0552241	-0.047719	-0.0456903	-0.0107122	-0.00734594
FONTAINE_THYROID_TUMOR_UNCERTAIN_MALIGNANCY_UP	0.0734791	0.0793068	0.074838	0.0906545	0.0476902	0.086942	0.0864795	0.0783638	0.0675733	0.0780519	0.0654494	0.0521299	0.0790053	0.0650974	0.094501	0.0917405	0.0875138	0.0854743	0.0578244	0.0548745	0.0619134
FORTSCHEGGER_PHF8_TARGETS_DN	0.199116	0.153914	0.218072	0.189821	0.201514	0.204473	0.189244	0.157584	0.163749	0.21163	0.210235	0.191269	0.214937	0.222428	0.211362	0.203874	0.167751	0.177084	0.166758	0.175375	0.212343
FORTSCHEGGER_PHF8_TARGETS_UP	0.182344	0.186892	0.171834	0.208849	0.160243	0.171478	0.169923	0.177271	0.202431	0.170975	0.182035	0.191399	0.194776	0.175422	0.18545	0.213759	0.188566	0.195709	0.193585	0.196585	0.169741
FOSTER_KDM1A_TARGETS_DN	0.163138	0.1571	0.15079	0.152401	0.171023	0.182966	0.189244	0.155147	0.15561	0.17184	0.174147	0.162732	0.150426	0.165658	0.165758	0.159514	0.157725	0.163975	0.181747	0.159114	0.172527
FOSTER_KDM1A_TARGETS_UP	-0.0661234	-0.0601302	-0.0650627	-0.0610076	-0.0667868	-0.0834303	-0.0600678	-0.0695931	-0.0738541	-0.0635955	-0.0679614	-0.0400632	-0.0670649	-0.0707127	-0.0593288	-0.0345933	-0.0774718	-0.0512647	-0.0773428	-0.0429334	-0.0822814
FOSTER_TOLERANT_MACROPHAGE_DN	0.122676	0.104543	0.149986	0.135803	0.142258	0.137803	0.124573	0.0975755	0.120453	0.134974	0.15228	0.142139	0.152599	0.147582	0.149603	0.134778	0.124336	0.1332	0.107199	0.107358	0.174892
FOSTER_TOLERANT_MACROPHAGE_UP	0.0635804	0.0656596	0.0965183	0.0759626	0.0727477	0.0641871	0.0771023	0.078992	0.0922277	0.0765916	0.104865	0.0781641	0.0840224	0.0651312	0.096143	0.0949011	0.0781044	0.0678604	0.100102	0.0872261	0.100232
FOURNIER_ACINAR_DEVELOPMENT_EARLY_DN	0.310183	0.164914	0.292064	0.25906	0.284564	0.364756	-0.0123592	0.272022	0.263642	0.348029	0.379843	0.30203	0.377059	0.373881	0.352105	0.354436	0.304847	0.257632	0.193041	0.37003	0.349368
FOURNIER_ACINAR_DEVELOPMENT_EARLY_UP	0.234475	0.1345	0.253358	0.167941	0.12805	0.184196	0.2089	0.0999437	0.165611	0.134567	0.218878	0.148893	0.176739	0.207465	0.183422	0.164723	0.127983	0.127604	0.148322	0.106097	0.222745
FOURNIER_ACINAR_DEVELOPMENT_LATE_2	0.390403	0.386672	0.35575	0.379294	0.393972	0.398225	0.354292	0.38094	0.385514	0.3968	0.399006	0.383548	0.384821	0.392711	0.395044	0.380466	0.383197	0.369939	0.366738	0.379366	0.370395
FOURNIER_ACINAR_DEVELOPMENT_LATE_DN	0.43333	0.416993	0.391978	0.430054	0.422613	0.456523	0.368094	0.407852	0.4372	0.432881	0.441206	0.418362	0.448299	0.430879	0.423355	0.418686	0.408672	0.4044	0.373924	0.392866	0.380451
FOURNIER_ACINAR_DEVELOPMENT_LATE_UP	0.150317	0.154483	0.153526	0.010509	-0.0485203	0.138564	0.00100247	0.136777	0.159584	0.00849097	0.16322	0.183038	0.113787	-0.0461848	0.214644	0.285945	0.0946836	0.0604646	0.140524	0.208486	0.113971
FRASOR_RESPONSE_TO_ESTRADIOL_DN	0.170032	0.109406	0.221624	0.194533	0.115439	0.154833	0.184225	0.141806	0.167789	0.19206	0.171012	0.167178	0.171156	0.145627	0.186838	0.215771	0.134394	0.151243	0.160025	0.174548	0.203254
FRASOR_RESPONSE_TO_ESTRADIOL_UP	0.116233	0.0702161	0.119306	0.118631	0.0948535	0.0657274	0.0918848	0.0792427	0.0931069	0.102133	0.137852	0.13954	0.101652	0.0454423	0.169604	0.140754	0.0989352	0.133684	0.0415105	0.111061	0.104103
FRASOR_RESPONSE_TO_SERM_OR_FULVESTRANT_DN	0.322115	0.353924	0.282745	0.326504	0.337147	0.326266	0.299284	0.328579	0.330947	0.33961	0.332673	0.311663	0.311742	0.309293	0.326967	0.297064	0.337287	0.311677	0.29683	0.314561	0.270942
FRASOR_RESPONSE_TO_SERM_OR_FULVESTRANT_UP	0.160009	0.193072	0.207198	0.215972	0.203059	0.194002	0.181505	0.146042	0.193642	0.217582	0.205617	0.216811	0.239482	0.208348	0.195845	0.199462	0.216777	0.176431	0.174053	0.207271	0.209007
FRASOR_TAMOXIFEN_RESPONSE_DN	0.130398	0.156643	0.190861	0.14699	-0.00271208	0.112603	0.0592698	0.117849	0.123814	0.0656242	0.0614206	0.0457616	0.107202	0.0922109	0.117303	0.119584	0.17715	0.0762253	0.162934	0.0504468	0.119901
FRASOR_TAMOXIFEN_RESPONSE_UP	0.168377	0.170666	0.224363	0.216872	0.155398	0.175328	0.209223	0.193923	0.213699	0.21	0.206067	0.183417	0.190273	0.188205	0.235705	0.210378	0.215443	0.188236	0.188945	0.15888	0.241886
FREDERICK_PRKCI_TARGETS	0.0881121	0.0516123	0.126038	0.062619	0.108525	0.066714	0.0378602	0.0744088	0.0578281	0.0851388	0.109478	0.109682	0.0555505	-0.009557	0.125913	0.125448	0.052442	0.0240631	0.0440118	0.0986299	0.0587761
FRIDMAN_IMMORTALIZATION_DN	0.220226	0.0246024	0.234193	0.157164	0.25629	0.251594	0.159043	0.0911959	0.084761	0.277068	0.256163	0.294956	0.2294	0.285675	0.288825	0.227405	0.092855	0.1199	0.0787152	0.17831	0.232807
FRIDMAN_SENESCENCE_DN	0.275665	0.211089	0.188802	0.289076	0.231412	0.194195	0.23126	0.239868	0.253354	0.170194	0.247376	0.373222	0.120083	0.162321	0.338927	0.309493	0.235483	0.254982	0.204053	0.19428	0.235068
FRIDMAN_SENESCENCE_UP	0.218598	0.0872115	0.229359	0.142331	0.234202	0.21812	0.189772	0.106797	0.154447	0.26828	0.253132	0.268037	0.231816	0.263423	0.253955	0.220861	0.143546	0.158725	0.118194	0.182267	0.247181
FU_INTERACT_WITH_ALKBH8	0.446657	0.479182	0.433183	0.458965	0.475034	0.466019	0.431566	0.46722	0.465427	0.456093	0.448998	0.437782	0.45133	0.450905	0.450876	0.447887	0.449177	0.446531	0.445164	0.456022	0.449725
FUJII_YBX1_TARGETS_DN	0.288654	0.313612	0.239917	0.30725	0.304475	0.285293	0.272412	0.286163	0.317367	0.298952	0.297715	0.292369	0.293677	0.300313	0.290118	0.295064	0.303004	0.284487	0.283706	0.282784	0.246424
FUJII_YBX1_TARGETS_UP	0.0184857	-0.0721884	0.0256959	0.0352908	-0.0242598	-0.0188021	0.0682552	-0.020551	-0.0177251	0.0322792	0.0438767	0.106347	-0.00518515	0.0248192	0.0627985	0.0303493	-0.0513621	-0.070083	0.0303817	-0.0259637	0.101583
FUJIWARA_PARK2_HEPATOCYTE_PROLIFERATION_DN	-0.00282148	0.0192849	-0.0600988	-0.0275336	-0.0141522	0.014087	-0.0751208	-0.0884581	0.0414284	-0.0560434	0.0407059	-0.0160539	0.0117095	-0.0468254	-0.0456261	0.00330353	0.0448714	-0.0243478	-0.109388	0.00392945	-0.0683948
FUJIWARA_PARK2_HEPATOCYTE_PROLIFERATION_UP	0.0218146	0.0539469	0.149508	0.0928178	0.0381865	0.0695033	0.0269526	0.0768031	0.227831	0.0304601	0.016521	-0.0054663	0.000916707	0.145451	0.0351529	0.19559	0.218053	0.231077	0.144911	0.205689	0.0492944
FUJIWARA_PARK2_IN_LIVER_CANCER_DN	0.00247137	0.139804	0.0694954	0.118343	0.024906	0.0697982	0.0126398	0.0156695	0.337996	0.0742622	0.0473542	0.012686	-0.0695419	0.224534	0.0465887	0.226701	0.310509	0.358753	0.277064	0.260575	0.12036
FUJIWARA_PARK2_IN_LIVER_CANCER_UP	0.0497932	0.166441	0.0293099	0.0288297	0.0743433	0.0256893	0.112809	0.140258	0.253902	0.0651504	0.0791147	0.0788646	0.0725689	0.108724	0.0685106	0.121493	0.186393	0.212502	0.312055	0.177149	0.116656
FUKUSHIMA_TNFSF11_TARGETS	0.0242996	0.0318872	0.0357819	0.049762	-0.0165411	0.061096	0.0708731	0.0301175	0.0513567	-0.0150086	0.0376837	0.0626883	0.0854455	-0.0126097	0.0134975	0.0701221	0.0457287	0.0234237	0.00673681	0.0444333	0.0545877
FULCHER_INFLAMMATORY_RESPONSE_LECTIN_VS_LPS_DN	0.109628	0.112047	0.141454	0.14119	0.116127	0.119725	0.1066	0.10228	0.11597	0.118083	0.143153	0.150403	0.130478	0.116479	0.152342	0.158612	0.0994046	0.118792	0.101531	0.121702	0.128903
FULCHER_INFLAMMATORY_RESPONSE_LECTIN_VS_LPS_UP	0.180368	0.157586	0.18196	0.176218	0.18842	0.189124	0.18214	0.166811	0.173877	0.199592	0.214473	0.198413	0.200576	0.197245	0.195049	0.191771	0.165317	0.178929	0.167426	0.17847	0.221238
FUNG_IL2_SIGNALING_1	0.183223	0.158248	0.181236	0.148351	0.199685	0.197396	0.150464	0.166362	0.15266	0.202744	0.13138	0.185118	0.171178	0.219328	0.180027	0.110439	0.184046	0.180266	0.145098	0.195958	0.195795
FUNG_IL2_SIGNALING_2	0.00470155	0.0346529	-0.020262	0.0132195	-0.0537663	-0.00904051	0.0726685	0.0605079	0.0667129	-0.03095	0.00566358	-0.0440482	0.0135634	-0.0661341	-0.0657792	-0.0329436	0.000775061	-0.0625091	0.00369102	0.0509968	0.0353527
FUNG_IL2_TARGETS_WITH_STAT5_BINDING_SITES	0.109808	0.017948	0.13704	0.0549131	0.104272	0.0990882	0.035118	0.0251976	0.0139365	0.115628	0.0307327	0.11658	0.124488	0.174421	0.0824814	0.00485671	0.0965613	0.0935756	0.0144819	0.0625787	0.140725
FUNG_IL2_TARGETS_WITH_STAT5_BINDING_SITES_T1	-0.0775733	-0.0450666	-0.105904	-0.0975999	-0.214662	-0.120319	-0.00142824	-0.0273505	-0.00278083	-0.146825	-0.0679383	-0.174731	-0.0880246	-0.192689	-0.18531	-0.170303	-0.119063	-0.210015	-0.155221	-0.070927	-0.065822
FURUKAWA_DUSP6_TARGETS_PCI35_DN	0.291343	0.297316	0.274014	0.280417	0.32667	0.316805	0.269714	0.286423	0.27566	0.327145	0.325489	0.283355	0.317708	0.339034	0.301797	0.307539	0.293501	0.269655	0.262767	0.284367	0.264061
FURUKAWA_DUSP6_TARGETS_PCI35_UP	0.0143844	-0.0342989	0.0732248	0.0140389	-0.0491063	0.0218923	0.0507153	-0.00242182	-0.0130539	0.0293045	0.0415444	0.0553369	0.0126815	-0.0256792	0.0537769	0.0528492	-0.035473	0.0349566	-0.0114225	0.0107108	0.0616901
GABRIELY_MIR21_TARGETS	0.188039	0.206816	0.223293	0.210469	0.188875	0.189131	0.190499	0.191273	0.212904	0.201037	0.21823	0.210153	0.24841	0.22047	0.217271	0.200232	0.213593	0.181968	0.176831	0.176689	0.196073
GAJATE_RESPONSE_TO_TRABECTEDIN_DN	0.311249	0.359432	0.246471	0.298611	0.305466	0.30632	0.285568	0.334687	0.309363	0.299735	0.302821	0.268832	0.245605	0.291455	0.293289	0.297719	0.314504	0.288707	0.346652	0.3325	0.310629
GAJATE_RESPONSE_TO_TRABECTEDIN_UP	0.230933	0.201668	0.26636	0.23637	0.222204	0.2467	0.261568	0.2067	0.258559	0.219531	0.228031	0.27078	0.262558	0.229478	0.252136	0.305302	0.208834	0.252543	0.238208	0.258611	0.21271
GAL_LEUKEMIC_STEM_CELL_DN	0.0458632	0.0517417	0.0415747	0.0434391	0.0458475	0.0534476	0.0398893	0.0484544	0.052621	0.0535235	0.0661691	0.0514267	0.0465522	0.0525828	0.0585222	0.0647234	0.0534467	0.0420179	0.0599631	0.0459882	0.0786437
GAL_LEUKEMIC_STEM_CELL_UP	0.0709497	0.0726801	0.0825745	0.0792952	0.0484904	0.0637923	0.0534587	0.0588653	0.078653	0.050674	0.0588577	0.0601419	0.0651771	0.046083	0.0706388	0.0723587	0.0690369	0.0620512	0.0579898	0.0468484	0.0771801
GALE_APL_WITH_FLT3_MUTATED_DN	0.352247	0.31308	0.334865	0.351146	0.38003	0.354587	0.336367	0.309672	0.335783	0.351546	0.347605	0.36524	0.319624	0.326174	0.352381	0.328703	0.291244	0.387223	0.297249	0.349763	0.349352
GALE_APL_WITH_FLT3_MUTATED_UP	0.275574	0.30061	0.307796	0.322078	0.3068	0.291023	0.289786	0.296688	0.284342	0.307963	0.31719	0.299235	0.327932	0.327682	0.313594	0.28756	0.296922	0.314756	0.288948	0.301912	0.305314
GALI_TP53_TARGETS_APOPTOTIC_DN	0.262519	0.219327	0.133069	0.267347	0.265346	0.273393	0.224501	0.205009	0.185132	0.151755	0.204114	0.219588	0.194551	0.194844	0.149438	0.145686	0.196887	0.23794	0.199242	0.231373	0.231544
GALI_TP53_TARGETS_APOPTOTIC_UP	0.175928	0.192255	0.222642	0.234473	0.351333	0.258567	0.204619	0.228824	0.206916	0.299826	0.237575	0.259502	0.305425	0.346703	0.241708	0.242784	0.244188	0.279416	0.238559	0.271148	0.275272
GALIE_TUMOR_ANGIOGENESIS	-0.168187	-0.203657	-0.0979223	-0.104983	-0.114938	-0.0673679	-0.261212	-0.128519	-0.154952	-0.160502	-0.0533588	0.0589408	-0.0536803	-0.14433	-0.0579589	-0.116221	-0.158198	-0.0833011	-0.256256	-0.141987	0.0563276
GALIE_TUMOR_STEMNESS_GENES	0.132384	0.0210517	0.135123	0.058032	-0.0269583	0.0434609	-0.118671	-0.0700528	-0.0337052	0.0815842	0.125639	0.151799	0.0333307	-0.0783004	0.101557	-0.0379198	0.0149037	-0.012848	0.0394864	-0.0830249	0.103867
GALINDO_IMMUNE_RESPONSE_TO_ENTEROTOXIN	0.160147	0.103523	0.212217	0.167638	0.172315	0.184951	0.140948	0.116461	0.141085	0.197011	0.223842	0.179945	0.193375	0.190239	0.237642	0.177134	0.146081	0.177627	0.153428	0.160152	0.256825
GALLUZZI_PERMEABILIZE_MITOCHONDRIA	0.160456	0.194158	0.161903	0.175797	0.188832	0.152325	0.225472	0.190184	0.18434	0.195393	0.186019	0.201391	0.14557	0.195327	0.182636	0.179003	0.154448	0.181072	0.21781	0.18937	0.207252
GALLUZZI_PREVENT_MITOCHONDIAL_PERMEABILIZATION	0.149337	0.0965235	0.124732	0.130001	0.192857	0.125146	0.212527	0.128091	0.126255	0.176342	0.171546	0.186312	0.145462	0.16051	0.136289	0.143211	0.150939	0.143471	0.151847	0.167801	0.175678
GARCIA_TARGETS_OF_FLI1_AND_DAX1_DN	0.207188	0.232749	0.152875	0.210193	0.23257	0.20012	0.196951	0.220582	0.224985	0.22467	0.204132	0.209916	0.21242	0.214173	0.197089	0.206173	0.222367	0.204966	0.215194	0.230841	0.168775
GARCIA_TARGETS_OF_FLI1_AND_DAX1_UP	0.179903	0.122714	0.200203	0.13662	0.138036	0.166233	0.165449	0.10752	0.129954	0.137787	0.129748	0.158597	0.139444	0.151337	0.125728	0.145798	0.126421	0.152877	0.163177	0.125937	0.161534
GARGALOVIC_RESPONSE_TO_OXIDIZED_PHOSPHOLIPIDS_BLACK_DN	0.132033	0.0987448	0.0794111	0.138671	0.0697547	0.0932188	0.10661	0.139662	0.139703	0.109246	0.121503	0.13372	0.135162	0.141519	0.159788	0.164831	0.102516	0.0564199	0.0929668	0.161071	0.0675861
GARGALOVIC_RESPONSE_TO_OXIDIZED_PHOSPHOLIPIDS_BLACK_UP	0.207907	0.218071	0.231093	0.241406	0.235932	0.187439	0.187041	0.188982	0.223557	0.212434	0.229097	0.21022	0.265662	0.226444	0.215394	0.228219	0.218779	0.217232	0.242862	0.27165	0.245479
GARGALOVIC_RESPONSE_TO_OXIDIZED_PHOSPHOLIPIDS_BLUE_DN	0.0670992	0.0707123	0.0735338	0.0542824	0.0791213	0.0885391	0.0685026	0.0793122	0.0617543	0.0816	0.0702259	0.095138	0.0514075	0.0713657	0.0623969	0.0451428	0.0629607	0.0504211	0.0485188	0.0415442	0.0739441
GARGALOVIC_RESPONSE_TO_OXIDIZED_PHOSPHOLIPIDS_BLUE_UP	0.17448	0.162104	0.191641	0.186262	0.198003	0.162402	0.173047	0.164199	0.186051	0.198356	0.200715	0.190673	0.228599	0.192219	0.184389	0.20208	0.17436	0.203121	0.169803	0.206327	0.233968
GARGALOVIC_RESPONSE_TO_OXIDIZED_PHOSPHOLIPIDS_GREEN_DN	0.162476	0.141142	0.143763	0.128689	0.137472	0.177373	0.171327	0.146303	0.11209	0.164349	0.193923	0.16639	0.119473	0.14892	0.141887	0.116028	0.121692	0.11032	0.128369	0.137926	0.15773
GARGALOVIC_RESPONSE_TO_OXIDIZED_PHOSPHOLIPIDS_GREEN_UP	0.169491	0.136767	0.201535	0.229949	0.190639	0.231202	0.14572	0.182254	0.170017	0.17974	0.204811	0.180501	0.274347	0.20929	0.24617	0.223687	0.174924	0.2094	0.168922	0.211812	0.19388
GARGALOVIC_RESPONSE_TO_OXIDIZED_PHOSPHOLIPIDS_GREY_DN	0.0718502	0.0899527	0.124484	0.0923376	0.0529784	0.0940888	0.0178893	0.0349477	0.0734174	0.114126	0.106211	0.0978429	0.0978211	0.0928733	0.145669	0.112991	0.0535717	0.0509336	0.0250417	0.0583597	0.116038
GARGALOVIC_RESPONSE_TO_OXIDIZED_PHOSPHOLIPIDS_GREY_UP	0.0224965	0.0169078	0.105078	0.0865698	0.012883	0.0759103	0.0149767	-0.0305136	0.050244	0.133491	0.0895699	0.117149	0.15712	0.106544	0.0898129	0.171062	0.0118099	-0.0110684	-0.046545	0.0791137	0.0823562
GARGALOVIC_RESPONSE_TO_OXIDIZED_PHOSPHOLIPIDS_LIGHTYELLOW_DN	0.07443	0.0719195	0.0997491	0.0374988	0.109803	0.115259	0.121038	0.0958284	0.0415262	0.106355	0.132588	0.143389	0.134715	0.127335	0.151845	0.0816669	0.0954213	0.0922204	0.0862766	0.0679344	0.132495
GARGALOVIC_RESPONSE_TO_OXIDIZED_PHOSPHOLIPIDS_LIGHTYELLOW_UP	0.286229	0.254991	0.292935	0.282534	0.302703	0.248791	0.290313	0.244241	0.237738	0.299247	0.299667	0.313559	0.347084	0.263823	0.315019	0.322132	0.244501	0.275143	0.262708	0.307745	0.296445
GARGALOVIC_RESPONSE_TO_OXIDIZED_PHOSPHOLIPIDS_MAGENTA_DN	0.177846	0.271945	0.256687	0.201001	0.260918	0.239988	0.212136	0.289442	0.243716	0.244661	0.183869	0.198901	0.260125	0.251692	0.245394	0.218957	0.255741	0.214902	0.285889	0.175128	0.238324
GARGALOVIC_RESPONSE_TO_OXIDIZED_PHOSPHOLIPIDS_MAGENTA_UP	0.219748	0.205069	0.261411	0.227137	0.243324	0.2147	0.231962	0.209258	0.245474	0.258413	0.25459	0.263738	0.278468	0.211506	0.253188	0.241626	0.231475	0.276147	0.20884	0.242814	0.283826
GARGALOVIC_RESPONSE_TO_OXIDIZED_PHOSPHOLIPIDS_RED_DN	0.0936618	0.0891723	0.104122	0.0740657	0.0366771	0.0871364	0.0586911	0.0830486	0.0866662	0.062057	0.0914491	0.100312	0.0903023	0.0946365	0.0901455	0.0770355	0.0910738	0.0685031	0.0910157	0.0551995	0.0990091
GARGALOVIC_RESPONSE_TO_OXIDIZED_PHOSPHOLIPIDS_RED_UP	0.245322	0.229401	0.24765	0.336944	0.310929	0.196317	0.209915	0.23895	0.26017	0.328381	0.295517	0.253487	0.347617	0.304962	0.290407	0.308853	0.270268	0.325398	0.283363	0.33089	0.251636
GARGALOVIC_RESPONSE_TO_OXIDIZED_PHOSPHOLIPIDS_TURQUOISE_DN	0.250979	0.275038	0.187898	0.249058	0.271074	0.257165	0.204473	0.259582	0.267967	0.267241	0.264226	0.266883	0.228569	0.231398	0.249011	0.235594	0.242364	0.244377	0.242795	0.253225	0.195143
GARGALOVIC_RESPONSE_TO_OXIDIZED_PHOSPHOLIPIDS_TURQUOISE_UP	0.18434	0.160419	0.212576	0.208968	0.202444	0.193845	0.189646	0.169056	0.20217	0.19851	0.208143	0.206427	0.250078	0.213135	0.231453	0.228553	0.185662	0.18419	0.18819	0.191422	0.216018
GARGALOVIC_RESPONSE_TO_OXIDIZED_PHOSPHOLIPIDS_YELLOW_DN	0.173166	0.164962	0.183691	0.175826	0.195246	0.164599	0.187843	0.181854	0.15707	0.182525	0.194253	0.167486	0.140795	0.160083	0.170839	0.174655	0.15919	0.161255	0.156659	0.1338	0.164939
GARGALOVIC_RESPONSE_TO_OXIDIZED_PHOSPHOLIPIDS_YELLOW_UP	0.189237	0.213822	0.214756	0.232406	0.237149	0.192204	0.167699	0.225001	0.234468	0.232965	0.250923	0.257806	0.267134	0.249771	0.23778	0.285061	0.240507	0.229163	0.204654	0.279619	0.212616
GARY_CD5_TARGETS_DN	0.312708	0.327524	0.283339	0.321786	0.341964	0.315813	0.295432	0.330618	0.324383	0.336505	0.32071	0.3245	0.323607	0.335914	0.324631	0.323567	0.333329	0.316047	0.305188	0.321038	0.295917
GARY_CD5_TARGETS_UP	0.193165	0.19407	0.219206	0.202026	0.19106	0.200462	0.209867	0.19205	0.187842	0.194143	0.203772	0.201229	0.207534	0.200432	0.221175	0.203469	0.188607	0.205937	0.205122	0.194857	0.215893
GAURNIER_PSMD4_TARGETS	-0.177649	-0.150719	-0.0326785	-0.133967	-0.133002	-0.124967	-0.170965	-0.119839	-0.0972899	-0.137686	-0.104467	-0.151092	-0.155275	-0.0868074	-0.114503	-0.0752872	-0.0756247	-0.0420117	-0.104207	-0.0734682	0.0119129
GAUSSMANN_MLL_AF4_FUSION_TARGETS_A_DN	0.0594063	0.0406942	0.0317805	0.0329191	0.0316961	0.0602279	0.0582271	0.00382612	0.0571493	0.00375871	0.000782419	0.0482624	0.0325844	0.0281163	0.0190264	0.068533	0.0388428	0.0955534	0.0105692	0.0483311	0.0329944
GAUSSMANN_MLL_AF4_FUSION_TARGETS_A_UP	0.145562	0.122089	0.148934	0.16209	0.141092	0.118883	0.106484	0.121472	0.120932	0.146267	0.162363	0.160027	0.160865	0.141523	0.166414	0.160672	0.117852	0.128122	0.0886867	0.118308	0.145666
GAUSSMANN_MLL_AF4_FUSION_TARGETS_B_DN	0.16513	0.0899085	0.193569	0.183579	0.149496	0.151329	0.0371459	0.0942509	0.0204955	0.131005	0.281968	0.260099	0.262597	0.0865164	0.173817	0.337486	0.142411	0.108851	0.065505	0.239898	0.21724
GAUSSMANN_MLL_AF4_FUSION_TARGETS_B_UP	-0.0733382	0.0027682	-0.045734	-0.0425364	-0.0362422	0.0110561	-0.0744081	-0.069671	-0.0102662	-0.0603262	-0.0332451	-0.0567678	-0.0255043	-0.0778697	0.00520634	0.00321971	-0.0487948	-0.00418845	-0.026546	-0.0549059	-0.0866039
GAUSSMANN_MLL_AF4_FUSION_TARGETS_C_DN	0.0696419	-0.0427742	-0.0964012	0.0228473	0.0829966	-0.0330962	0.0381276	-0.0728006	-0.00448176	0.0578437	0.000145379	0.0498558	-0.0447555	0.10353	0.00241881	0.123968	-0.000980885	0.0231493	-0.0677994	0.0596101	-0.0628185
GAUSSMANN_MLL_AF4_FUSION_TARGETS_C_UP	0.138112	0.122407	0.137936	0.130742	0.119433	0.119071	0.139517	0.111073	0.136398	0.145223	0.1406	0.14079	0.13894	0.144261	0.14224	0.124484	0.137523	0.110109	0.132799	0.115132	0.134102
GAUSSMANN_MLL_AF4_FUSION_TARGETS_D_DN	0.151795	0.216114	0.173283	0.222989	0.0954716	0.158437	0.0773229	0.281973	0.253233	0.0444777	0.183374	0.259383	0.13808	-0.0338938	0.207622	0.244199	0.212977	0.284517	0.233283	0.248841	0.0987174
GAUSSMANN_MLL_AF4_FUSION_TARGETS_D_UP	-0.0379225	0.00999796	0.00437174	0.0793236	-0.0301727	-0.0311385	-0.0477065	-0.0264064	-0.00475788	-0.00420957	-0.00761466	-0.0040127	-0.00170478	0.0108799	0.0434665	-0.0018115	-0.0389588	-0.0746337	-0.0655784	-0.00754479	0.0529483
GAUSSMANN_MLL_AF4_FUSION_TARGETS_E_DN	0.0947592	0.0180074	0.0678014	0.054972	0.0625102	0.0360064	-0.0519247	-0.03562	0.0258615	0.055373	0.0822299	0.0534386	0.128625	0.0195172	0.116368	0.088227	0.00692839	-0.0233746	0.0412652	0.0710932	0.0666112
GAUSSMANN_MLL_AF4_FUSION_TARGETS_E_UP	0.00845493	0.0145223	0.0194288	0.0470247	-0.0130403	0.0134534	0.0569095	-0.00350803	0.0380601	0.0231356	0.0185987	0.0690212	-0.0142524	0.0206219	0.0300022	0.0944646	0.0132028	0.0113743	0.0209178	0.0216813	0.0388427
GAUSSMANN_MLL_AF4_FUSION_TARGETS_F_DN	0.0209734	-0.0144148	0.0165561	0.0737228	0.0768051	0.0636647	-0.0240967	0.00774393	0.00959358	0.106551	0.0991172	0.0309221	0.12668	0.0938981	0.114608	0.119775	0.00531607	0.0203343	-0.0288693	0.0872721	0.111226
GAUSSMANN_MLL_AF4_FUSION_TARGETS_F_UP	0.0558763	0.0211432	0.109967	0.0664432	0.0354374	0.0703867	0.0775394	0.0232281	0.0470011	0.0574381	0.0838054	0.0864896	0.0544458	0.0725332	0.0934801	0.081779	0.0259619	0.0414306	0.0193487	0.0319259	0.113446
GAUSSMANN_MLL_AF4_FUSION_TARGETS_G_DN	0.0875584	0.0171361	0.0634559	0.0713089	0.0516886	0.0447314	0.0692664	0.0315228	0.0832558	0.0768725	0.074087	0.0704431	0.0636919	0.0418307	0.0573908	0.071112	0.018576	0.0765692	0.0874321	0.0593515	0.100726
GAUSSMANN_MLL_AF4_FUSION_TARGETS_G_UP	0.0168731	0.0228865	0.0270275	0.039718	0.00548308	0.0211291	0.0133273	0.0287505	0.0263563	0.0102689	0.0075416	0.0413737	0.0294291	0.0148798	0.0307818	0.0443389	0.0394288	0.025238	0.0165351	0.0357231	0.0298802
GAUTSCHI_SRC_SIGNALING	0.264565	0.232873	0.29526	0.167917	0.367881	0.352227	0.265118	0.273535	0.366633	0.343533	0.372113	0.340164	0.219138	0.205558	0.340954	0.31394	0.381623	0.353536	0.305323	0.365195	0.39623
GAVIN_FOXP3_TARGETS_CLUSTER_P2	0.0414628	0.0377423	0.0755119	0.0555321	0.038842	0.0319919	0.0514862	0.0489854	0.0756456	0.0402712	0.0284944	0.0494304	0.0336363	0.0287475	0.0520008	0.0628762	0.0742157	0.0413514	0.0534921	0.0201632	0.0410113
GAVIN_FOXP3_TARGETS_CLUSTER_P3	0.0370117	0.0350652	0.0490748	0.0544142	0.0345987	0.0541266	0.0709602	0.0501957	0.0406133	0.036447	0.0371815	0.0543768	0.0527493	0.0484186	0.0488567	0.0510747	0.0299182	0.0462889	0.0498861	0.0328321	0.0574426
GAVIN_FOXP3_TARGETS_CLUSTER_P4	0.0257572	0.0480891	0.0438057	0.0465326	0.0246906	0.0192898	0.0668891	0.0483918	0.04821	0.0230503	0.0556037	0.024945	0.0270847	0.0477902	0.0267971	0.0543767	0.0623639	0.0628466	0.0231978	0.0429235	0.0722706
GAVIN_FOXP3_TARGETS_CLUSTER_P6	0.248425	0.273238	0.218495	0.250274	0.255854	0.244844	0.230956	0.252789	0.244122	0.266759	0.26103	0.24949	0.234495	0.240576	0.24827	0.259603	0.246903	0.245796	0.247032	0.232993	0.207333
GAVIN_FOXP3_TARGETS_CLUSTER_P7	0.0760624	0.0303355	0.0934587	0.0637932	0.0635551	0.0706898	0.0501475	0.0518375	0.052084	0.0713545	0.0970078	0.0820786	0.0954678	0.0900896	0.0940265	0.0703035	0.0531792	0.0396454	0.0260863	0.0446624	0.111808
GAVIN_FOXP3_TARGETS_CLUSTER_T4	0.215662	0.180473	0.220965	0.217081	0.201258	0.208583	0.20004	0.183186	0.182183	0.207515	0.206533	0.209848	0.229594	0.224838	0.199545	0.218785	0.19042	0.203646	0.169669	0.190561	0.220729
GAVIN_FOXP3_TARGETS_CLUSTER_T7	0.332773	0.306469	0.312868	0.318115	0.317956	0.321526	0.315775	0.307533	0.316212	0.332243	0.332122	0.331749	0.305268	0.331736	0.329062	0.325275	0.301778	0.318526	0.303556	0.329847	0.313317
GAVIN_IL2_RESPONSIVE_FOXP3_TARGETS_DN	0.16694	0.114731	0.0947308	0.0962199	0.148088	0.0800647	0.140949	0.0862971	0.0661086	0.149644	0.134499	0.203419	0.124501	0.13636	0.114952	0.121906	0.117625	0.156922	0.0648955	0.11139	0.118538
GAVIN_IL2_RESPONSIVE_FOXP3_TARGETS_UP	0.00498636	0.0219236	0.0268652	0.0858313	-0.0114761	0.0397919	-0.0170626	-0.00603737	0.00995855	-0.0032252	0.0185078	0.0233505	0.0538785	-0.0386338	0.0433266	0.0799738	-0.00061706	0.0327678	-0.0295638	-0.0265798	0.0607163
GAVIN_PDE3B_TARGETS	-0.0257052	-0.0999161	0.015048	0.00621645	0.0405371	0.0507458	-0.0321313	-0.0617049	-0.053192	-0.00877082	0.0179112	0.015049	0.0149834	0.0340478	0.00380064	-0.0106588	-0.0630805	-0.0154406	-0.0179184	-0.0397477	0.0513973
GAZDA_DIAMOND_BLACKFAN_ANEMIA_ERYTHROID_DN	0.146199	0.142323	0.148917	0.148456	0.151195	0.147699	0.151708	0.145407	0.153157	0.151554	0.151476	0.149218	0.149271	0.143025	0.143772	0.145749	0.141942	0.148699	0.142846	0.144488	0.148609
GAZDA_DIAMOND_BLACKFAN_ANEMIA_ERYTHROID_UP	0.227209	0.217269	0.225313	0.225261	0.199975	0.191224	0.240913	0.218364	0.209987	0.21909	0.220039	0.224442	0.183363	0.260686	0.239318	0.242142	0.193032	0.214073	0.256643	0.201119	0.232902
GAZDA_DIAMOND_BLACKFAN_ANEMIA_MYELOID_DN	0.311015	0.334555	0.310312	0.32239	0.291197	0.323851	0.306148	0.335279	0.337613	0.299655	0.315592	0.290518	0.302086	0.306247	0.311037	0.319385	0.308545	0.295246	0.326245	0.305112	0.269377
GAZDA_DIAMOND_BLACKFAN_ANEMIA_MYELOID_UP	0.113244	0.109265	0.165651	0.16657	0.138349	0.122324	0.154812	0.124993	0.138134	0.133965	0.125764	0.149869	0.129917	0.12663	0.14938	0.139716	0.101313	0.145507	0.134468	0.152973	0.161604
GAZDA_DIAMOND_BLACKFAN_ANEMIA_PROGENITOR_DN	0.284953	0.293276	0.279481	0.306262	0.300845	0.296386	0.285775	0.25829	0.28962	0.303102	0.295516	0.284508	0.307708	0.304297	0.304672	0.291627	0.298752	0.289574	0.295701	0.254299	0.275525
GAZDA_DIAMOND_BLACKFAN_ANEMIA_PROGENITOR_UP	0.232051	0.210553	0.205612	0.203004	0.210373	0.232317	0.241622	0.184099	0.21489	0.220406	0.223863	0.253909	0.231248	0.217284	0.225213	0.232984	0.201318	0.237947	0.225843	0.228432	0.211527
GAZIN_EPIGENETIC_SILENCING_BY_KRAS	0.0963419	0.120205	0.0886997	0.0967244	0.110309	0.0963606	0.0807988	0.104878	0.113229	0.112244	0.0921845	0.101089	0.105933	0.0793537	0.0950336	0.110082	0.119711	0.0998612	0.0901305	0.0949215	0.0880857
GEISS_RESPONSE_TO_DSRNA_DN	0.104304	0.06603	0.0862228	0.0739391	0.190684	0.149145	0.00561281	0.0460513	0.116234	0.10231	0.0575729	0.115217	0.191966	0.0930675	0.086054	0.0710004	0.03887	0.0550676	0.0733811	0.0636578	0.0786143
GEISS_RESPONSE_TO_DSRNA_UP	0.303537	0.195855	0.260587	0.280697	0.273104	0.263325	0.218923	0.224865	0.209199	0.28283	0.296402	0.303964	0.276728	0.287744	0.283589	0.292194	0.167104	0.267728	0.187539	0.258918	0.280901
GENTILE_RESPONSE_CLUSTER_D3	0.333385	0.343727	0.308792	0.33407	0.361559	0.331125	0.294476	0.333234	0.340711	0.35099	0.353374	0.339472	0.347274	0.347074	0.354926	0.347043	0.372393	0.344328	0.334595	0.332871	0.336004
GENTILE_UV_HIGH_DOSE_DN	0.275975	0.28372	0.285117	0.279402	0.298214	0.281796	0.255126	0.255785	0.278576	0.308055	0.30959	0.303239	0.297437	0.303777	0.314606	0.284432	0.294141	0.272954	0.26772	0.270577	0.301125
GENTILE_UV_HIGH_DOSE_UP	0.141695	0.152489	0.227739	0.128068	0.162203	0.144106	0.130009	0.0547499	0.121998	0.19522	0.184348	0.175935	0.167907	0.133431	0.203739	0.14807	0.102833	0.155336	0.101664	0.165716	0.230548
GENTILE_UV_LOW_DOSE_DN	0.199482	0.177705	0.167505	0.202293	0.212468	0.23231	0.126997	0.116484	0.16397	0.239792	0.251063	0.23169	0.223544	0.253612	0.215742	0.204057	0.158839	0.170863	0.146853	0.145853	0.240483
GENTILE_UV_LOW_DOSE_UP	0.24796	0.225893	0.307363	0.262696	0.238545	0.250815	0.324666	0.229861	0.231951	0.269835	0.236647	0.256454	0.260469	0.261366	0.299042	0.257372	0.218198	0.268542	0.268183	0.269732	0.304044
GENTILE_UV_RESPONSE_CLUSTER_D1	0.198013	0.239632	0.28629	0.292584	0.282536	0.252189	0.207392	0.23572	0.233724	0.330963	0.29744	0.267902	0.339945	0.279894	0.33716	0.30207	0.276104	0.231094	0.19839	0.25356	0.274934
GENTILE_UV_RESPONSE_CLUSTER_D2	0.209729	0.223234	0.254756	0.227527	0.255306	0.241517	0.180962	0.202972	0.251413	0.269949	0.259604	0.266287	0.250513	0.257667	0.263488	0.238602	0.243048	0.230011	0.224691	0.224444	0.279223
GENTILE_UV_RESPONSE_CLUSTER_D4	0.324265	0.343774	0.350863	0.340819	0.332778	0.336745	0.343663	0.31966	0.348798	0.339255	0.356195	0.34585	0.343793	0.347412	0.355561	0.324645	0.37204	0.33091	0.339835	0.321645	0.359157
GENTILE_UV_RESPONSE_CLUSTER_D5	0.245242	0.242823	0.21684	0.231138	0.277095	0.244871	0.242856	0.219082	0.21983	0.271786	0.287645	0.276813	0.239544	0.272431	0.2765	0.233206	0.242792	0.219324	0.244802	0.236993	0.237698
GENTILE_UV_RESPONSE_CLUSTER_D6	0.282924	0.269693	0.26094	0.245678	0.26982	0.26203	0.18112	0.221085	0.244895	0.298615	0.281351	0.303751	0.292624	0.312949	0.30523	0.279058	0.257959	0.222578	0.198309	0.220075	0.247081
GENTILE_UV_RESPONSE_CLUSTER_D7	0.286148	0.289545	0.267299	0.29144	0.293133	0.294055	0.282746	0.262299	0.280916	0.293781	0.316973	0.302275	0.275454	0.308818	0.306475	0.268558	0.27847	0.275034	0.281083	0.267981	0.32216
GENTILE_UV_RESPONSE_CLUSTER_D8	0.292978	0.261082	0.305622	0.305278	0.291811	0.279374	0.263652	0.259664	0.278346	0.336052	0.337611	0.33496	0.321075	0.333611	0.321015	0.300247	0.272522	0.265206	0.26459	0.25669	0.314645
GENTILE_UV_RESPONSE_CLUSTER_D9	0.289508	0.297599	0.289933	0.34481	0.30118	0.306328	0.315205	0.295528	0.308937	0.324282	0.302984	0.328898	0.328501	0.325763	0.329792	0.304734	0.308355	0.304744	0.272759	0.288622	0.29974
GENTLES_LEUKEMIC_STEM_CELL_DN	-0.0728625	-0.00359255	-0.086962	-0.0647227	-0.0389655	-0.0546349	0.0172663	-0.0720888	-0.0265886	-0.0158431	-0.0338682	-0.038892	-0.02997	-0.0490597	-0.0387517	0.014097	-0.0841594	-0.0583079	-0.0540715	-0.00458799	-0.0950724
GENTLES_LEUKEMIC_STEM_CELL_UP	-0.0339731	0.0111798	0.0570721	0.0420003	0.00863893	-0.00183343	-0.0586749	0.00265696	0.0152655	0.100771	-0.0264049	0.0175197	0.0386666	0.120766	0.028972	0.0990602	0.0461875	0.0533613	-0.0309509	0.044743	-0.00963872
GEORGANTAS_HSC_MARKERS	0.0488707	0.0581801	0.0953694	0.11035	0.110778	0.106406	0.134437	0.0637355	0.103441	0.12331	0.116742	0.11776	0.107725	0.101543	0.124474	0.168904	0.0455453	0.131915	0.0575563	0.102793	0.129838
GEORGES_CELL_CYCLE_MIR192_TARGETS	0.284874	0.271169	0.246829	0.278565	0.28623	0.281064	0.219891	0.263357	0.25149	0.278203	0.299033	0.281013	0.311202	0.309342	0.277346	0.267236	0.270243	0.237642	0.226976	0.258755	0.238994
GEORGES_TARGETS_OF_MIR192_AND_MIR215	0.197646	0.193288	0.181987	0.208239	0.205193	0.18979	0.171923	0.177807	0.194961	0.20559	0.202035	0.194742	0.21622	0.216939	0.195845	0.194281	0.193188	0.18723	0.172345	0.175406	0.180077
GERHOLD_ADIPOGENESIS_DN	0.236508	0.146757	0.212826	0.213478	0.187033	0.232	0.200368	0.197371	0.206074	0.270873	0.286505	0.271961	0.202622	0.25075	0.268137	0.250848	0.172654	0.196523	0.176528	0.216445	0.28271
GERHOLD_ADIPOGENESIS_UP	0.177939	0.231447	0.222322	0.23086	0.158676	0.205102	0.170177	0.258879	0.234494	0.183593	0.20207	0.219048	0.206002	0.152301	0.235112	0.281524	0.211221	0.210071	0.228197	0.257513	0.21386
GERHOLD_RESPONSE_TO_TZD_DN	0.214572	0.274873	0.24201	0.233736	0.09811	0.286017	0.150022	0.255642	0.328213	0.1393	0.212213	0.281758	0.133376	0.109548	0.302124	0.32878	0.344471	0.299756	0.196338	0.308192	0.208995
GERHOLD_RESPONSE_TO_TZD_UP	-0.105805	-0.095421	0.0389167	-0.0366368	0.0243861	-0.000693255	-0.0782406	0.0574714	-0.0992128	0.0528897	0.0819814	0.0938112	0.0880629	0.151414	0.112286	0.125152	-0.0186275	-0.0902472	-0.0456209	0.0634675	0.0792189
GERY_CEBP_TARGETS	0.146683	0.0838897	0.159175	0.131278	0.143338	0.136922	0.1264	0.123204	0.144434	0.156973	0.180449	0.165403	0.154475	0.156317	0.164074	0.177874	0.127984	0.157514	0.112892	0.150821	0.204798
GESERICK_TERT_TARGETS_DN	0.120874	0.141935	0.197125	0.199313	0.144239	0.155926	0.154709	0.127613	0.176095	0.151593	0.234373	0.135957	0.217918	0.135317	0.232466	0.16735	0.191015	0.302264	0.1486	0.175096	0.255323
GHANDHI_BYSTANDER_IRRADIATION_DN	-0.0490822	0.0204968	-0.0809098	-0.0847431	-0.0928776	-0.0973881	0.0182706	-0.0140203	-0.00249814	-0.0696978	-0.126146	-0.108149	-0.0647651	-0.0488364	-0.11528	-0.024057	-0.0697578	-0.0201857	0.0160838	0.0262479	-0.0474151
GHANDHI_BYSTANDER_IRRADIATION_UP	-0.027739	-0.0556764	0.052955	0.00699953	0.0444902	0.0237191	-0.0709056	-0.0160837	0.0134352	0.0602314	0.063334	0.013841	0.119821	0.0595566	0.0556829	0.061367	0.0191249	0.0407226	-0.0489597	0.0575165	0.167416
GHANDHI_DIRECT_IRRADIATION_DN	-0.0315058	-0.0317991	-0.0417218	-0.00573209	-0.0709585	-0.0785919	-0.030892	-0.0339707	-0.0742046	-0.0565441	-0.0609998	0.00535436	-0.0545735	-0.0410365	-0.0494147	-0.0317392	-0.0783202	-0.0391742	-0.0423994	-0.0495915	-0.0294691
GHANDHI_DIRECT_IRRADIATION_UP	0.0131165	-0.0122016	0.086314	0.0540799	0.0791803	0.0627283	0.0230969	0.0212322	0.0411988	0.0913132	0.0839528	0.0242538	0.129528	0.128488	0.0896982	0.0704271	0.0430631	0.0539407	0.035187	0.0559202	0.201311
GHO_ATF5_TARGETS_DN	0.348984	0.297	0.379974	0.342222	0.399876	0.359951	0.359776	0.288868	0.334139	0.424554	0.442378	0.401234	0.309547	0.353965	0.417194	0.380707	0.337506	0.370936	0.275177	0.333534	0.423784
GHO_ATF5_TARGETS_UP	0.195172	0.198561	0.21329	0.200551	0.200866	0.182317	0.15681	0.218206	0.226797	0.205506	0.196603	0.226558	0.212381	0.152035	0.22152	0.247468	0.222038	0.201001	0.322603	0.230895	0.213357
GILDEA_METASTASIS	0.185203	0.0149679	0.119666	0.140586	0.116442	0.175661	0.0804144	0.0339672	0.158114	0.256947	0.297098	0.30474	0.251916	0.201259	0.231627	0.243447	0.00111376	0.0632028	0.128691	0.13717	0.218894
GILMORE_CORE_NFKB_PATHWAY	0.11741	0.0943342	0.199892	0.145369	0.141317	0.116083	0.0946919	0.121666	0.129249	0.144428	0.124156	0.0770493	0.109601	0.138009	0.168988	0.101655	0.172502	0.250491	0.112512	0.169586	0.221751
GINESTIER_BREAST_CANCER_20Q13_AMPLIFICATION_DN	0.183325	0.227073	0.208368	0.205186	0.193587	0.204926	0.189853	0.215599	0.18801	0.213676	0.216473	0.203998	0.213394	0.19486	0.21715	0.185255	0.23004	0.198803	0.195569	0.20781	0.19434
GINESTIER_BREAST_CANCER_20Q13_AMPLIFICATION_UP	0.249775	0.23109	0.254754	0.242874	0.255723	0.241394	0.233218	0.232593	0.234156	0.24441	0.255741	0.260209	0.253336	0.241046	0.228538	0.234277	0.223508	0.231053	0.253792	0.231636	0.26298
GINESTIER_BREAST_CANCER_ZNF217_AMPLIFIED_DN	0.0976873	0.1112	0.0994275	0.0741618	0.101294	0.103923	0.103687	0.110433	0.0925274	0.102481	0.0987451	0.0942529	0.0838482	0.0868792	0.104106	0.0688334	0.122038	0.105102	0.107164	0.111048	0.106711
GINESTIER_BREAST_CANCER_ZNF217_AMPLIFIED_UP	0.238611	0.241452	0.26207	0.263346	0.277149	0.2421	0.241863	0.220301	0.252162	0.272877	0.286891	0.264268	0.26523	0.27046	0.265829	0.242444	0.252775	0.246274	0.251037	0.237341	0.25943
GLINSKY_CANCER_DEATH_UP	0.247906	0.2656	0.190539	0.233568	0.26893	0.24235	0.225281	0.236723	0.237459	0.249385	0.264617	0.26396	0.214607	0.268543	0.259347	0.230762	0.249432	0.220411	0.218238	0.22412	0.192321
GNATENKO_PLATELET_SIGNATURE	0.329123	0.294348	0.290036	0.316366	0.323442	0.299658	0.306254	0.289425	0.306969	0.334583	0.347667	0.341981	0.32365	0.297012	0.318059	0.331666	0.285996	0.304244	0.275976	0.288942	0.323835
GOBERT_CORE_OLIGODENDROCYTE_DIFFERENTIATION	0.0715025	0.0807724	0.0794307	0.108723	0.0448499	0.088	0.1	0.0820988	0.0768529	0.0727053	0.0693956	0.0612399	0.0711149	0.0326963	0.0502031	0.0801016	0.0994097	0.037191	0.074931	0.0505758	0.104994
GOBERT_OLIGODENDROCYTE_DIFFERENTIATION_DN	0.128817	0.108012	0.132755	0.126979	0.1155	0.125837	0.123383	0.0980937	0.118247	0.122271	0.131609	0.125133	0.128154	0.116366	0.131517	0.129462	0.114083	0.113984	0.104569	0.103874	0.131852
GOBERT_OLIGODENDROCYTE_DIFFERENTIATION_UP	0.275978	0.287025	0.223623	0.27576	0.28733	0.282461	0.242717	0.267772	0.274896	0.285877	0.282285	0.271061	0.268528	0.275994	0.271089	0.264174	0.279104	0.261659	0.2502	0.264838	0.228241
GOERING_BLOOD_HDL_CHOLESTEROL_QTL_CIS	0.16987	0.285251	0.282686	0.302243	0.174941	0.20968	0.194135	0.326213	0.302534	0.161402	0.178534	0.18605	0.193993	0.226285	0.224098	0.192337	0.208877	0.211162	0.267154	0.223228	0.16597
GOERING_BLOOD_HDL_CHOLESTEROL_QTL_TRANS	0.0722337	0.00887899	0.00337535	0.0176022	-0.00177371	0.0120711	0.0153201	0.00239589	-0.0127201	-0.0188522	-0.0330185	0.0326669	0.0102767	0.00616631	0.0231436	0.0273905	0.0294219	0.0232373	-0.0194987	0.00282455	0.0650766
GOLDRATH_ANTIGEN_RESPONSE	0.260965	0.262457	0.25339	0.282701	0.286088	0.272887	0.263855	0.26594	0.270658	0.285626	0.291845	0.283606	0.277421	0.284155	0.285395	0.276801	0.258915	0.27239	0.261509	0.259314	0.257442
GOLDRATH_HOMEOSTATIC_PROLIFERATION	0.294925	0.298347	0.284567	0.307398	0.310979	0.294561	0.291074	0.297139	0.295306	0.302137	0.299194	0.293615	0.309011	0.301311	0.300314	0.303432	0.290706	0.294166	0.290099	0.298431	0.288138
GOLDRATH_IMMUNE_MEMORY	0.129469	0.129947	0.152327	0.137976	0.13296	0.110639	0.116556	0.115779	0.10628	0.102331	0.138371	0.0968399	0.116296	0.133134	0.112229	0.148778	0.108493	0.121532	0.133094	0.109393	0.150208
GOLUB_ALL_VS_AML_DN	0.228262	0.216925	0.231144	0.263278	0.21838	0.207252	0.191984	0.250926	0.219194	0.25889	0.230851	0.267955	0.242498	0.222041	0.265846	0.310258	0.217173	0.258717	0.262586	0.258128	0.20496
GOLUB_ALL_VS_AML_UP	0.311055	0.291242	0.294458	0.289622	0.284751	0.302997	0.296137	0.290825	0.274929	0.292514	0.283524	0.306421	0.305446	0.31442	0.307319	0.255736	0.282783	0.245075	0.26006	0.275274	0.262647
GOTTWEIN_TARGETS_OF_KSHV_MIR_K12_11	0.16108	0.143128	0.167688	0.168303	0.146932	0.15297	0.157791	0.150196	0.156041	0.166712	0.186219	0.172227	0.186579	0.167649	0.175055	0.151142	0.148123	0.144176	0.141683	0.142911	0.165587
GOTZMANN_EPITHELIAL_TO_MESENCHYMAL_TRANSITION_DN	0.236299	0.222148	0.263164	0.253197	0.235033	0.251113	0.24469	0.252222	0.267093	0.254341	0.247996	0.25435	0.251014	0.250737	0.259359	0.265628	0.253959	0.262199	0.259274	0.243759	0.258002
GOTZMANN_EPITHELIAL_TO_MESENCHYMAL_TRANSITION_UP	0.240312	0.127723	0.235226	0.20918	0.211216	0.200637	0.153667	0.137724	0.187189	0.243358	0.265041	0.253924	0.201716	0.211807	0.262642	0.230561	0.177698	0.172434	0.153205	0.179173	0.265914
GOUYER_TATI_TARGETS_DN	0.0701751	0.0226125	-0.00626663	0.0795886	-0.0532776	0.0213972	0.100435	-0.00853775	0.096457	0.0118681	0.0708835	0.123567	0.0581874	-0.0406415	-0.0186055	0.00952984	0.0439226	-0.0225698	0.1015	0.00943202	0.0694457
GOUYER_TATI_TARGETS_UP	-0.0701629	0.0376785	0.105779	0.0396315	0.0254052	-0.0143097	-0.0887463	0.024061	0.0618505	-0.0426625	0.0987176	-0.0470293	0.0506933	0.0575237	0.0209049	0.177589	0.0563	0.0970321	0.0712339	-0.02738	0.190473
GOUYER_TUMOR_INVASIVENESS	0.211495	0.12622	0.286671	0.308279	-0.184461	0.214608	0.0533945	0.281546	0.303028	0.0805011	0.193066	0.205277	0.239511	0.0418799	0.328465	0.379093	0.0287806	0.0711661	0.169599	0.290244	0.225011
GOZGIT_ESR1_TARGETS_DN	0.0706854	0.0423162	0.0970262	0.0892759	0.0371749	0.0609865	0.0606609	0.0478767	0.0626498	0.0669076	0.0674127	0.0813962	0.0731125	0.0623397	0.0902039	0.100791	0.0481962	0.0421579	0.0439494	0.0565759	0.0805137
GOZGIT_ESR1_TARGETS_UP	0.0499348	0.0552382	0.0768013	0.0777183	0.060664	0.0568559	0.078037	0.0460137	0.0718431	0.0526106	0.077203	0.0681909	0.0696054	0.0672927	0.084694	0.0671835	0.0642784	0.041966	0.0566269	0.0479152	0.0779513
GRABARCZYK_BCL11B_TARGETS_DN	0.0652204	0.0531082	0.0661216	0.0794448	0.0360561	0.037983	0.0460358	0.05029	0.064649	0.0519303	0.0667565	0.045432	0.0799073	0.053811	0.0822455	0.0884236	0.0588346	0.0391127	0.0693014	0.0504243	0.0562443
GRABARCZYK_BCL11B_TARGETS_UP	0.200945	0.195597	0.181921	0.210166	0.219749	0.196528	0.208288	0.175449	0.200981	0.191971	0.221966	0.240768	0.204375	0.209478	0.19214	0.229472	0.186391	0.184769	0.198941	0.186182	0.201132
GRADE_COLON_AND_RECTAL_CANCER_DN	0.0371876	0.0279994	0.0137705	0.0389285	0.0262638	0.0124193	0.0252772	0.00533247	0.0320441	0.0344717	0.0234696	0.0432565	0.0560813	0.0210292	0.0018485	0.0242454	0.0108228	0.031735	0.0354817	0.00872498	0.046878
GRADE_COLON_AND_RECTAL_CANCER_UP	0.367872	0.365214	0.352342	0.370386	0.369852	0.368172	0.358712	0.370891	0.357847	0.378758	0.366617	0.364603	0.358011	0.367642	0.37094	0.366033	0.360833	0.360616	0.367295	0.357164	0.351287
GRADE_COLON_CANCER_DN	0.185741	0.177796	0.167726	0.17473	0.146325	0.169927	0.143679	0.154603	0.177112	0.166156	0.150088	0.17259	0.147646	0.171272	0.180585	0.189642	0.173791	0.142313	0.159428	0.155533	0.163279
GRADE_COLON_CANCER_UP	0.272374	0.271439	0.268506	0.266609	0.265437	0.274689	0.275649	0.278409	0.264487	0.27274	0.275365	0.268831	0.258104	0.255895	0.277025	0.262781	0.271577	0.268245	0.277984	0.274761	0.275892
GRADE_COLON_VS_RECTAL_CANCER_DN	0.104454	0.0926301	0.0969991	0.0976126	0.103157	0.112838	0.102244	0.0934139	0.0927363	0.11258	0.110715	0.10588	0.0890352	0.0797338	0.104333	0.10514	0.109856	0.11528	0.117239	0.117904	0.131544
GRADE_COLON_VS_RECTAL_CANCER_UP	0.161737	0.120398	0.15982	0.146994	0.170107	0.174851	0.126579	0.107684	0.177059	0.182194	0.194385	0.159429	0.181103	0.192616	0.168526	0.160074	0.155954	0.161351	0.137085	0.136662	0.193309
GRADE_METASTASIS_DN	0.406563	0.408508	0.418958	0.408029	0.385349	0.409119	0.403109	0.411923	0.404228	0.403389	0.400822	0.403495	0.400061	0.395114	0.409768	0.404385	0.39845	0.421898	0.414557	0.424851	0.419218
GRAESSMANN_APOPTOSIS_BY_DOXORUBICIN_DN	0.256156	0.25371	0.245447	0.25276	0.258417	0.251425	0.237863	0.24374	0.246805	0.255045	0.255364	0.257207	0.255562	0.260423	0.256288	0.247788	0.250867	0.244413	0.243136	0.2428	0.2483
GRAESSMANN_APOPTOSIS_BY_DOXORUBICIN_UP	0.161191	0.150822	0.175712	0.163131	0.15495	0.15884	0.185338	0.151993	0.154964	0.159008	0.167739	0.160183	0.164595	0.150513	0.176797	0.167828	0.152451	0.166836	0.169406	0.16125	0.180551
GRAESSMANN_APOPTOSIS_BY_SERUM_DEPRIVATION_DN	0.0960483	0.0869702	0.0999322	0.10397	0.107839	0.09326	0.137969	0.100148	0.109985	0.107557	0.118591	0.113757	0.100848	0.0888121	0.11506	0.111792	0.0911739	0.0970783	0.113414	0.108674	0.129438
GRAESSMANN_APOPTOSIS_BY_SERUM_DEPRIVATION_UP	0.121558	0.102593	0.112522	0.122343	0.121438	0.124064	0.11698	0.106582	0.109771	0.126316	0.133689	0.141563	0.123962	0.135878	0.129627	0.130177	0.106682	0.118173	0.109063	0.115467	0.127866
GRAESSMANN_RESPONSE_TO_MC_AND_DOXORUBICIN_DN	0.262437	0.265897	0.244906	0.259462	0.274679	0.263946	0.24761	0.266742	0.262228	0.269423	0.25881	0.262927	0.259231	0.269413	0.261754	0.251471	0.266327	0.257292	0.259799	0.263364	0.252678
GRAESSMANN_RESPONSE_TO_MC_AND_DOXORUBICIN_UP	0.145836	0.134751	0.15453	0.141926	0.124463	0.132636	0.174491	0.134157	0.135672	0.137854	0.150756	0.13339	0.13706	0.129615	0.153193	0.141588	0.127871	0.140459	0.157213	0.139903	0.161527
GRAESSMANN_RESPONSE_TO_MC_AND_SERUM_DEPRIVATION_DN	0.144387	0.121652	0.146692	0.147756	0.14387	0.12692	0.175392	0.141693	0.134355	0.144915	0.145016	0.154501	0.124859	0.116069	0.151743	0.144882	0.130503	0.127744	0.141618	0.137572	0.147275
GRAESSMANN_RESPONSE_TO_MC_AND_SERUM_DEPRIVATION_UP	0.0580953	0.00734196	0.0581842	0.0516063	0.0464775	0.0529949	0.035959	0.00521539	0.0233306	0.0636384	0.0728993	0.101317	0.0549187	0.0631	0.0719287	0.0720433	0.00882261	0.0239253	0.0196772	0.00871711	0.0659421
GRAHAM_CML_DIVIDING_VS_NORMAL_DIVIDING_DN	-0.181021	-0.157679	0.0575997	0.178542	0.072324	-0.0591441	-0.170319	-0.0252584	0.107569	-0.00854684	-0.101367	-0.0733786	-0.0750697	0.0239469	0.00658696	0.175822	0.266372	0.320998	0.0053909	0.143984	-0.151681
GRAHAM_CML_DIVIDING_VS_NORMAL_DIVIDING_UP	-0.0211314	-0.0374416	0.0138534	0.0204572	0.0657515	0.0861766	-0.0257584	0.0294935	0.130653	0.0153787	0.0980866	0.0373302	0.0340952	-0.0416242	0.0793406	0.154029	-0.0213919	0.0176282	0.0027501	0.189646	0.0488528
GRAHAM_CML_DIVIDING_VS_NORMAL_QUIESCENT_DN	0.0673153	0.027396	0.134954	0.117088	0.0915888	0.129691	0.0623976	0.0350783	0.0638546	0.103668	0.128041	0.116108	0.129202	0.163843	0.110941	0.128966	0.0629607	0.0833584	0.032568	0.0831581	0.146075
GRAHAM_CML_DIVIDING_VS_NORMAL_QUIESCENT_UP	0.32453	0.342573	0.281548	0.331879	0.339975	0.328538	0.298041	0.31738	0.337176	0.338019	0.333783	0.324551	0.311401	0.325246	0.32177	0.330695	0.318013	0.321722	0.313184	0.319297	0.276194
GRAHAM_CML_QUIESCENT_VS_CML_DIVIDING_DN	0.0275699	0.0857768	-0.0414864	0.0552868	0.0456422	0.0688837	0.0727339	0.0546852	0.0872196	0.0939604	0.0726854	0.0860707	0.0382368	0.0292188	0.0883207	0.117764	0.0143485	0.0333197	0.0337647	0.106546	-0.0224253
GRAHAM_CML_QUIESCENT_VS_CML_DIVIDING_UP	-0.0249699	-0.00893169	0.087482	0.0280324	0.063167	0.0877826	-0.0255797	0.0271183	0.134863	0.000390471	0.0899682	-0.0188679	0.0621628	0.172903	-0.0132207	0.0770912	0.171023	0.195478	0.00869543	0.0853132	0.240087
GRAHAM_CML_QUIESCENT_VS_NORMAL_DIVIDING_DN	-0.141009	-0.0608685	0.0370539	0.0925225	0.00795765	-0.344372	0.0365095	0.0106158	0.0593445	-0.0119091	-0.116338	-0.0775555	-0.0311702	-0.00666032	-0.0322438	0.147735	0.147126	0.103779	0.0623896	0.0290298	-0.170362
GRAHAM_CML_QUIESCENT_VS_NORMAL_DIVIDING_UP	0.0742249	0.0954154	0.127718	0.0719487	0.146496	0.12035	0.0434631	0.0866193	0.149102	0.11399	0.171388	0.104981	0.127281	0.130534	0.100371	0.131538	0.097872	0.137181	0.085555	0.144992	0.197228
GRAHAM_CML_QUIESCENT_VS_NORMAL_QUIESCENT_DN	0.041412	0.0333498	0.160791	0.141464	0.0912266	0.109077	0.0308528	0.0399125	0.117224	0.0674742	0.111748	0.0988467	0.121088	0.14343	0.0912076	0.157108	0.106292	0.091568	0.0638399	0.125411	0.163885
GRAHAM_CML_QUIESCENT_VS_NORMAL_QUIESCENT_UP	0.235884	0.26784	0.22405	0.24968	0.237567	0.253617	0.228701	0.249655	0.270317	0.242931	0.255234	0.243844	0.232996	0.237934	0.226291	0.261079	0.249008	0.235799	0.256756	0.271837	0.219747
GRAHAM_NORMAL_QUIESCENT_VS_NORMAL_DIVIDING_DN	0.367847	0.384521	0.308616	0.374507	0.374438	0.36185	0.354653	0.359743	0.37166	0.382771	0.362062	0.365441	0.346646	0.362821	0.353121	0.362228	0.370782	0.359056	0.354096	0.362056	0.307551
GRAHAM_NORMAL_QUIESCENT_VS_NORMAL_DIVIDING_UP	0.119197	0.0629674	0.188719	0.119557	0.132425	0.148766	0.0678785	0.0821939	0.133969	0.121551	0.155564	0.145876	0.163616	0.182882	0.138579	0.153236	0.130785	0.166788	0.0730084	0.156127	0.196607
GRANDVAUX_IFN_RESPONSE_NOT_VIA_IRF3	0.142229	0.159603	0.231804	0.192174	0.223499	0.198132	0.212043	0.146903	0.123912	0.172561	0.215985	0.340757	0.157143	0.159103	0.248563	0.239547	0.0667324	0.239764	0.164644	0.174706	0.180346
GRANDVAUX_IRF3_TARGETS_DN	0.0747267	0.134305	0.157896	0.0965677	0.140798	0.122564	0.212379	0.130712	0.126944	0.140077	0.197899	0.144565	0.170187	0.131551	0.143159	0.20119	0.107308	0.0935988	0.142416	0.0945778	0.19677
GRANDVAUX_IRF3_TARGETS_UP	0.0745692	0.0611854	0.0634513	0.0869634	0.201684	0.154835	0.0295517	-0.0100373	0.018502	0.141944	0.157382	0.213669	0.0709439	0.138717	0.148251	0.178608	-0.101444	0.0905805	-0.00394927	0.0678004	0.0902766
GRASEMANN_RETINOBLASTOMA_WITH_6P_AMPLIFICATION	0.400947	0.394147	0.342163	0.377211	0.385509	0.353991	0.359731	0.373124	0.365318	0.386698	0.372029	0.391708	0.378023	0.408075	0.374951	0.359462	0.400686	0.379306	0.37031	0.384208	0.364574
GRATIAS_RETINOBLASTOMA_16Q24	0.344624	0.305702	0.304273	0.273124	0.32603	0.261769	0.372861	0.320907	0.327529	0.307424	0.290145	0.334667	0.279182	0.297783	0.274356	0.28511	0.270434	0.301245	0.357012	0.32893	0.374878
GREENBAUM_E2A_TARGETS_DN	0.133484	0.133967	0.136312	0.107102	0.118541	0.178096	0.102648	0.103147	0.0865642	0.126781	0.166666	0.14757	0.142685	0.186401	0.181818	0.151046	0.0748713	0.0840175	0.0866064	0.118177	0.130209
GREENBAUM_E2A_TARGETS_UP	0.353911	0.383152	0.357069	0.413626	0.377518	0.383309	0.387298	0.351505	0.377668	0.373914	0.37475	0.358812	0.362769	0.358371	0.375918	0.392043	0.369226	0.376059	0.335899	0.343165	0.332513
GREGORY_SYNTHETIC_LETHAL_WITH_IMATINIB	0.106926	0.132633	0.1277	0.141167	0.107948	0.114538	0.132177	0.119633	0.130518	0.109844	0.123238	0.130207	0.112715	0.121892	0.132901	0.157256	0.130327	0.115516	0.117935	0.113819	0.131885
GRESHOCK_CANCER_COPY_NUMBER_UP	0.117083	0.136468	0.116326	0.119641	0.122362	0.132596	0.127845	0.123229	0.120556	0.135432	0.12675	0.13278	0.133285	0.127917	0.133316	0.119474	0.133243	0.114914	0.119914	0.118748	0.128277
GROSS_ELK3_TARGETS_DN	0.133001	0.138272	0.154987	0.161773	0.202814	0.159986	0.187356	0.151098	0.141703	0.197023	0.211186	0.161653	0.197761	0.198639	0.205595	0.23436	0.119812	0.174798	0.139468	0.194078	0.225941
GROSS_ELK3_TARGETS_UP	0.179076	0.172559	0.262673	0.192618	0.134348	0.169606	0.157571	0.145376	0.193158	0.189286	0.220664	0.253215	0.203819	0.170787	0.23631	0.223776	0.207563	0.191948	0.170195	0.159866	0.236829
GROSS_HIF1A_TARGETS_DN	0.281745	0.259093	0.257739	0.304782	0.304537	0.282472	0.281112	0.289856	0.288565	0.302878	0.323444	0.308537	0.265197	0.309884	0.265212	0.338175	0.234691	0.335075	0.31285	0.283693	0.243665
GROSS_HIF1A_TARGETS_UP	-0.0797838	0.0775815	0.125271	-0.000649468	-0.0208263	0.0969036	-0.102545	0.0281169	0.0495461	0.0553822	0.116532	0.0824151	-0.0243343	-0.0827163	0.113284	0.0315136	0.0698109	-0.0513949	-0.0266995	-0.000373199	0.184098
GROSS_HYPOXIA_VIA_ELK3_AND_HIF1A_DN	0.231321	0.241634	0.247551	0.242384	0.239517	0.251762	0.2385	0.245679	0.232071	0.252694	0.259778	0.255941	0.239209	0.242774	0.261559	0.238119	0.236227	0.226642	0.229319	0.23906	0.250959
GROSS_HYPOXIA_VIA_ELK3_AND_HIF1A_UP	0.231673	0.196976	0.260133	0.241605	0.243714	0.230173	0.219589	0.191071	0.235366	0.260582	0.253068	0.231123	0.258364	0.257707	0.258745	0.244146	0.227752	0.231463	0.218372	0.221465	0.265833
GROSS_HYPOXIA_VIA_ELK3_DN	0.187223	0.130334	0.227653	0.194008	0.198178	0.181938	0.16482	0.150041	0.197193	0.215972	0.218481	0.199164	0.222006	0.2067	0.213752	0.21794	0.186236	0.202479	0.157855	0.185221	0.25518
GROSS_HYPOXIA_VIA_ELK3_ONLY_DN	0.165998	0.154342	0.185507	0.17821	0.171572	0.165526	0.186443	0.15227	0.135371	0.188919	0.208903	0.198555	0.199189	0.175123	0.196363	0.170398	0.132098	0.151551	0.15973	0.16662	0.201071
GROSS_HYPOXIA_VIA_ELK3_ONLY_UP	0.186797	0.182616	0.250154	0.201975	0.24984	0.219943	0.213017	0.196638	0.240323	0.251902	0.25825	0.254629	0.272543	0.247065	0.228603	0.278641	0.221169	0.261316	0.163093	0.247113	0.33783
GROSS_HYPOXIA_VIA_ELK3_UP	0.244949	0.241782	0.244064	0.250727	0.249508	0.247179	0.242595	0.229485	0.227051	0.260354	0.268046	0.262628	0.24782	0.246235	0.266045	0.244192	0.242043	0.225241	0.222902	0.222052	0.252414
GROSS_HYPOXIA_VIA_HIF1A_DN	0.163971	0.1479	0.199873	0.183358	0.173832	0.169388	0.165286	0.134149	0.165595	0.188579	0.206189	0.190017	0.192983	0.17009	0.205207	0.188474	0.16012	0.180683	0.15708	0.163359	0.189195
GROSS_HYPOXIA_VIA_HIF1A_ONLY	0.31323	0.293569	0.378539	0.230491	0.280375	0.235836	0.318551	0.269396	0.327539	0.229313	0.236724	0.24732	0.244094	0.223747	0.268922	0.308467	0.273296	0.311922	0.26759	0.283405	0.28102
GROSS_HYPOXIA_VIA_HIF1A_UP	0.280267	0.328659	0.290262	0.308604	0.316428	0.313641	0.292507	0.315431	0.306763	0.30857	0.316379	0.301884	0.30099	0.297453	0.313151	0.303748	0.313667	0.292353	0.317078	0.316517	0.302743
GRUETZMANN_PANCREATIC_CANCER_DN	0.171012	0.203506	0.195734	0.203282	0.154916	0.181296	0.181514	0.199713	0.230725	0.158863	0.171391	0.170642	0.167593	0.159921	0.189031	0.217477	0.211712	0.211129	0.225158	0.19341	0.165685
GRUETZMANN_PANCREATIC_CANCER_UP	0.255563	0.220474	0.251267	0.251335	0.250966	0.258043	0.24809	0.229173	0.234772	0.2736	0.291093	0.284106	0.269372	0.251936	0.280859	0.27872	0.218144	0.236386	0.221905	0.250799	0.280357
GU_PDEF_TARGETS_DN	0.0400519	-5.05531e-05	0.0839854	0.0729734	-0.0102805	0.045951	0.105337	0.0405742	0.0422103	0.105197	0.0406248	0.0162432	0.047912	0.0743103	0.079676	0.0807243	0.116088	0.0298429	0.0330831	0.0696848	0.0880137
GU_PDEF_TARGETS_UP	0.16509	0.0453123	0.182593	0.108457	0.135962	0.179288	0.0342647	0.0362587	0.110792	0.20969	0.224592	0.206624	0.189606	0.171948	0.209675	0.169795	0.0911384	0.0587943	0.069613	0.0954241	0.258794
GUENTHER_GROWTH_SPHERICAL_VS_ADHERENT_DN	0.335181	0.22072	0.3488	0.341866	0.321787	0.305123	0.278359	0.240478	0.235881	0.353465	0.386472	0.389737	0.349278	0.297008	0.359111	0.343596	0.246186	0.262989	0.222025	0.288553	0.369107
GUENTHER_GROWTH_SPHERICAL_VS_ADHERENT_UP	-0.0656167	-0.121576	-0.177899	-0.101722	-0.20451	-0.113536	-0.124419	-0.136967	-0.135279	-0.161926	-0.158389	-0.110485	-0.130967	-0.18638	-0.181143	-0.110789	-0.14399	-0.13761	-0.115908	-0.109214	-0.122604
GUILLAUMOND_KLF10_TARGETS_DN	0.183239	0.176112	0.225065	0.208073	0.204174	0.193824	0.1747	0.243546	0.21936	0.222092	0.201453	0.219624	0.218457	0.217849	0.222484	0.288152	0.209735	0.211038	0.218829	0.249831	0.223714
GUILLAUMOND_KLF10_TARGETS_UP	0.0885811	0.0727553	0.0557911	0.102689	0.0562824	0.0906467	0.0630142	0.0396772	0.0771706	0.0945572	0.0882055	0.0824998	0.0736649	0.0941382	0.0907599	0.112237	0.0582404	0.0757514	0.0887029	0.0882935	0.0838348
GUO_HEX_TARGETS_DN	0.122244	0.124354	0.130625	0.117611	0.12235	0.139541	0.111072	0.147387	0.146673	0.11618	0.132394	0.145171	0.124257	0.12716	0.126145	0.14173	0.143551	0.136255	0.148219	0.136773	0.125017
GUO_HEX_TARGETS_UP	0.175829	0.178515	0.152742	0.166122	0.163617	0.15652	0.134005	0.141242	0.168455	0.17525	0.162352	0.184466	0.16013	0.152132	0.177429	0.159548	0.160085	0.160774	0.163238	0.141783	0.150827
GUO_TARGETS_OF_IRS1_AND_IRS2	0.202514	0.238648	0.238769	0.235346	0.186479	0.204335	0.209934	0.236841	0.24511	0.212222	0.201843	0.196954	0.198009	0.186133	0.239999	0.227191	0.236957	0.248964	0.266417	0.245405	0.207356
GUTIERREZ_CHRONIC_LYMPHOCYTIC_LEUKEMIA_DN	0.0913347	0.0770062	0.0611849	0.0908669	0.0783335	0.0982494	0.0516177	0.0713744	0.0604931	0.0732552	0.108068	0.0873691	0.0863206	0.0915797	0.092545	0.0798499	0.074491	0.0631285	0.0659219	0.0717087	0.111333
GUTIERREZ_CHRONIC_LYMPHOCYTIC_LEUKEMIA_UP	0.075799	0.0517358	0.0357473	0.0361165	-0.0260446	0.0150214	0.00305797	0.0622352	0.0456424	0.00970859	0.046309	0.108826	0.0492474	0.115179	0.0453854	0.121386	-0.0190976	0.0190592	0.0259648	0.133483	0.0111163
GUTIERREZ_MULTIPLE_MYELOMA_UP	0.385286	0.389475	0.417668	0.399939	0.414445	0.406163	0.416738	0.384053	0.392933	0.407335	0.412834	0.413834	0.39126	0.410455	0.41457	0.421097	0.410683	0.412894	0.370394	0.3915	0.398554
GUTIERREZ_WALDENSTROEMS_MACROGLOBULINEMIA_1_DN	-0.218903	-0.214209	-0.138929	-0.170338	-0.0599288	-0.148772	-0.0454948	-0.226087	-0.0917151	-0.0738758	-0.042657	-0.200235	-0.0986771	-0.135389	-0.069507	-0.13172	-0.195282	0.0781323	-0.199758	-0.208308	0.084425
GUTIERREZ_WALDENSTROEMS_MACROGLOBULINEMIA_1_UP	-0.0628417	0.00962919	0.00150139	0.0467577	-0.0251268	-0.0162981	0.0231516	-0.00315072	0.0271296	-0.0238665	0.0310338	-0.0184408	0.0285175	-0.03296	-0.00668447	0.0172612	0.0401901	-0.0174458	0.0778558	0.0287117	0.0101505
GUTIERREZ_WALDENSTROEMS_MACROGLOBULINEMIA_2	-0.0401528	0.0407035	-0.0175058	0.0320251	-0.0176659	-0.00976215	-0.00933585	0.0406159	0.033218	0.0204897	0.00049118	0.0317771	0.00765348	0.00942728	0.0133841	-0.0139617	0.0289609	-0.0261943	-0.0356319	-0.00739809	-0.05686
GYORFFY_DOXORUBICIN_RESISTANCE	0.0598298	0.0617274	0.0862875	0.062253	0.0859143	0.0981621	0.0648745	0.0606254	0.0818169	0.102757	0.0789736	0.0685086	0.0774632	0.0984406	0.0778494	0.077285	0.0845662	0.0541808	0.0615368	0.0562899	0.0921351
GYORFFY_MITOXANTRONE_RESISTANCE	0.0946247	0.0773303	0.0835852	0.0923907	0.0968842	0.086655	0.0475963	0.0683731	0.0583908	0.115241	0.105585	0.130543	0.116785	0.11418	0.0955995	0.104849	0.0727998	0.0862986	0.0444213	0.0773561	0.0875606
HADDAD_B_LYMPHOCYTE_PROGENITOR	0.0872623	0.085499	0.106161	0.0919429	0.0834968	0.0867833	0.10162	0.0689136	0.100192	0.113299	0.0974274	0.113158	0.110227	0.0897098	0.1134	0.101356	0.0871199	0.0823351	0.0793848	0.0815284	0.102804
HADDAD_T_LYMPHOCYTE_AND_NK_PROGENITOR_DN	-0.0833865	-0.0540066	-0.0926715	-0.074328	-0.0901714	-0.0805753	-0.00922075	-0.0515405	-0.0410785	-0.0379209	-0.0323882	-0.0298768	-0.0452875	-0.0325952	-0.0235244	0.0175752	-0.042858	-0.0527856	-0.0516198	-0.0410635	-0.0397332
HADDAD_T_LYMPHOCYTE_AND_NK_PROGENITOR_UP	0.0781646	0.120195	0.113152	0.0863797	0.0953618	0.108418	0.135878	0.106766	0.144432	0.133682	0.126796	0.112927	0.0869363	0.0953371	0.118946	0.118511	0.131	0.0770707	0.142543	0.0782459	0.121629
HAEGERSTRAND_RESPONSE_TO_IMATINIB	-0.171226	-0.206337	-0.0866289	-0.242285	-0.14708	-0.122206	-0.203689	-0.227081	-0.112031	0.0421856	0.0716934	0.00997542	-0.148758	-0.147504	0.0247841	-0.0687005	-0.165384	-0.139923	-0.105045	-0.245983	-0.028305
HAHTOLA_CTCL_CUTANEOUS	0.153909	0.185011	0.113286	0.170318	0.159228	0.167174	0.136973	0.18563	0.181771	0.162109	0.163863	0.157265	0.192305	0.183041	0.176266	0.199621	0.121297	0.153764	0.149973	0.224957	0.166069
HAHTOLA_CTCL_PATHOGENESIS	-0.150946	-0.124796	-0.240668	-0.202488	-0.207406	-0.170564	-0.145118	-0.170465	-0.154956	-0.186245	-0.17085	-0.157046	-0.163027	-0.147984	-0.204899	-0.150549	-0.194209	-0.191847	-0.131338	-0.150608	-0.200535
HAHTOLA_MYCOSIS_FUNGOIDES_CD4_DN	0.339442	0.335132	0.334799	0.337958	0.329839	0.329004	0.319404	0.332598	0.339285	0.32966	0.342268	0.32624	0.335015	0.342325	0.337303	0.331796	0.342878	0.323193	0.330469	0.317209	0.317252
HAHTOLA_MYCOSIS_FUNGOIDES_CD4_UP	0.155927	0.101809	0.191752	0.139042	0.161392	0.164736	0.135061	0.138816	0.135507	0.164057	0.171377	0.154353	0.205553	0.212963	0.198567	0.206851	0.158618	0.203471	0.143382	0.183214	0.26374
HAHTOLA_MYCOSIS_FUNGOIDES_DN	0.0697418	0.0879907	0.0925169	0.0605558	0.0724533	0.0678099	0.0873402	0.0388923	0.0724256	0.0970955	0.0847037	0.0737095	0.0698466	0.0875493	0.0720811	0.0775865	0.0775463	0.0758912	0.07427	0.0557839	0.120262
HAHTOLA_MYCOSIS_FUNGOIDES_SKIN_DN	0.31799	0.31712	0.322794	0.31886	0.300156	0.327541	0.304828	0.307303	0.289503	0.31139	0.330803	0.317433	0.287217	0.299152	0.330897	0.342747	0.311276	0.316972	0.334172	0.291614	0.32916
HAHTOLA_MYCOSIS_FUNGOIDES_SKIN_UP	0.278488	0.269474	0.283402	0.280241	0.259395	0.284837	0.252996	0.258934	0.278194	0.28513	0.280435	0.285984	0.292552	0.280919	0.298122	0.280169	0.265927	0.251532	0.250091	0.259029	0.265266
HAHTOLA_MYCOSIS_FUNGOIDES_UP	0.0836959	0.18915	0.159212	0.179849	0.159142	0.159639	0.166865	0.205836	0.229265	0.160101	0.159899	0.164213	0.164982	0.138785	0.168745	0.23465	0.142309	0.20241	0.144251	0.231225	0.175541
HAHTOLA_SEZARY_SYNDROM_DN	-0.0894394	-0.0902168	-0.106743	-0.131928	-0.164272	-0.123068	-0.101709	-0.144915	-0.0983302	-0.125519	-0.0996045	-0.0743601	-0.106252	-0.0828822	-0.0829432	-0.0635674	-0.0980013	-0.110208	-0.139156	-0.0857973	-0.0670859
HAHTOLA_SEZARY_SYNDROM_UP	0.184599	0.184648	0.15867	0.189342	0.171833	0.187702	0.177374	0.180082	0.191702	0.164636	0.192667	0.189238	0.188421	0.176973	0.194042	0.20763	0.164327	0.169685	0.211875	0.199736	0.181965
HALMOS_CEBPA_TARGETS_DN	0.138059	0.149621	0.197091	0.156492	0.125056	0.161259	0.1166	0.142972	0.149423	0.144583	0.156464	0.117676	0.155789	0.0927101	0.175804	0.184708	0.12584	0.137426	0.115505	0.169432	0.155241
HALMOS_CEBPA_TARGETS_UP	0.120244	0.162245	0.183647	0.185329	0.143369	0.163721	0.0862153	0.162904	0.193036	0.162102	0.160446	0.141853	0.179983	0.154189	0.156412	0.192782	0.182629	0.179059	0.126795	0.197096	0.238851
HAMAI_APOPTOSIS_VIA_TRAIL_DN	0.0559227	0.0407047	0.037473	0.0292186	0.0154701	0.035921	0.0812731	0.0497538	0.0412427	0.0370088	0.0389214	0.052238	0.0267702	0.0397782	0.0465022	0.0437254	0.0517052	0.0692327	0.0807653	0.0637027	0.0869272
HAMAI_APOPTOSIS_VIA_TRAIL_UP	0.255558	0.255231	0.267416	0.27905	0.272615	0.27041	0.250329	0.247525	0.265238	0.26679	0.263139	0.272276	0.291875	0.288223	0.278122	0.271786	0.269584	0.245851	0.227553	0.24844	0.249182
HAN_JNK_SINGALING_DN	0.0200775	-0.0216731	0.0801327	0.0842297	0.006511	0.070817	0.123132	0.0250746	0.0801637	0.0304137	0.0566622	0.0880425	0.0648475	0.0465087	0.10809	0.108532	0.0809091	0.00314898	0.0727552	0.0338531	0.132884
HAN_JNK_SINGALING_UP	0.108289	0.0718448	0.131372	0.0978633	0.138137	0.120824	0.0628264	0.0368068	0.102491	0.155432	0.190275	0.175597	0.118744	0.121709	0.154675	0.103951	0.0818565	0.0824454	0.0670965	0.0505871	0.131223
HAN_SATB1_TARGETS_DN	0.153963	0.142383	0.194749	0.173062	0.174137	0.163429	0.165302	0.148551	0.17263	0.192891	0.187909	0.179282	0.205235	0.177423	0.184254	0.201422	0.149135	0.161171	0.145967	0.175132	0.211958
HAN_SATB1_TARGETS_UP	0.140645	0.107714	0.158588	0.139181	0.115981	0.153651	0.12898	0.118691	0.11648	0.148285	0.167758	0.144372	0.148075	0.146289	0.165013	0.159826	0.104483	0.119561	0.111755	0.125481	0.180495
HANN_RESISTANCE_TO_BCL2_INHIBITOR_DN	0.0678374	0.039855	0.102118	0.0990745	0.00256823	0.0153961	0.0635695	0.105384	0.10522	-0.0190349	0.0149407	0.0428121	0.054077	-0.0170831	0.0718264	0.0624381	0.122299	0.0979216	0.163079	0.0913314	0.0588915
HANN_RESISTANCE_TO_BCL2_INHIBITOR_UP	-0.023783	-0.00545473	-0.0332731	-0.0356704	-0.0721989	-0.0605017	0.0323105	-0.0400627	0.0157467	0.00921352	-0.0392648	0.0311883	-0.0659202	-0.0115339	-0.0407949	0.00164196	-0.0617389	-0.0588869	-0.0129523	-0.0350111	0.0796906
HANSON_HRAS_SIGNALING_VIA_NFKB	-0.0659017	-0.125468	-0.0382327	-0.067122	-0.0149005	-0.0563668	-0.0443479	-0.0952654	-0.044407	0.0235744	-0.0201759	-0.0308328	0.00220397	0.0403891	0.00252893	-0.0923171	-0.0412099	-0.101362	-0.0574459	-0.065118	-0.00495902
HARRIS_BRAIN_CANCER_PROGENITORS	0.0151757	-0.0517151	0.0501908	0.0475491	0.0587515	0.0302174	-0.0570702	0.0426102	0.0209447	0.0523403	0.10804	0.0568906	0.0583332	0.00101435	0.0223139	0.0461019	-0.0297149	-0.0754785	-0.0489151	0.0293418	0.121644
HARRIS_HYPOXIA	0.182081	0.119832	0.218228	0.181474	0.197291	0.159774	0.194757	0.14362	0.172962	0.249219	0.260302	0.227798	0.208991	0.218096	0.245642	0.251657	0.1573	0.212071	0.202574	0.19656	0.247845
HASEGAWA_TUMORIGENESIS_BY_RET_C634R	-0.0561578	-0.158491	0.0218277	-0.0919219	-0.126232	0.0723158	-0.130842	-0.164634	-0.0656301	-0.13792	-0.0976129	-0.11838	-0.0619235	-0.0306526	-0.0113291	0.0491694	-0.127861	0.0551615	-0.182904	-0.139744	-0.0895792
HASINA_NOL7_TARGETS_DN	0.240363	0.185832	0.242267	0.192275	0.163141	0.266709	0.216196	0.17062	0.227459	0.19716	0.225167	0.22352	0.24328	0.10569	0.176004	0.233864	0.159133	0.137984	0.162185	0.230268	0.319095
HASINA_NOL7_TARGETS_UP	0.301727	0.199515	0.353683	0.302985	0.329553	0.216363	0.190379	0.213864	0.244134	0.352962	0.361258	0.338139	0.344189	0.358007	0.332485	0.315915	0.204857	0.310438	0.23678	0.237807	0.395217
HASLINGER_B_CLL_WITH_11Q23_DELETION	0.170255	0.145761	0.190675	0.191125	0.173354	0.207066	0.174106	0.156162	0.166577	0.182995	0.164201	0.200105	0.235239	0.178427	0.180429	0.1974	0.132011	0.180297	0.144324	0.170358	0.189206
HASLINGER_B_CLL_WITH_13Q14_DELETION	0.110815	0.108598	0.130947	0.108591	0.130889	0.0976601	0.131543	0.0976066	0.173246	0.118097	0.12342	0.125427	0.101102	0.132402	0.149828	0.143243	0.122365	0.195722	0.0660185	0.139897	0.128703
HASLINGER_B_CLL_WITH_17P13_DELETION	0.233545	0.227694	0.228103	0.175721	0.254417	0.237933	0.226062	0.233524	0.227313	0.234214	0.228242	0.23884	0.239012	0.245133	0.223067	0.219456	0.184615	0.230925	0.217334	0.248047	0.262198
HASLINGER_B_CLL_WITH_6Q21_DELETION	0.102363	0.0927591	0.0921064	0.120089	0.152702	0.123927	0.166939	0.129385	0.211322	0.107215	0.14349	0.138028	0.156211	0.131578	0.108295	0.131454	0.161502	0.113928	0.13163	0.155776	0.151779
HASLINGER_B_CLL_WITH_CHROMOSOME_12_TRISOMY	0.220586	0.264652	0.216152	0.26629	0.24994	0.257733	0.215733	0.220422	0.254017	0.256722	0.260135	0.252912	0.247636	0.243858	0.262794	0.258033	0.243527	0.210713	0.215034	0.238832	0.227434
HASLINGER_B_CLL_WITH_MUTATED_VH_GENES	0.0126849	0.121338	0.0683253	0.13232	0.0890339	0.0887861	0.0697792	0.0646771	0.0962419	0.0760898	0.0488952	0.0690777	0.063106	0.0600987	0.0421858	0.0997131	0.169644	0.0831531	0.0949594	0.0681817	0.0342002
HATADA_METHYLATED_IN_LUNG_CANCER_DN	-0.136478	-0.164467	-0.159292	-0.171857	-0.131092	-0.0988712	-0.123054	-0.155398	-0.188387	-0.14732	-0.147554	-0.16534	-0.157694	-0.162074	-0.187313	-0.158941	-0.150653	-0.0891061	-0.152395	-0.149877	-0.173246
HATADA_METHYLATED_IN_LUNG_CANCER_UP	-0.0807417	-0.0776825	-0.0867958	-0.0737706	-0.0809529	-0.0832497	-0.066822	-0.0756144	-0.0568074	-0.0582221	-0.0530959	-0.0521508	-0.0685812	-0.0621316	-0.0642791	-0.0733628	-0.069771	-0.0769488	-0.0745629	-0.0714272	-0.0785333
HE_PTEN_TARGETS_DN	0.124082	0.0907086	0.222605	0.145134	0.119393	0.274825	0.191809	0.0663052	0.102082	0.285358	0.303576	0.186459	0.175729	0.0767406	0.238148	0.180618	0.144492	0.129031	0.108827	0.0801826	0.324875
HE_PTEN_TARGETS_UP	0.0746002	0.0811938	0.113078	0.0630284	0.160963	0.087763	0.127625	0.0591473	0.0805912	0.153491	0.170243	0.105016	0.158045	0.15602	0.132312	0.0574286	0.0900198	0.0968751	0.0533955	0.08308	0.199644
HECKER_IFNB1_TARGETS	-0.0434013	-0.026069	-0.00153723	-0.0420363	-0.0118155	0.0118445	-0.0488887	-0.0636943	-0.0705164	-0.0243012	0.0333634	0.0651217	-0.0263026	-0.0223408	0.0253709	0.0668209	-0.0948555	0.000787163	-0.063448	-0.0435441	-0.0149862
HEDENFALK_BREAST_CANCER_BRACX_DN	0.287748	0.28738	0.264662	0.256963	0.266782	0.292601	0.269711	0.279795	0.259913	0.263573	0.271255	0.278528	0.289108	0.29746	0.285087	0.268558	0.294455	0.263754	0.282743	0.267385	0.294676
HEDENFALK_BREAST_CANCER_BRACX_UP	0.112876	0.216177	0.24232	0.211731	0.119657	0.204135	0.254671	0.191283	0.198119	0.216902	0.199845	0.188352	0.189699	0.175694	0.196886	0.170561	0.198737	0.230271	0.203741	0.227782	0.234253
HEDENFALK_BREAST_CANCER_BRCA1_VS_BRCA2	0.338275	0.322332	0.320685	0.335307	0.32854	0.33412	0.320416	0.308966	0.305629	0.332935	0.336183	0.334055	0.334319	0.332333	0.339096	0.337214	0.317318	0.316223	0.317903	0.312083	0.319769
HEDENFALK_BREAST_CANCER_HEREDITARY_VS_SPORADIC	0.386802	0.358059	0.376573	0.380438	0.35927	0.368091	0.376751	0.376463	0.356095	0.367788	0.373065	0.366828	0.369197	0.369063	0.384532	0.371136	0.352624	0.357822	0.358149	0.354581	0.352938
HEDVAT_ELF4_TARGETS_UP	0.151516	0.175462	0.223547	0.188585	0.219745	0.107462	0.0566286	0.187069	0.275004	0.163216	0.12961	0.116433	0.127642	0.160546	0.217426	0.223183	0.167664	0.191633	0.158591	0.203811	0.180714
HEIDENBLAD_AMPLICON_12P11_12_DN	0.138902	0.129889	0.191182	0.179401	0.107844	0.167555	0.142816	0.189121	0.122633	0.117436	0.111547	0.100586	0.119351	0.110202	0.126576	0.169946	0.164479	0.129209	0.153651	0.16977	0.126882
HEIDENBLAD_AMPLICON_12P11_12_UP	0.179004	0.187888	0.148516	0.18777	0.219542	0.189513	0.155342	0.162445	0.15182	0.19553	0.21571	0.205488	0.187878	0.218299	0.184899	0.17302	0.143642	0.13429	0.15266	0.14081	0.206067
HEIDENBLAD_AMPLICON_8Q24_DN	0.21236	0.154144	0.182342	0.189901	0.148157	0.201228	0.179855	0.14206	0.180946	0.187085	0.211658	0.183134	0.210395	0.172571	0.200616	0.183256	0.153969	0.173221	0.145028	0.176267	0.203831
HEIDENBLAD_AMPLICON_8Q24_UP	0.21555	0.243469	0.18996	0.238123	0.21777	0.217875	0.211367	0.247284	0.227995	0.243196	0.209359	0.190861	0.211461	0.218628	0.205062	0.226902	0.212777	0.219939	0.258953	0.260051	0.193791
HEIDENBLAD_AMPLIFIED_IN_BONE_CANCER	-0.00467314	0.0408018	-0.000571473	-0.00884498	0.0120654	0.0051343	0.0513961	0.00277204	0.0218824	-0.0434301	0.0144981	-0.0404217	0.0338091	0.0705284	0.0199902	0.0700681	0.0493461	0.0216767	0.0586013	0.0392999	0.00353913
HEIDENBLAD_AMPLIFIED_IN_PANCREATIC_CANCER	0.14726	0.13706	0.130289	0.188448	0.175239	0.210534	0.191883	0.178293	0.154898	0.124731	0.168571	0.165345	0.17576	0.170845	0.184174	0.160686	0.158678	0.148085	0.135622	0.150789	0.117914
HEIDENBLAD_AMPLIFIED_IN_SOFT_TISSUE_CANCER	0.0640341	0.157554	0.104006	0.0737379	0.131304	0.0809172	0.089916	0.158441	0.169854	0.0984342	0.102928	0.0763364	0.0955506	0.153453	0.111973	0.156821	0.192423	0.158633	0.164482	0.148753	0.0979983
HELLEBREKERS_SILENCED_DURING_TUMOR_ANGIOGENESIS	0.171099	0.0533922	0.218722	0.102623	0.151293	0.142815	0.128706	0.0302605	0.158388	0.212946	0.195107	0.201677	0.164577	0.159989	0.184642	0.159744	0.108056	0.122342	0.102484	0.0761856	0.220602
HELLER_HDAC_TARGETS_DN	0.139295	0.158056	0.146771	0.178422	0.149154	0.149471	0.147161	0.160031	0.151927	0.153783	0.157302	0.15816	0.173721	0.146652	0.173984	0.192862	0.151386	0.14171	0.159041	0.161022	0.161078
HELLER_HDAC_TARGETS_SILENCED_BY_METHYLATION_DN	0.134307	0.145778	0.151453	0.174541	0.139948	0.145755	0.124888	0.158715	0.144857	0.148452	0.158035	0.154973	0.172741	0.146479	0.173345	0.190373	0.142679	0.132456	0.154082	0.16727	0.162516
HELLER_HDAC_TARGETS_SILENCED_BY_METHYLATION_UP	0.104629	0.0783525	0.107443	0.102234	0.0928709	0.0989724	0.145966	0.0687375	0.128045	0.110342	0.109938	0.123122	0.0924286	0.101448	0.126271	0.131683	0.102727	0.128018	0.091375	0.0992357	0.130587
HELLER_HDAC_TARGETS_UP	0.154632	0.131733	0.163761	0.140195	0.125149	0.141196	0.189467	0.120894	0.163438	0.154081	0.15699	0.172573	0.128862	0.135132	0.159856	0.15064	0.144934	0.159999	0.158158	0.141327	0.173867
HELLER_SILENCED_BY_METHYLATION_DN	0.115294	0.170244	0.174338	0.197769	0.170758	0.160185	0.137873	0.172145	0.195803	0.151381	0.173515	0.160373	0.198232	0.155493	0.192439	0.223192	0.180792	0.171255	0.189733	0.21539	0.153195
HELLER_SILENCED_BY_METHYLATION_UP	0.0154903	-0.00967891	0.0486744	0.0228052	0.0347954	0.0416855	0.0232427	0.00537042	0.0177168	0.0239649	0.0502036	0.0428738	0.0352421	0.0100047	0.0619357	0.0752246	-0.00404645	0.0310745	0.00357009	0.0336144	0.0505288
HENDRICKS_SMARCA4_TARGETS_DN	0.0803909	0.112522	0.0846291	0.0916007	0.0736834	0.100246	0.0930852	0.0830938	0.119464	0.099635	0.127163	0.106963	0.0939388	0.0968477	0.126695	0.113314	0.0893412	0.122432	0.0667334	0.0923414	0.0674603
HENDRICKS_SMARCA4_TARGETS_UP	0.237653	0.0789194	0.297258	0.202869	0.243617	0.213915	0.159533	0.0994344	0.106045	0.29376	0.276478	0.249799	0.24154	0.244089	0.3199	0.234158	0.100347	0.114763	0.122622	0.154386	0.308025
HERNANDEZ_ABERRANT_MITOSIS_BY_DOCETACEL_2NM_DN	0.0463742	0.0783978	0.0429059	0.0663782	0.0245053	0.00335166	0.110918	0.0880344	0.0989786	0.0215659	0.0385663	0.107342	0.0953189	0.00611468	0.0420438	0.0699742	0.100984	0.0761094	0.0136347	0.0841933	0.0798775
HERNANDEZ_ABERRANT_MITOSIS_BY_DOCETACEL_2NM_UP	0.0725483	0.0652921	0.0925757	0.0823643	0.0667179	0.0881431	0.0765469	0.00965963	0.115308	0.0924852	0.113426	0.0949115	0.0828237	0.0692591	0.114231	0.121808	0.069864	0.0702783	0.0660754	0.0481901	0.0818319
HERNANDEZ_ABERRANT_MITOSIS_BY_DOCETACEL_4NM_DN	0.319205	0.413309	0.337136	0.320977	0.38681	0.315579	0.325502	0.409403	0.401054	0.39138	0.41524	0.407284	0.382495	0.312437	0.401292	0.389492	0.439692	0.328223	0.362559	0.47567	0.426441
HERNANDEZ_ABERRANT_MITOSIS_BY_DOCETACEL_4NM_UP	-0.0281238	0.0265599	0.0952106	0.0144769	-0.00207259	0.00692527	0.0541235	0.0251625	0.0771217	0.0320246	0.106962	0.0583846	0.0537576	0.0349233	0.0191771	0.0500776	0.00879826	-0.0725558	0.00412411	0.0420326	0.0764909
HERNANDEZ_MITOTIC_ARREST_BY_DOCETAXEL_1_DN	0.234894	0.236347	0.24591	0.276554	0.26691	0.289844	0.199326	0.213772	0.284061	0.279751	0.297172	0.273796	0.278614	0.277529	0.277151	0.281755	0.266348	0.217188	0.265999	0.226208	0.28533
HERNANDEZ_MITOTIC_ARREST_BY_DOCETAXEL_1_UP	0.0603781	0.0567728	0.0868387	0.0980198	0.0791967	0.0743446	0.147889	0.109411	0.154453	0.10098	0.0702796	0.107678	0.0734714	0.115011	0.0965012	0.104525	0.075487	0.0973428	0.0858843	0.139688	0.0312546
HERNANDEZ_MITOTIC_ARREST_BY_DOCETAXEL_2_DN	0.0394185	0.0274628	-0.0791832	0.0133522	-0.0799932	-0.0408225	0.192701	0.0841392	0.123105	-0.0588857	-0.0407246	0.0508043	0.00235179	-0.0583404	-0.0158581	-0.018392	0.0565151	0.0754439	0.0925573	-0.0556993	0.0170999
HERNANDEZ_MITOTIC_ARREST_BY_DOCETAXEL_2_UP	0.124727	0.111725	0.114323	0.167445	0.146435	0.171022	0.0997503	0.146881	0.149131	0.167516	0.19065	0.155057	0.178173	0.155771	0.181372	0.172333	0.114051	0.141135	0.117615	0.167159	0.175513
HESS_TARGETS_OF_HOXA9_AND_MEIS1_DN	0.0544444	0.0203361	0.0834262	0.0954643	0.06491	0.0817142	0.083046	0.0793708	0.0727145	0.0618864	0.101436	0.0637692	0.0880728	0.0387106	0.102033	0.120346	0.0411932	0.116049	0.0494463	0.0883326	0.119734
HESS_TARGETS_OF_HOXA9_AND_MEIS1_UP	0.268715	0.326073	0.244166	0.290087	0.277667	0.278071	0.278174	0.302532	0.31792	0.280273	0.277374	0.263265	0.264402	0.274127	0.290399	0.286374	0.310089	0.299417	0.308486	0.317262	0.255537
HESSON_TUMOR_SUPPRESSOR_CLUSTER_3P21_3	0.144063	0.0853474	0.133505	0.064882	0.13177	0.10135	0.136652	0.136347	0.114509	0.153443	0.121775	0.0727134	0.0861642	0.0691564	0.130456	0.14177	0.0606159	0.163438	0.152696	0.188825	0.10645
HILLION_HMGA1_TARGETS	0.217801	0.217518	0.221032	0.209213	0.208019	0.225609	0.209809	0.195715	0.234406	0.215634	0.235078	0.233641	0.178871	0.198054	0.224386	0.246808	0.233328	0.241494	0.217447	0.207279	0.228532
HILLION_HMGA1B_TARGETS	0.245862	0.226817	0.227061	0.242915	0.238604	0.236727	0.236441	0.22129	0.234024	0.229709	0.255394	0.267338	0.226289	0.232482	0.241519	0.256461	0.224234	0.246616	0.230732	0.227671	0.261991
HINATA_NFKB_TARGETS_FIBROBLAST_UP	0.159166	0.107786	0.211195	0.147661	0.211147	0.181977	0.103982	0.122068	0.149961	0.227662	0.21787	0.176337	0.200687	0.228356	0.199473	0.174906	0.163911	0.176217	0.122427	0.185489	0.285843
HINATA_NFKB_TARGETS_KERATINOCYTE_DN	0.0354278	-0.0553521	0.000460912	0.0111606	0.000492883	0.0806692	0.119193	0.0305013	-0.0108915	0.0110317	-0.00145247	-0.0188026	0.0326923	0.0388556	0.0129066	0.0556941	0.00937166	0.103459	-0.0699915	0.00405395	-0.0261647
HINATA_NFKB_TARGETS_KERATINOCYTE_UP	0.127519	0.0458008	0.167524	0.092732	0.13596	0.119412	0.0903675	0.0583118	0.0763581	0.166442	0.184677	0.105619	0.148445	0.169348	0.141278	0.120669	0.0809439	0.0942894	0.0667253	0.112973	0.245261
HIRSCH_CELLULAR_TRANSFORMATION_SIGNATURE_DN	0.353485	0.313008	0.340952	0.336228	0.342575	0.331369	0.295323	0.285116	0.323274	0.362851	0.362937	0.362586	0.363759	0.358415	0.343598	0.33723	0.310584	0.301821	0.282258	0.293108	0.33835
HIRSCH_CELLULAR_TRANSFORMATION_SIGNATURE_UP	0.219829	0.205598	0.258817	0.239742	0.243392	0.242956	0.221348	0.200604	0.217036	0.245758	0.263491	0.250907	0.241382	0.26318	0.259585	0.251579	0.210031	0.229834	0.214005	0.227488	0.278575
HO_LIVER_CANCER_VASCULAR_INVASION	0.00664124	0.0504076	0.070026	0.0806954	0.0356812	0.039529	0.0180419	0.0674928	0.0628216	0.0486655	0.075733	0.0382942	0.0456068	0.0327753	0.0577998	0.0676648	0.0398475	0.10069	0.0340189	0.102224	0.0536186
HOEBEKE_LYMPHOID_STEM_CELL_DN	0.230322	0.233864	0.257795	0.260012	0.228553	0.25271	0.215479	0.231727	0.264294	0.261893	0.277877	0.268025	0.26857	0.265941	0.260017	0.285493	0.209897	0.211277	0.260128	0.242898	0.281492
HOEBEKE_LYMPHOID_STEM_CELL_UP	0.140502	0.134182	0.160197	0.112818	0.109174	0.120422	0.10738	0.112322	0.11051	0.131757	0.147241	0.174578	0.130233	0.14008	0.162146	0.14999	0.138422	0.098975	0.0860941	0.112009	0.142065
HOEGERKORP_CD44_TARGETS_DIRECT_DN	-0.00157973	0.0552572	0.103244	0.0844645	-0.0405128	0.0574987	0.0476638	0.0328882	0.0365567	-0.0235707	-0.0161668	-0.0338466	-0.0069886	0.0127165	0.0488784	0.0674029	0.0742286	0.0536912	0.0663375	0.0670815	0.0257001
HOEGERKORP_CD44_TARGETS_DIRECT_UP	-0.0303439	-0.0137598	0.00906911	-0.0081223	-0.0337379	-0.0178464	-0.0293308	-0.00745488	0.0175506	-0.0243169	-0.0284508	-0.0329232	-0.0381249	-0.00732269	0.00466101	-0.0278359	-0.0340228	-0.114538	0.0409006	-0.0159656	0.00994422
HOEGERKORP_CD44_TARGETS_TEMPORAL_DN	-0.0127464	0.0744295	-0.0186233	0.00768105	0.0313191	-0.00843839	0.0313752	0.0725774	0.0997934	-0.00315864	-0.00387388	0.00318027	-0.0119703	-0.0111514	0.00428288	0.0184527	0.0540294	0.0556599	0.107301	-0.0279352	0.0116803
HOEGERKORP_CD44_TARGETS_TEMPORAL_UP	0.0642419	-0.00243038	0.0124297	0.0475325	0.167881	0.1677	0.0716945	0.0308524	0.0753852	0.109839	0.154179	0.112526	0.0184583	0.120946	0.0999138	0.121599	0.00620251	0.0491122	0.0537026	0.0524026	0.0792516
HOELZEL_NF1_TARGETS_DN	-0.0178257	-0.0645285	-0.0437197	-0.0629739	-0.0736539	-0.0346325	-0.0921498	-0.0830466	-0.0378183	-0.0248257	-0.0587027	-0.00907255	-0.0634869	-0.0370037	-0.0250753	-0.0442863	-0.0746997	-0.10911	-0.111082	-0.113391	-0.0354026
HOELZEL_NF1_TARGETS_UP	0.0805248	0.0437221	0.10371	0.108429	0.0810291	0.0937998	0.0375177	0.0662744	0.0863339	0.0896868	0.101159	0.0984205	0.133967	0.0963188	0.11266	0.134262	0.0687755	0.0621685	0.0305014	0.0707544	0.101477
HOFFMAN_CLOCK_TARGETS_DN	-0.266011	-0.0284035	-0.13029	-0.108022	-0.236409	-0.265339	-0.149198	-0.00405836	-0.0306459	-0.265792	-0.202633	-0.204648	-0.161748	-0.201803	-0.18542	-0.0964738	-0.103975	0.0521623	-0.0268658	-0.0180184	-0.145166
HOFFMAN_CLOCK_TARGETS_UP	0.0560086	-0.00162315	0.0969719	0.118032	0.0634231	0.0756849	0.0747147	0.0770486	0.0600263	0.079505	0.136525	0.130076	0.0901836	0.116184	0.0413554	0.140074	-0.00131608	0.0140464	-0.0298333	0.183962	0.0169877
HOFFMANN_IMMATURE_TO_MATURE_B_LYMPHOCYTE_DN	0.0716553	0.113436	0.0933819	0.105385	0.0405012	0.0543413	0.0768059	0.134986	0.119955	0.0522654	0.0917198	0.0976439	0.0446247	0.0574754	0.096973	0.114058	0.121287	0.0923437	0.127677	0.132446	0.0850245
HOFFMANN_IMMATURE_TO_MATURE_B_LYMPHOCYTE_UP	0.0492346	0.0675541	0.106099	0.0752996	0.0442504	0.0515326	0.045196	0.0438452	0.0797086	0.0283227	0.0622177	0.0660218	0.0697408	0.0542566	0.0771778	0.108776	0.0688317	0.0892913	0.0916793	0.0719926	0.0656911
HOFFMANN_LARGE_TO_SMALL_PRE_BII_LYMPHOCYTE_DN	0.055158	0.065345	0.108107	0.0935815	0.0629785	0.048885	0.0801966	0.0723347	0.0785482	0.0365056	0.0449216	0.045484	0.0719681	0.033308	0.068423	0.0712335	0.0766973	0.0744702	0.0649085	0.0704347	0.0659989
HOFFMANN_LARGE_TO_SMALL_PRE_BII_LYMPHOCYTE_UP	0.341691	0.344265	0.296435	0.33699	0.352388	0.332073	0.318707	0.326877	0.332772	0.342275	0.336119	0.326739	0.319001	0.337402	0.332448	0.314737	0.339901	0.325047	0.32127	0.316626	0.294295
HOFFMANN_PRE_BI_TO_LARGE_PRE_BII_LYMPHOCYTE_DN	0.117117	0.0446674	0.149985	0.100681	0.091492	0.1408	0.12532	0.0853374	0.0795328	0.0859756	0.138546	0.130922	0.117669	0.109006	0.116323	0.129732	0.0606446	0.0958781	0.0552294	0.104975	0.138249
HOFFMANN_PRE_BI_TO_LARGE_PRE_BII_LYMPHOCYTE_UP	0.0470582	0.0267572	0.0239193	0.0549098	0.0588109	0.0516867	0.0418522	0.0385741	0.0464178	0.0571817	0.0420825	0.0810026	0.0124347	0.047762	0.0422698	0.0262827	0.0263044	0.0255844	0.0427894	0.0347867	0.0498844
HOFFMANN_SMALL_PRE_BII_TO_IMMATURE_B_LYMPHOCYTE_DN	0.134787	0.165916	0.133237	0.147408	0.134892	0.17854	0.18491	0.15768	0.175016	0.132694	0.137635	0.175799	0.162735	0.114047	0.157829	0.142574	0.113883	0.142352	0.182779	0.13819	0.173232
HOFFMANN_SMALL_PRE_BII_TO_IMMATURE_B_LYMPHOCYTE_UP	0.0419393	0.0706494	0.06876	0.0551863	0.0434086	0.0427816	0.0911438	0.09016	0.079794	0.0436702	0.0590833	0.0525394	0.0322798	0.0729474	0.0663553	0.076978	0.105219	0.0840713	0.100578	0.0774664	0.0650373
HOFMANN_CELL_LYMPHOMA_DN	0.049925	0.0713739	0.0590696	0.0794372	0.0712858	0.0703493	0.0824731	0.0399914	0.0210089	0.0643173	0.0712036	0.0937861	0.0420299	0.0503308	0.0697066	0.0702202	0.0208592	0.0607099	0.0702931	0.0656708	0.0721499
HOFMANN_CELL_LYMPHOMA_UP	0.124698	0.142568	0.132915	0.144738	0.149606	0.132178	0.17399	0.155134	0.163552	0.135014	0.158343	0.172894	0.162761	0.178854	0.165339	0.153213	0.15249	0.13905	0.146645	0.148734	0.161603
HOFMANN_MYELODYSPLASTIC_SYNDROM_HIGH_RISK_DN	-0.204554	-0.17078	-0.168022	-0.143834	-0.201439	-0.181161	-0.211931	-0.180214	-0.170636	-0.141909	-0.16587	-0.178339	-0.178244	-0.211765	-0.178023	-0.207669	-0.191649	-0.181199	-0.118304	-0.172497	-0.189863
HOFMANN_MYELODYSPLASTIC_SYNDROM_HIGH_RISK_UP	0.080569	0.0623151	0.0699166	0.0665542	0.0648546	0.0607324	0.0800543	0.0701569	0.0413301	0.0948968	0.0745998	0.0752644	0.0583253	0.0639896	0.0740445	0.0579268	0.0639107	0.0537001	0.0849086	0.0800282	0.0796383
HOFMANN_MYELODYSPLASTIC_SYNDROM_LOW_RISK_DN	0.39456	0.356995	0.386268	0.392432	0.423967	0.384358	0.439067	0.365387	0.367088	0.388552	0.388629	0.370148	0.391743	0.408097	0.400691	0.397872	0.36218	0.432201	0.369554	0.385827	0.427145
HOFMANN_MYELODYSPLASTIC_SYNDROM_LOW_RISK_UP	-0.0492355	-0.0617097	-0.067082	-0.093189	-0.0882687	-0.113185	-0.0266586	-0.028206	-0.0402552	-0.0622895	-0.0780178	-0.0679161	-0.0596974	-0.0658871	-0.0903137	-0.123621	-0.0186936	-0.0737317	0.00166528	-0.0748762	-0.0536931
HOFMANN_MYELODYSPLASTIC_SYNDROM_RISK_DN	-0.110492	-0.0781656	-0.103241	-0.0738894	-0.0901884	-0.0802433	-0.0992885	-0.0769166	-0.0500986	-0.0927856	-0.0445122	-0.0228955	-0.0946982	-0.10711	-0.050406	-0.081586	-0.0804135	-0.0705555	-0.0719986	-0.0610313	-0.0743299
HOFMANN_MYELODYSPLASTIC_SYNDROM_RISK_UP	0.32372	0.291944	0.297205	0.327065	0.299471	0.257828	0.3519	0.300655	0.286318	0.314059	0.27226	0.26897	0.309485	0.298997	0.326998	0.304045	0.282753	0.300109	0.315788	0.335084	0.321351
HOLLEMAN_ASPARAGINASE_RESISTANCE_ALL_DN	0.363229	0.350392	0.334619	0.359089	0.373268	0.356985	0.351667	0.353838	0.352853	0.351921	0.342369	0.361896	0.315817	0.367878	0.358254	0.324977	0.383242	0.359888	0.366033	0.338397	0.357079
HOLLEMAN_ASPARAGINASE_RESISTANCE_ALL_UP	0.215503	0.214737	0.192368	0.199907	0.171795	0.191499	0.174209	0.181604	0.218918	0.176957	0.192942	0.182627	0.177175	0.207704	0.178143	0.155423	0.223122	0.182077	0.205275	0.186244	0.197144
HOLLEMAN_ASPARAGINASE_RESISTANCE_B_ALL_DN	0.266069	0.288236	0.278661	0.277018	0.265022	0.276514	0.279849	0.281146	0.291741	0.263556	0.286139	0.277276	0.23538	0.27203	0.278553	0.27164	0.333984	0.305764	0.290328	0.271697	0.339354
HOLLEMAN_ASPARAGINASE_RESISTANCE_B_ALL_UP	0.360533	0.330338	0.371833	0.366868	0.358969	0.367586	0.376453	0.315487	0.324909	0.376215	0.362767	0.359914	0.339234	0.373238	0.383464	0.358703	0.366849	0.355449	0.365813	0.308063	0.361239
HOLLEMAN_DAUNORUBICIN_ALL_DN	0.239171	0.303535	0.210827	0.242143	0.288459	0.223189	0.301491	0.252279	0.280263	0.295385	0.31715	0.270783	0.192435	0.281667	0.275021	0.205416	0.301878	0.262573	0.271246	0.241468	0.283752
HOLLEMAN_DAUNORUBICIN_ALL_UP	0.171461	0.103343	0.0948279	0.0629997	0.0939771	0.195757	0.0891257	0.0689109	0.0691378	0.0792093	0.128707	0.123072	0.123459	0.16126	0.115438	0.123637	0.0644905	0.0896997	0.107681	0.127095	0.213918
HOLLEMAN_DAUNORUBICIN_B_ALL_DN	0.264327	0.321844	0.237494	0.266827	0.305565	0.252693	0.314902	0.276118	0.302787	0.30006	0.321419	0.294377	0.231379	0.296729	0.288371	0.239742	0.318284	0.281444	0.295434	0.26615	0.296984
HOLLEMAN_DAUNORUBICIN_B_ALL_UP	0.211386	0.152643	0.180904	0.235	0.21934	0.284771	0.200866	0.185388	0.182618	0.207844	0.24992	0.228017	0.209341	0.212212	0.235969	0.200541	0.209515	0.251058	0.157846	0.225142	0.273942
HOLLEMAN_PREDNISOLONE_RESISTANCE_ALL_DN	0.12825	0.080495	0.115544	0.119223	0.141109	0.0734403	0.125684	0.0879416	0.120843	0.149973	0.0891706	0.121111	0.130237	0.120189	0.121855	0.0757648	0.149335	0.126129	0.136293	0.143063	0.0829725
HOLLEMAN_PREDNISOLONE_RESISTANCE_ALL_UP	0.271634	0.312663	0.244703	0.280551	0.299351	0.254263	0.285469	0.281477	0.27294	0.290999	0.285665	0.266208	0.263132	0.271329	0.284546	0.238032	0.325579	0.270866	0.300338	0.248335	0.2899
HOLLEMAN_PREDNISOLONE_RESISTANCE_B_ALL_DN	0.167865	0.147536	0.174111	0.180579	0.164679	0.124884	0.121014	0.157417	0.159479	0.123348	0.157433	0.142222	0.13905	0.137027	0.142083	0.137213	0.155645	0.169403	0.189431	0.162471	0.15071
HOLLEMAN_PREDNISOLONE_RESISTANCE_B_ALL_UP	0.375025	0.392289	0.342358	0.367375	0.395358	0.376539	0.390344	0.386667	0.368393	0.372618	0.382669	0.383723	0.341247	0.363076	0.378783	0.341003	0.39411	0.367891	0.386212	0.353611	0.378937
HOLLEMAN_VINCRISTINE_RESISTANCE_ALL_DN	0.290011	0.235559	0.271972	0.231791	0.306945	0.305871	0.235213	0.241278	0.284504	0.304451	0.324159	0.301761	0.25869	0.323766	0.313523	0.266657	0.269888	0.244583	0.225151	0.248509	0.306476
HOLLEMAN_VINCRISTINE_RESISTANCE_ALL_UP	0.236847	0.235605	0.22436	0.212971	0.192603	0.210407	0.250427	0.186939	0.21417	0.21407	0.223623	0.233009	0.243324	0.21805	0.220863	0.226173	0.235657	0.216469	0.232432	0.215997	0.227194
HOLLEMAN_VINCRISTINE_RESISTANCE_B_ALL_DN	0.422384	0.301855	0.376316	0.323468	0.390374	0.399642	0.337833	0.324101	0.374114	0.419678	0.433636	0.421699	0.349178	0.404332	0.433391	0.382466	0.346024	0.348662	0.326657	0.342843	0.420795
HOLLEMAN_VINCRISTINE_RESISTANCE_B_ALL_UP	0.243296	0.222837	0.214123	0.20706	0.188359	0.183923	0.214837	0.19029	0.217321	0.218375	0.230846	0.212368	0.224895	0.21584	0.224143	0.20276	0.239643	0.211202	0.228041	0.19971	0.205898
HOLLMANN_APOPTOSIS_VIA_CD40_DN	0.220743	0.230886	0.23772	0.241032	0.227314	0.239698	0.240926	0.243182	0.241835	0.234078	0.230143	0.266554	0.238204	0.246456	0.254313	0.253212	0.225201	0.232296	0.228344	0.243666	0.224752
HOLLMANN_APOPTOSIS_VIA_CD40_UP	0.237664	0.227078	0.197314	0.232171	0.221488	0.210802	0.216834	0.212279	0.223825	0.227507	0.225444	0.238193	0.210341	0.226878	0.245363	0.219913	0.218243	0.221828	0.221706	0.210551	0.234849
HONMA_DOCETAXEL_RESISTANCE	0.369017	0.388287	0.392061	0.367332	0.421127	0.387838	0.437064	0.398987	0.413029	0.392226	0.40982	0.422146	0.38095	0.405396	0.397534	0.405508	0.372265	0.416646	0.388841	0.376421	0.386817
[truncated: 3,363 more rows]

## Sheet: Table S3 - List of DEGs
HGNC Gene Symbol	logFC	AveExpr	t	P.Value	adj.P.Val
[truncated: 14,184 more rows]

## Sheet: Table S4 - List of DEPs
Protein	logFC	AveExpr	t	P.Value	adj.P.Val	B
[truncated: 214 more rows]

[truncated: 4 more sheets: Table S5 - Gene Ontology , Table S6 - Reactome Pathway, Table S7 - camera Results , Table S8 - Drug Correlations ]
